# Supplementary material for: Arctic introgression and chromatin regulation facilitated rapid Qinghai-Tibet Plateau colonization by an avian predator
Source: Nat Commun. 2022 Oct 27;13:6413. doi: 10.1038/s41467-022-34138-3 (PMC9613686; doi:10.1038/s41467-022-34138-3)
Supplement: Supplementary file 3 — Supplementary Data 1 [file 41467_2022_34138_MOESM3_ESM.xlsx]

## Sheet: Supplementary Data 1
Supplementary Data 1. Statistics of the whole genome resequencing data for the falcons
Species	Individual	Sex	Origin	Tissue	Clean data (Gb)
Gyrfalcon	Kola1	Male	Kola, Russia	Blood	30.48
Gyrfalcon	Kola2	Female	Kola, Russia	Blood	32.55
Gyrfalcon	Kola3	Male	Kola, Russia	Blood	38.89
Gyrfalcon	Yamal1	Female	Yamal, Russia	Blood	38.86
Gyrfalcon	Yamal2	Male	Yamal, Russia	Blood	33.08
Gyrfalcon	Yamal3	Female	Yamal, Russia	Blood	38.82
Gyrfalcon	Chukotka1	Female	Chukotka, Russia	Blood	39.32
Gyrfalcon	Chukotka2	Male	Chukotka, Russia	Blood	39.18
Gyrfalcon	Chukotka3	Female	Chukotka, Russia	Blood	35.67
Gyrfalcon	Chukotka4	Female	Chukotka, Russia	Blood	33.83
Saker falcon	MD1	Female	Moldova	Blood	12.16
Saker falcon	MD2	Male	Moldova	Blood	13.23
Saker falcon	CE1	Male	Crimea	Plucked chick feather	26.88
Saker falcon	CE2	Female	Crimea	Plucked chick feather	37.8
Saker falcon	CE3	Male	Crimea	Plucked chick feather	43.95
Saker falcon	SK1	Female	Slovakia	Blood	37.72
Saker falcon	SK2	Female	Slovakia	Blood	14.38
Saker falcon	SK3	Male	Slovakia	Blood	28.56
Saker falcon	SK4	Female	Slovakia	Blood	26.57
Saker falcon	SK5	Male	Slovakia	Blood	27.73
Saker falcon	MN1	Female	Mongolia	Blood	26.29
Saker falcon	MN2	Female	Mongolia	Blood	28.47
Saker falcon	MN3	Female	Mongolia	Blood	16.61
Saker falcon	MN4	Female	Mongolia	Blood	13.76
Saker falcon	MN5	Female	Mongolia	Blood	16.22
Saker falcon	MN6	Male	Mongolia	Blood	21.1
Saker falcon	MN7	Female	Mongolia	Blood	14.63
Saker falcon	MN8	Female	Mongolia	Blood	15.77
Saker falcon	MN9	Female	Mongolia	Blood	12.82
Saker falcon	MN10	Female	Mongolia	Blood	18.16
Saker falcon	QTP1	Female	China	Blood	29.44
Saker falcon	QTP2	Female	China	Blood	25.11
Saker falcon	QTP3	Female	China	Blood	27.13
Saker falcon	QTP4	Male	China	Blood	29.01
Saker falcon	QTP5	Male	China	Blood	27.34
Saker falcon	QTP6	Female	China	Blood	26.8
Saker falcon	QTP7	Female	China	Blood	29.67
Saker falcon	QTP8	Female	China	Blood	15.75
Saker falcon	QTP9	Female	China	Blood	15.7
Saker falcon	QTP10	Female	China	Blood	15.73
