# Supplementary material for: Arctic introgression and chromatin regulation facilitated rapid Qinghai-Tibet Plateau colonization by an avian predator
Source: Nat Commun. 2022 Oct 27;13:6413. doi: 10.1038/s41467-022-34138-3 (PMC9613686; doi:10.1038/s41467-022-34138-3)
Supplement: Supplementary file 4 — Supplementary Data 2 [file 41467_2022_34138_MOESM4_ESM.xlsx]

## Sheet: Supplementary Data 2
Supplementary Data 2. Genes in the adaptively introgressed regions
Chr ID	Bin start	Bin end	D	fd	Gene name
Chr 1	89550001	89650001	0.837083	0.817287	MED15, CRKL, KLHL22, TBX6L,UNKNOWN
Chr 1	89600001	89700001	0.926811	0.871784	MED15, CRKL,KLHL22, SMPD4
Chr 1	89650001	89750001	0.81377	0.742069	MED15, GGT5, GGT1, SMPD4
Chr 1	89750001	89850001	0.872139	0.743602	SNRPD3, UPB1, GGT1, LRRC75B, GUCD1
Chr 1	92700001	92800001	0.769445	0.758458	MED13L
Chr 1	98400001	98500001	0.866565	0.769518	NCOR2
Chr 1	98350001	98450001	0.926173	0.820453	-
Chr 1	98500001	98600001	0.964566	0.817129	SCARB1, DHX37
Chr 1	98550001	98650001	0.978972	0.802534	SCARB1, DHX37, BRI3BP
Chr 1	98600001	98700001	0.97562	0.745227	DHX37, BRI3BP
Chr 2	1950001	2050001	0.807661	0.755194	-
Chr 2	2000001	2100001	0.832281	0.777985	-
Chr 2	2050001	2150001	0.855901	0.779929	-
Chr 2	2100001	2200001	0.861345	0.783104	-
Chr 2	2150001	2250001	0.921029	0.847799	-
Chr 2	2200001	2300001	0.918663	0.856289	-
Chr 2	2250001	2350001	0.848182	0.818339	-
Chr 2	2300001	2400001	0.831621	0.802243	-
Chr 2	2350001	2450001	0.832028	0.820625	-
Chr 2	2400001	2500001	0.751949	0.803069	-
Chr 2	87250001	87350001	0.843372	0.777012	-
Chr 2	87300001	87400001	0.858194	0.849777	-
Chr 3	25150001	25250001	0.792928	0.798657	ANGPT1
Chr 3	66300001	66400001	0.838908	0.819518	RTTN
Chr 3	84300001	84400001	0.756065	0.842764	-
Chr 3	84350001	84450001	0.786139	0.740446	-
Chr 3	93100001	93200001	0.814438	0.792776	ECI2, PRPF4B
Chr 3	93150001	93250001	0.805543	0.782734	ECI2
Chr 3	93200001	93300001	0.832997	0.826346	-
Chr 3	99000001	99100001	0.765206	0.772524	NOL7, RANBP9, KIF13A
Chr 3	106000001	106100001	0.946435	0.724392	-
Chr 3	106050001	106150001	0.927759	0.770012	-
Chr 3	106100001	106200001	0.945853	0.816206	-
Chr 3	106150001	106250001	0.964241	0.794271	-
Chr 3	106350001	106450001	0.953163	0.805334	-
Chr 3	106400001	106500001	0.944383	0.743934	FOXO6
Chr 3	106500001	106600001	0.959018	0.869303	SCMH1
Chr 3	106550001	106650001	0.980741	0.892535	SCMH1, CTPS1
Chr 3	106600001	106700001	0.983746	0.846872	SCMH1, CTPS1
Chr 3	106750001	106850001	0.900606	0.767645	STX12
Chr 3	106800001	106900001	0.922104	0.822253	RPA2, EYA3, STX12, XKR8, PPP1R8, SMPDL3B
Chr 3	106850001	106950001	0.957088	0.784827	RPA2, EYA3, STX12, XKR8, PPP1R8, SMPDL3B
Chr 3	106900001	107000001	0.883436	0.755031	EYA3, XKR8, DNAJC8, ATP5IF1
Chr 3	106950001	107050001	0.843788	0.731109	DNAJC8, HNRNPR, ATP5IF1
Chr 3	107200001	107300001	0.904348	0.822612	-
Chr 3	107250001	107350001	0.866632	0.721753	RRAGC, RLF, GJA9
Chr 3	119300001	119400001	0.811126	0.768956	PRKCZ
Chr 4	30850001	30950001	0.79595	0.780415	TMEM130, TRRAP
Chr 4	30900001	31000001	0.750278	0.738203	TMEM130, TRRAP
Chr 4	81550001	81650001	0.787561	0.853614	SCIN
Chr 4	83350001	83450001	0.797722	0.802302	SOSTDC1, CRPPA
Chr 4	83400001	83500001	0.760657	0.794414	ANKMY2, SOSTDC1, CRPPA, LRRC72
Chr 5	23850001	23950001	0.800425	0.777056	CACNA1C
Chr 5	37850001	37950001	0.801732	0.724089	USP106, FMC1, UBN2, CYGB1
Chr 5	40150001	40250001	0.837643	0.853461	-
Chr 5	40200001	40300001	0.848101	0.853664	-
Chr 5	41800001	41900001	0.895384	0.744981	TSPAN1, LRRIQ1
Chr 5	42200001	42300001	0.796845	0.752376	NTS
Chr 5	42250001	42350001	0.870067	0.844345	NTS, MGAT4C
Chr 5	42300001	42400001	0.882763	0.854496	MGAT4C
Chr 5	42650001	42750001	0.810002	0.789825	-
Chr 5	42850001	42950001	0.861235	0.794487	-
Chr 5	43400001	43500001	0.865034	0.723061	-
Chr 5	45350001	45450001	0.92602	0.816635	-
Chr 5	45400001	45500001	0.894279	0.726479	SOCS2
Chr 5	45500001	45600001	0.826277	0.757309	PLXNC1
Chr 5	53100001	53200001	0.795187	0.724469	SLC38A4
Chr 5	56300001	56400001	0.930105	0.822028	LEMD3, MSRB3
Chr 5	56350001	56450001	0.96553	0.895413	LEMD3, MSRB3
Chr 5	56400001	56500001	0.981644	0.919239	MSRB3
Chr 5	56500001	56600001	0.935969	0.779176	HMGA2
Chr 5	64500001	64600001	0.842478	0.74902	MKLN1, PODXL, UNKNOWN
Chr 5	64550001	64650001	0.908691	0.791537	MKLN1
Chr 5	64600001	64700001	0.882732	0.791519	MKLN1
Chr 5	65800001	65900001	0.863582	0.799835	GATA3, TAF3
Chr 5	65850001	65950001	0.907886	0.795089	GATA3
Chr 5	66050001	66150001	0.760399	0.775733	-
Chr 6	31800001	31900001	0.787814	0.787279	DDX1, NBAS
Chr 7	26800001	26900001	0.801491	0.776273	-
Chr 7	26850001	26950001	0.802323	0.746047	-
Chr 7	56250001	56350001	0.825218	0.782187	WDR72
Chr 8	21900001	22000001	0.922495	0.764311	STK39, CERS6
Chr 8	21950001	22050001	0.827441	0.842434	STK39
Chr 8	37850001	37950001	0.914757	0.782812	LRP1B
Chr 8	65100001	65200001	0.969421	0.728487	-
Chr 8	65200001	65300001	0.960192	0.731082	-
Chr 9	11850001	11950001	0.764988	0.770022	-
Chr 9	40850001	40950001	0.752842	0.826842	GBF1, NFKB2, FBXL15, PSD
Chr 10	1650001	1750001	0.844916	0.736967	EIF2S2
Chr 10	31400001	31500001	0.881025	0.815985	INSC
Chr 10	31450001	31550001	0.856312	0.758108	INSC
Chr 13	1600001	1700001	0.76245	0.769433	MME, PLCH1
Chr 13	26050001	26150001	0.872207	0.866593	-
Chr 13	26100001	26200001	0.840877	0.803318	-
Chr 13	26200001	26300001	0.816807	0.721332	-
Chr 15	9250001	9350001	0.76623	0.814216	-
Chr 16	6200001	6300001	0.915229	0.810521	HSPA8, JHY, CLMP, UBASH3, CRTAM, BSX
Chr 16	6250001	6350001	0.95789	0.851329	JHY, UBASH3B, CRTAM
Chr 16	6300001	6400001	0.884378	0.793348	BCO2, UBASH3B, PTS
