# Supplementary material for: Arctic introgression and chromatin regulation facilitated rapid Qinghai-Tibet Plateau colonization by an avian predator
Source: Nat Commun. 2022 Oct 27;13:6413. doi: 10.1038/s41467-022-34138-3 (PMC9613686; doi:10.1038/s41467-022-34138-3)
Supplement: Supplementary file 5 — Supplementary Data 3 [file 41467_2022_34138_MOESM5_ESM.xlsx]

## Sheet: Suppelentary Data 3
Supplementary Data 3. Positively selected genes in the QTP sakers identified by XP-EHH method
Chr ID	Bin start	Bin end	XP-EHH	Gene name
Chr 1	11120000	11140000	3.14529	-
Chr 1	15040000	15060000	3.04803	ARHGAP10
Chr 1	15060000	15080000	2.6402	ARHGAP10
Chr 1	17900000	17920000	2.18627	MAPK10
Chr 1	29180000	29200000	2.65158	-
Chr 1	29200000	29220000	2.34608	-
Chr 1	29220000	29240000	3.22519	-
Chr 1	29240000	29260000	2.24477	-
Chr 1	29420000	29440000	2.62517	-
Chr 1	29440000	29460000	2.78894	-
Chr 1	30780000	30800000	2.31221	-
Chr 1	31040000	31060000	2.20594	-
Chr 1	31240000	31260000	2.19233	-
Chr 1	42720000	42740000	2.51469	CTNNA2
Chr 1	42860000	42880000	2.3533	-
Chr 1	43000000	43020000	2.27385	-
Chr 1	44460000	44480000	2.69751	FABP1, THNSL2
Chr 1	44480000	44500000	2.54151	FABP1, SMYD1
Chr 1	54120000	54140000	2.50747	BOD1L1
Chr 1	63820000	63840000	2.22964	-
Chr 1	66820000	66840000	2.5626	UBA6
Chr 1	66840000	66860000	2.72774	YTHDC1
Chr 1	67320000	67340000	2.62114	-
Chr 1	70800000	70820000	2.39371	NFKB1
Chr 1	71000000	71020000	2.7744	BANK1
Chr 1	81320000	81340000	2.26642	-
Chr 1	81340000	81360000	3.11757	-
Chr 1	81360000	81380000	2.24891	-
Chr 1	83780000	83800000	2.49645	RAP1GDS1
Chr 1	84980000	85000000	2.45787	-
Chr 1	85200000	85220000	2.54667	-
Chr 1	88240000	88260000	2.19386	PPIL2
Chr 1	88260000	88280000	2.45595	-
Chr 1	88280000	88300000	2.68445	YPEL1
Chr 1	88300000	88320000	3.42835	-
Chr 1	88320000	88340000	3.60741	MAPK1
Chr 1	88340000	88360000	2.23699	MAPK1
Chr 1	88420000	88440000	2.18979	TOP3B
Chr 1	89600000	89620000	2.27899	GGT5
Chr 1	89620000	89640000	2.62243	GGT5, GGT1
Chr 1	89640000	89660000	2.74466	GGT1
Chr 1	89660000	89680000	3.45117	-
Chr 1	89680000	89700000	3.38119	LRRC75B
Chr 1	90080000	90100000	2.23992	-
Chr 1	92400000	92420000	3.11242	-
Chr 1	95760000	95780000	3.0563	BRAP
Chr 1	95800000	95820000	2.43796	ATXN2
Chr 1	98420000	98440000	2.27441	-
Chr 1	98440000	98460000	2.54482	-
Chr 1	99240000	99260000	2.69331	-
Chr 1	99400000	99420000	2.80464	TMEM132C
Chr 1	99420000	99440000	2.63215	TMEM132C
Chr 1	104320000	104340000	2.45453	-
Chr 1	118020000	118040000	2.26616	-
Chr 1	122520000	122540000	2.21379	NF2
Chr 2	1640000	1660000	2.3112	ZPLD1
Chr 2	1660000	1680000	3.12929	-
Chr 2	1680000	1700000	2.52014	-
Chr 2	1700000	1720000	2.27151	-
Chr 2	1740000	1760000	2.49767	-
Chr 2	1760000	1780000	3.03059	-
Chr 2	1780000	1800000	2.68452	-
Chr 2	1820000	1840000	2.92923	-
Chr 2	1840000	1860000	2.7666	-
Chr 2	1920000	1940000	2.72052	-
Chr 2	1940000	1960000	3.14359	-
Chr 2	1960000	1980000	2.5093	-
Chr 2	2060000	2080000	3.23101	-
Chr 2	2080000	2100000	2.55067	-
Chr 2	2100000	2120000	2.22918	-
Chr 2	2980000	3000000	2.60086	-
Chr 2	15160000	15180000	2.47461	-
Chr 2	17100000	17120000	2.37341	-
Chr 2	23080000	23100000	2.21384	-
Chr 2	23100000	23120000	2.63299	-
Chr 2	38120000	38140000	2.19559	-
Chr 2	39180000	39200000	2.68429	OTC
Chr 2	48500000	48520000	2.31027	DHRSX
Chr 2	48540000	48560000	2.33133	-
Chr 2	48600000	48620000	2.3371	-
Chr 2	54820000	54840000	2.39727	-
Chr 2	54920000	54940000	2.63595	-
Chr 2	55080000	55100000	2.30611	-
Chr 2	55120000	55140000	2.46587	-
Chr 2	55180000	55200000	2.68419	-
Chr 2	56680000	56700000	2.62041	-
Chr 2	56740000	56760000	2.55726	RANBP2
Chr 2	56780000	56800000	2.73587	RANBP2, CCDC138
Chr 2	57900000	57920000	2.55983	DCUN1D2
Chr 2	64520000	64540000	2.96738	NALCN
Chr 2	68820000	68840000	2.92333	-
Chr 2	68840000	68860000	2.83101	-
Chr 2	68880000	68900000	2.87371	-
Chr 2	68900000	68920000	2.50849	-
Chr 2	69780000	69800000	2.2728	-
Chr 2	73620000	73640000	2.26724	-
Chr 2	76560000	76580000	2.41809	-
Chr 2	76580000	76600000	2.41933	-
Chr 2	76700000	76720000	2.4982	-
Chr 2	78960000	78980000	3.09026	-
Chr 2	79200000	79220000	2.28131	BORA
Chr 2	81520000	81540000	2.98167	-
Chr 2	81580000	81600000	2.27493	-
Chr 2	81600000	81620000	3.15266	-
Chr 2	81640000	81660000	2.50504	-
Chr 2	81660000	81680000	2.42894	-
Chr 2	81680000	81700000	2.53098	-
Chr 2	83220000	83240000	2.42274	-
Chr 2	83240000	83260000	3.39161	-
Chr 2	83260000	83280000	2.49865	-
Chr 2	87820000	87840000	2.81872	-
Chr 2	87840000	87860000	2.24959	-
Chr 2	87860000	87880000	2.22442	-
Chr 2	96960000	96980000	2.58887	-
Chr 2	101600000	101620000	2.94391	-
Chr 2	101620000	101640000	2.38474	-
Chr 2	105440000	105460000	2.18471	-
Chr 3	24260000	24280000	2.22472	SYBU, EBAG9
Chr 3	24280000	24300000	2.30123	EBAG9
Chr 3	24300000	24320000	3.10628	ENY2, NUDCD1
Chr 3	24340000	24360000	2.44127	NUDCD1
Chr 3	25220000	25240000	2.77922	-
Chr 3	27440000	27460000	2.33024	UBR5
Chr 3	28620000	28640000	2.34604	VPS13B
Chr 3	28640000	28660000	3.2807	VPS13B
Chr 3	28660000	28680000	2.80172	VPS13B
Chr 3	28680000	28700000	2.41839	VPS13B
Chr 3	28820000	28840000	2.56269	-
Chr 3	29560000	29580000	2.3971	MTDH
Chr 3	31080000	31100000	2.47821	-
Chr 3	34360000	34380000	2.3047	CA2
Chr 3	34400000	34420000	2.91232	-
Chr 3	35560000	35580000	2.18439	-
Chr 3	35640000	35660000	3.41702	-
Chr 3	35940000	35960000	2.82521	SNX16
Chr 3	45060000	45080000	2.20824	CHD7
Chr 3	47720000	47740000	3.86956	SOX17A
Chr 3	47740000	47760000	2.41157	-
Chr 3	47800000	47820000	2.5785	-
Chr 3	48240000	48260000	2.62361	-
Chr 3	48500000	48520000	2.43462	-
Chr 3	49240000	49260000	2.18194	-
Chr 3	49260000	49280000	2.48859	-
Chr 3	49340000	49360000	2.55702	SNTG1
Chr 3	49400000	49420000	2.26352	SNTG1
Chr 3	50440000	50460000	2.67183	CLCC
Chr 3	50460000	50480000	2.9667	CLCC
Chr 3	50480000	50500000	4.64204	CLCA, CLCC
Chr 3	50500000	50520000	2.22884	UBE2V2
Chr 3	50520000	50540000	2.97106	UBE2V2
Chr 3	53500000	53520000	2.60441	-
Chr 3	53520000	53540000	2.78852	-
Chr 3	62780000	62800000	2.57812	-
Chr 3	63380000	63400000	3.12954	-
Chr 3	63880000	63900000	2.18858	-
Chr 3	93000000	93020000	2.36111	PRPF4B
Chr 3	94040000	94060000	2.4169	-
Chr 3	94060000	94080000	2.2008	-
Chr 3	97380000	97400000	2.21697	RBM24
Chr 3	106060000	106080000	2.23011	-
Chr 3	106080000	106100000	2.212	-
Chr 3	106100000	106120000	2.42119	-
Chr 3	107900000	107920000	2.75096	MEAF6, ZC3H12A
Chr 3	107980000	108000000	2.18226	-
Chr 4	3320000	3340000	2.31374	-
Chr 4	11580000	11600000	2.43419	CHCHD6, TPRA1
Chr 4	11600000	11620000	2.44513	CHCHD6
Chr 4	17140000	17160000	2.51089	-
Chr 4	22220000	22240000	2.9692	-
Chr 4	25840000	25860000	2.7418	-
Chr 4	26180000	26200000	3.06395	-
Chr 4	26320000	26340000	2.70442	-
Chr 4	40100000	40120000	2.76516	TJP3, MRPL54, APBA1
Chr 4	40120000	40140000	2.62996	RX1, MALT1
Chr 4	40180000	40200000	2.51235	ELAVL1
Chr 4	46440000	46460000	2.30968	-
Chr 4	46500000	46520000	2.32246	-
Chr 4	46520000	46540000	2.34634	-
Chr 4	46560000	46580000	2.53672	-
Chr 4	46580000	46600000	2.92453	-
Chr 4	46600000	46620000	3.27642	-
Chr 4	46620000	46640000	3.14338	-
Chr 4	46640000	46660000	2.92321	-
Chr 4	46660000	46680000	3.12939	-
Chr 4	46700000	46720000	2.73537	-
Chr 4	46720000	46740000	2.99236	-
Chr 4	46740000	46760000	2.76856	-
Chr 4	46760000	46780000	2.70346	-
Chr 4	46780000	46800000	3.106	-
Chr 4	46800000	46820000	3.60928	-
Chr 4	46820000	46840000	3.21238	-
Chr 4	46840000	46860000	3.38489	-
Chr 4	46860000	46880000	2.80018	-
Chr 4	46900000	46920000	2.69091	-
Chr 4	46920000	46940000	2.52894	-
Chr 4	47380000	47400000	3.4572	-
Chr 4	47400000	47420000	3.94214	-
Chr 4	47420000	47440000	2.60472	-
Chr 4	47440000	47460000	3.01176	-
Chr 4	47460000	47480000	2.54802	-
Chr 4	47580000	47600000	2.20449	-
Chr 4	47600000	47620000	2.7593	GSG1L
Chr 4	47620000	47640000	2.96451	GSG1L, KIAA0556
Chr 4	47640000	47660000	2.60492	KIAA0556
Chr 4	47680000	47700000	2.33656	KIAA0556
Chr 4	47700000	47720000	2.72332	GTF3C1
Chr 4	47720000	47740000	2.94292	GTF3C1
Chr 4	47740000	47760000	5.63967	POLR3K, RHBDF1, SNRNP25, GTF3C1
Chr 4	47760000	47780000	5.37701	RHBDF1
Chr 4	47780000	47800000	5.80145	MPG
Chr 4	47800000	47820000	4.98245	MPG
Chr 4	47820000	47840000	6.58555	NPRL3, MPG
Chr 4	47840000	47860000	6.21435	NPRL3
Chr 4	47860000	47880000	6.84978	NPRL3
Chr 4	47880000	47900000	6.80926	HBAD, HBA1, HBZ
Chr 4	47900000	47920000	4.45107	PGAP6, MRPL28
Chr 4	47920000	47940000	5.59969	MRPL28
Chr 4	47940000	47960000	5.22105	AXIN1
Chr 4	47960000	47980000	4.90965	AXIN1
Chr 4	47980000	48000000	5.06968	AXIN1
Chr 4	48000000	48020000	4.63442	AXIN1
Chr 4	48020000	48040000	5.221	RGS11, PDIA2, ARHGDIG, AXIN1
Chr 4	48040000	48060000	4.65521	LUC7L, FAM234A
Chr 4	48060000	48080000	3.89157	LUC7L
Chr 4	48080000	48100000	3.5762	CLCN7
Chr 4	51540000	51560000	2.69765	-
Chr 4	51560000	51580000	2.18543	MAP4
Chr 4	51640000	51660000	2.25138	MAP4
Chr 4	51660000	51680000	2.19424	MAP4
Chr 4	52280000	52300000	2.54022	-
Chr 4	54560000	54580000	2.30388	-
Chr 4	54580000	54600000	2.72549	-
Chr 4	65560000	65580000	2.40837	-
Chr 4	70860000	70880000	2.46706	ARMC3
Chr 4	72440000	72460000	2.27888	-
Chr 4	86640000	86660000	2.59842	-
Chr 4	86660000	86680000	2.50237	-
Chr 4	93020000	93040000	2.61222	LRRFIP2
Chr 4	98360000	98380000	2.31296	KIF15-A, KIF15
Chr 5	1740000	1760000	2.4007	HAO1
Chr 5	1760000	1780000	2.22862	-
Chr 5	1880000	1900000	2.57511	-
Chr 5	38620000	38640000	2.38952	-
Chr 5	38640000	38660000	2.26162	EMP1
Chr 5	39460000	39480000	2.39635	PTPRQ
Chr 5	39700000	39720000	2.43608	LIN7A
Chr 5	40760000	40780000	2.27978	TMTC2
Chr 5	40780000	40800000	3.15624	TMTC2
Chr 5	40800000	40820000	2.67407	TMTC2
Chr 5	40820000	40840000	2.56469	TMTC2
Chr 5	42120000	42140000	2.92595	-
Chr 5	42500000	42520000	2.6998	-
Chr 5	42660000	42680000	2.49251	-
Chr 5	42680000	42700000	3.5485	-
Chr 5	42700000	42720000	2.82963	-
Chr 5	42720000	42740000	3.59157	-
Chr 5	42740000	42760000	3.62931	-
Chr 5	43120000	43140000	2.36727	-
Chr 5	43360000	43380000	2.87098	-
Chr 5	43380000	43400000	2.99738	-
Chr 5	43460000	43480000	2.41031	-
Chr 5	43480000	43500000	4.03257	-
Chr 5	43500000	43520000	3.3439	-
Chr 5	43520000	43540000	3.60069	-
Chr 5	43540000	43560000	4.39905	DUSP6
Chr 5	43560000	43580000	3.20907	-
Chr 5	44760000	44780000	2.64956	-
Chr 5	44780000	44800000	2.22221	-
Chr 5	45300000	45320000	2.56082	SOCS2
Chr 5	45400000	45420000	2.37595	-
Chr 5	45420000	45440000	2.39315	-
Chr 5	45440000	45460000	2.39685	-
Chr 5	45460000	45480000	2.28995	-
Chr 5	49600000	49620000	2.20533	-
Chr 5	49620000	49640000	2.24532	-
Chr 5	50920000	50940000	2.37878	-
Chr 5	51560000	51580000	2.28687	-
Chr 5	56340000	56360000	2.19992	-
Chr 5	56360000	56380000	2.85872	-
Chr 5	56380000	56400000	2.34756	-
Chr 5	56460000	56480000	2.28708	-
Chr 5	56480000	56500000	2.98908	HMGA2
Chr 5	57520000	57540000	2.20786	MDM1
Chr 5	61780000	61800000	2.18729	-
Chr 5	62640000	62660000	2.42167	OTOGL
Chr 5	64320000	64340000	2.42721	-
Chr 5	65720000	65740000	2.21113	-
Chr 5	65740000	65760000	3.47689	GATA3
Chr 5	65760000	65780000	2.85023	-
Chr 5	65780000	65800000	2.88794	-
Chr 5	65800000	65820000	3.46209	-
Chr 5	65820000	65840000	4.27591	-
Chr 5	65840000	65860000	3.02231	-
Chr 5	65860000	65880000	2.55211	-
Chr 5	66260000	66280000	2.55462	-
Chr 5	66340000	66360000	2.47201	-
Chr 5	66360000	66380000	2.3256	-
Chr 5	66380000	66400000	2.68085	-
Chr 5	66400000	66420000	2.66164	-
Chr 5	66420000	66440000	2.86302	-
Chr 5	66440000	66460000	2.3821	-
Chr 5	66840000	66860000	2.25246	-
Chr 5	66860000	66880000	2.24123	-
Chr 5	70800000	70820000	2.3352	DCLRE1C, MEIG1
Chr 5	71520000	71540000	2.37338	-
Chr 5	71580000	71600000	2.25345	COL7A1
Chr 5	90240000	90260000	2.45045	-
Chr 6	8360000	8380000	2.7512	-
Chr 6	15500000	15520000	2.3422	-
Chr 6	20860000	20880000	2.35585	-
Chr 6	21460000	21480000	2.18522	CSMD1
Chr 6	27360000	27380000	3.07324	-
Chr 6	27380000	27400000	2.60974	-
Chr 6	29900000	29920000	2.20006	LPIN1
Chr 6	31900000	31920000	2.21026	-
Chr 6	34640000	34660000	2.22126	-
Chr 6	34960000	34980000	2.62582	-
Chr 6	36200000	36220000	2.38947	-
Chr 6	36220000	36240000	3.52773	-
Chr 6	36340000	36360000	2.2654	-
Chr 6	39960000	39980000	2.70227	-
Chr 6	39980000	40000000	2.83344	-
Chr 6	48540000	48560000	2.64557	-
Chr 6	48560000	48580000	2.59338	-
Chr 6	48700000	48720000	2.29627	-
Chr 6	48780000	48800000	2.97363	-
Chr 6	48800000	48820000	3.2864	-
Chr 6	50460000	50480000	2.25534	ADAT2, PEX3
Chr 6	51700000	51720000	2.53495	-
Chr 6	52300000	52320000	2.28926	REPS1
Chr 6	55260000	55280000	2.19993	-
Chr 6	55280000	55300000	2.27054	TAAR1, TAAR2
Chr 6	55860000	55880000	2.36636	-
Chr 6	55880000	55900000	2.23224	-
Chr 6	60800000	60820000	2.41846	TBC1D32
Chr 6	60960000	60980000	2.92686	-
Chr 6	61000000	61020000	2.34936	-
Chr 6	65780000	65800000	2.27219	CDK19
Chr 6	69540000	69560000	3.35045	-
Chr 6	70040000	70060000	2.64289	-
Chr 6	70060000	70080000	2.23347	-
Chr 6	70180000	70200000	2.23165	-
Chr 6	70600000	70620000	2.58809	-
Chr 6	70620000	70640000	3.08483	-
Chr 6	70640000	70660000	2.31332	-
Chr 6	71800000	71820000	2.4771	-
Chr 6	76660000	76680000	2.51932	TFAP2D
Chr 6	81400000	81420000	2.75571	EGLN1
Chr 6	81420000	81440000	2.64474	-
Chr 6	81500000	81520000	2.21977	DISC1
Chr 7	120000	140000	2.72325	PLA2G4E
Chr 7	21880000	21900000	2.20345	PCNX1
Chr 7	26100000	26120000	2.2244	-
Chr 7	28580000	28600000	2.25036	-
Chr 7	28600000	28620000	2.48151	-
Chr 7	28620000	28640000	2.20225	FUT8
Chr 7	33280000	33300000	2.24043	VRK1
Chr 7	34380000	34400000	2.97072	-
Chr 7	34400000	34420000	2.88812	-
Chr 7	40020000	40040000	2.23676	EXOC5, AP5M1
Chr 7	46160000	46180000	2.64872	MAP4K5
Chr 7	50060000	50080000	2.19237	SCAPER
Chr 7	52200000	52220000	2.25832	RORA
Chr 7	53120000	53140000	2.3617	FAN1, MPHOSPH10
Chr 7	55960000	55980000	2.20974	UNC13C
Chr 7	65180000	65200000	2.30068	-
Chr 7	68360000	68380000	2.31977	-
Chr 8	1940000	1960000	2.67014	STK17B
Chr 8	10260000	10280000	2.35612	-
Chr 8	13600000	13620000	2.80606	BMPR2
Chr 8	21900000	21920000	2.21297	STK39
Chr 8	27540000	27560000	2.65689	-
Chr 8	27680000	27700000	2.26622	-
Chr 8	33200000	33220000	3.56786	MARCO
Chr 8	33460000	33480000	3.58903	-
Chr 8	33480000	33500000	2.7359	-
Chr 8	33500000	33520000	2.20878	-
Chr 8	33520000	33540000	2.23792	-
Chr 8	34040000	34060000	2.31987	-
Chr 8	37060000	37080000	2.48785	-
Chr 8	38180000	38200000	2.31265	-
Chr 8	38520000	38540000	2.4449	-
Chr 8	40580000	40600000	3.36294	-
Chr 8	40600000	40620000	4.36002	-
Chr 8	40620000	40640000	3.39638	-
Chr 8	40640000	40660000	3.19393	-
Chr 8	40660000	40680000	3.24334	-
Chr 8	40720000	40740000	3.74915	-
Chr 8	40740000	40760000	2.96722	-
Chr 8	40760000	40780000	2.79465	ACVR2A
Chr 8	41600000	41620000	2.60789	NMI
Chr 8	50740000	50760000	2.53591	-
Chr 8	62940000	62960000	2.34368	-
Chr 8	63800000	63820000	2.38249	PDLIM4
Chr 8	63820000	63840000	2.92881	PDLIM4, SLC22A4
Chr 8	63880000	63900000	3.09752	SLC22A5
Chr 8	63900000	63920000	3.36282	-
Chr 8	64900000	64920000	2.42813	LARS
Chr 8	65020000	65040000	2.19182	-
Chr 8	65040000	65060000	2.27944	-
Chr 8	65060000	65080000	2.19088	-
Chr 8	65080000	65100000	2.32005	-
Chr 8	65100000	65120000	2.34355	-
Chr 8	65840000	65860000	2.22008	-
Chr 8	65860000	65880000	2.32674	-
Chr 9	2380000	2400000	2.45337	-
Chr 9	7340000	7360000	2.21591	VDAC2
Chr 9	7360000	7380000	2.90613	COMTD1
Chr 9	14500000	14520000	2.26405	-
Chr 9	16380000	16400000	2.29001	-
Chr 9	18060000	18080000	2.4191	CTNNA3
Chr 9	22560000	22580000	2.49153	-
Chr 9	23620000	23640000	2.49478	ZNF511, TUBGCP2
Chr 9	25020000	25040000	2.58933	DRGX
Chr 9	25080000	25100000	2.78115	ERCC6
Chr 9	25100000	25120000	2.55639	-
Chr 9	25520000	25540000	2.25785	LIPM
Chr 9	26140000	26160000	2.84367	-
Chr 9	26160000	26180000	2.7249	PCGF5
Chr 9	26180000	26200000	2.25222	PCGF5
Chr 9	28200000	28220000	2.19284	KNDC1
Chr 9	29000000	29020000	2.21786	HPSE2
Chr 9	32740000	32760000	2.48745	SORCS1
Chr 9	34460000	34480000	2.82172	-
Chr 9	34480000	34500000	2.91922	GPAM
Chr 9	34500000	34520000	3.51817	GPAM
Chr 9	35700000	35720000	2.74449	TDRD1
Chr 9	35720000	35740000	2.53096	TDRD1
Chr 9	39580000	39600000	2.27713	SEC24C
Chr 9	40560000	40580000	2.21951	PIK3AP1
Chr 9	40580000	40600000	2.98029	PIK3AP1
Chr 9	40600000	40620000	3.25222	NOLC1
Chr 9	40620000	40640000	2.41314	UGT8
Chr 9	40640000	40660000	2.49163	PITX3
Chr 10	1300000	1320000	2.43496	UQCC1
Chr 10	1380000	1400000	2.38674	MAP1LC3A, MMP24
Chr 10	1400000	1420000	2.7286	MAP1LC3A
Chr 10	1460000	1480000	2.5589	ITCH
Chr 10	1480000	1500000	3.21372	AHCY-A
Chr 10	1500000	1520000	3.16991	AHCY-A
Chr 10	1520000	1540000	2.75112	AHCY-A, ASIP
Chr 10	1540000	1560000	3.09721	-
Chr 10	1560000	1580000	3.50274	-
Chr 10	1580000	1600000	2.36701	-
Chr 10	21160000	21180000	2.70727	-
Chr 10	22260000	22280000	2.49033	-
Chr 10	22300000	22320000	2.26637	NELL1
Chr 10	22320000	22340000	2.77996	NELL1
Chr 10	22340000	22360000	2.43178	UNKNOWN
Chr 10	22940000	22960000	2.22279	-
Chr 10	23020000	23040000	2.28923	GAS2
Chr 10	23040000	23060000	2.4315	GAS2
Chr 10	23180000	23200000	2.23714	-
Chr 10	23620000	23640000	3.56302	-
Chr 10	23640000	23660000	3.67255	-
Chr 10	23660000	23680000	3.20411	-
Chr 10	23700000	23720000	2.54002	-
Chr 10	23720000	23740000	2.3901	ANO3
Chr 10	23740000	23760000	2.4539	ANO3
Chr 10	23760000	23780000	2.60822	ANO3
Chr 10	24000000	24020000	2.80054	-
Chr 10	24040000	24060000	2.50885	-
Chr 10	25460000	25480000	2.85991	-
Chr 10	26060000	26080000	2.46883	-
Chr 11	7380000	7400000	2.36822	ZFYVE9
Chr 11	8180000	8200000	2.25856	-
Chr 11	8340000	8360000	2.41417	-
Chr 11	10220000	10240000	2.19888	STIL
Chr 11	14600000	14620000	2.60713	-
Chr 11	20140000	20160000	2.38638	ALG14
Chr 11	21060000	21080000	2.36712	-
Chr 11	34380000	34400000	2.19255	-
Chr 11	34800000	34820000	2.51402	-
Chr 11	34820000	34840000	2.51363	-
Chr 11	35140000	35160000	2.83742	-
Chr 11	35680000	35700000	2.19057	NR5A2
Chr 11	35700000	35720000	2.38651	-
Chr 11	35820000	35840000	2.44122	-
Chr 11	35920000	35940000	2.35953	CAMSAP2
Chr 11	35940000	35960000	2.19534	CAMSAP2
Chr 12	680000	700000	2.45755	RALGAPA2
Chr 12	12680000	12700000	3.42349	-
Chr 12	12700000	12720000	2.25997	-
Chr 12	14720000	14740000	2.21171	KIF6
Chr 12	17000000	17020000	2.64062	-
Chr 12	17300000	17320000	2.90658	-
Chr 12	17320000	17340000	2.77989	EPAS1
Chr 12	17340000	17360000	3.60868	EPAS1
Chr 12	17360000	17380000	4.32928	EPAS1
Chr 12	17380000	17400000	5.61292	-
Chr 12	17400000	17420000	4.59789	-
Chr 12	17420000	17440000	3.89758	-
Chr 13	5880000	5900000	2.22194	SAMD7
Chr 13	21640000	21660000	2.24921	-
Chr 13	21660000	21680000	2.36507	-
Chr 13	23740000	23760000	2.32432	-
Chr 13	23760000	23780000	2.81243	VAMP2
Chr 13	24300000	24320000	2.45917	-
Chr 13	25660000	25680000	2.59007	-
Chr 13	25680000	25700000	3.11117	-
Chr 14	4380000	4400000	2.57908	-
Chr 14	16700000	16720000	2.32078	LAMP2
Chr 14	16720000	16740000	2.45613	CUL4B
Chr 14	16740000	16760000	2.57157	MCTS1, CUL4B
Chr 14	19520000	19540000	2.19242	COL4A1
Chr 14	20380000	20400000	2.688	-
Chr 14	20420000	20440000	2.36017	OTUD4, ALG13
Chr 15	5320000	5340000	2.69843	NAT-10, MPHOSPH6
Chr 15	8200000	8220000	2.33726	-
Chr 15	8220000	8240000	2.48113	-
Chr 15	9380000	9400000	2.18625	-
Chr 15	9480000	9500000	2.45787	-
Chr 15	14920000	14940000	2.41982	NETO2
Chr 15	19660000	19680000	2.22345	LPCAT2
Chr 15	22720000	22740000	2.26428	CENPT
Chr 15	22760000	22780000	2.76427	EDC4, NUTF2
Chr 15	22860000	22880000	2.33934	CTRL, EXOC3L1, PSKH1
Chr 16	6220000	6240000	2.56853	UBASH3B
Chr 16	6240000	6260000	3.23109	UBASH3B
Chr 16	6680000	6700000	2.598	-
Chr 16	6860000	6880000	2.39172	RNF26
Chr 17	2300000	2320000	2.21895	BRPF3
Chr 17	3840000	3860000	2.27741	-
Chr 18	1480000	1500000	2.45671	METTL2
Chr 18	1500000	1520000	4.05678	METTL2, EFCAB3
Chr 19	6500000	6520000	2.86273	NEUROD4
Chr 20	320000	340000	2.55215	-
Scaffold196	16000	36000	2.57598	ALPK2
