# Supplementary material for: Arctic introgression and chromatin regulation facilitated rapid Qinghai-Tibet Plateau colonization by an avian predator
Source: Nat Commun. 2022 Oct 27;13:6413. doi: 10.1038/s41467-022-34138-3 (PMC9613686; doi:10.1038/s41467-022-34138-3)
Supplement: Supplementary file 6 — Supplementary Data 4 [file 41467_2022_34138_MOESM6_ESM.xlsx]

## Sheet: Supplementary Data 4
Supplementary Data 4. Genes in the focal selective sweep of Chr 4
Gene name	Functional description
GSG1L	Germ cell-specific gene 1-like protein, a component of the inner core of AMPAR complex.
KIAA0556	Katanin interacting protein, may influence the stability of microtubules.
GTF3C1	General transcription factor IIIC subunit 1, is required for RNA polymerase III-mediated transcription.
POLR3K	RNA polymerase III subunit K, a component of RNA polymerase III which synthesizes small RNAs.
SNRNP25	Small nuclear ribonucleoprotein U11/U12 subunit 25, a component of the U12-type spliceosome.
RHBDF1	Rhomboid 5 homolog 1, suppresses oxygen-independent degradation of hypoxia-inducible factor-1α.
MPG	An N-methylpurine DNA glycosylase involved in DNA double-strand break repair pathway.
NPRL3	NPR3 like, GATOR1 complex subunit, is important for development of the cardiovascular system in mammals.
HBZ	Hemoglobin subunit zeta, is synthesized in the yolk sac of the early embryo stage.
HBAD	Hemoglobin subunit alpha-D, expresses in late embryonic and adult life.
HBA1	Hemoglobin subunit alpha 1, transports oxygen from lung to the various peripheral tissues.
TMEM8A	Transmembrane protein 8A, is involved in the lipid remodeling steps of GPI-anchor maturation.
MRPL28	Mitochondrial ribosomal protein L28, mitochondrial ribosomes that help in protein synthesis within mitochondrion.
AXIN1	A negative regulator of Wnt/β-catenin pathway, promotes DNA damage repair and inhibits apoptosis.
PDIA2	Protein disulfide isomerase family A member 2, catalyzes protein folding and thiol-disulfide interchange reactions.
ARHGDIG	Rho GDP dissociation inhibitor gamma, inhibits GDP/GTP exchange reaction of RhoB.
RGS11	Regulator of G protein signaling 11, inhibits signal transduction by increasing the GTPase activity of G protein alpha subunits.
FAM234A	Family with sequence similarity 234 member A, its function is not clear.
LUC7L	LUC7 like, encodes a ubiquitous RNA-binding protein component of the U1 snRNP complex.
CLCN7	Chloride voltage-gated channel 7, mediates the exchange of chloride ions against protons.
