# Supplementary material for: Arctic introgression and chromatin regulation facilitated rapid Qinghai-Tibet Plateau colonization by an avian predator
Source: Nat Commun. 2022 Oct 27;13:6413. doi: 10.1038/s41467-022-34138-3 (PMC9613686; doi:10.1038/s41467-022-34138-3)
Supplement: Supplementary file 8 — Source Data [file 41467_2022_34138_MOESM8_ESM.xlsx]

## Sheet: GBIF data
Source data for Fig. 1e GBIF data of saker falcons
GBIF_ID	DatasetKey	OccurrenceID	Kingdom	Phylum	Class	Order	Family	Genus	Species	InfraspecificEpithet	TaxonRank	ScientificName	VerbatimScientificName	VerbatimScientificNameAuthorship	CountryCode	Locality	StateProvince	OccurrenceStatus	individualCount	PublishingOrgKey	DecimalLatitude	DecimalLongitude	CoordinateUncertaintyInMeters	CoordinatePrecision	Elevation	ElevationAccuracy	depth	DepthAccuracy	EventDate	Day	Month	Year	TaxonKey	SpeciesKey	BasisOfRecord	InstitutionCode	CollectionCode	CatalogNumber	RecordNumber	IdentifiedBy	DateIdentified	License	RightsHolder	RecordedBy	TypeStatus	EstablishmentMeans	LastInterpreted	MediaType	Issue
3005179972	50c9509d-22c7-4a22-a47d-8c48425ef4a7	https://www.inaturalist.org/observations/66614498	Animalia	Chordata	Aves	Falconiformes	Falconidae	Falco	Falco cherrug		SPECIES	Falco cherrug J.E.Gray, 1834	Falco cherrug		RU		Gorno-Altay	PRESENT		28eb1a3f-1c15-4a95-931a-4af90ecb574d	49.41	88.0297	26518						2018-08-07T17:48:00	7	8	2018	2481034	2481034	HUMAN_OBSERVATION	iNaturalist	Observations	66614498		Andrew Bazdyrev	2020-12-17T02:45:15	CC_BY_NC_4_0	petr_kosachev	petr_kosachev			2020-12-26T18:11:27.900Z	StillImage	COORDINATE_ROUNDED;GEODETIC_DATUM_ASSUMED_WGS84;INSTITUTION_MATCH_NONE;COLLECTION_MATCH_NONE
3003684172	d3c28e6c-1192-4ef4-a38a-df790df16dc3	410108	Animalia	Chordata	Aves	Falconiformes	Falconidae	Falco	Falco cherrug		SPECIES	Falco cherrug J.E.Gray, 1834	Falco cherrug J.E.Gray, 1834					PRESENT		676782cc-e81e-47ce-9504-34ea45395eb6													2481034	2481034	PRESERVED_SPECIMEN	TAM	TAMZ	TAMZ0028287				CC_BY_4_0					2020-12-22T15:24:21.829Z	StillImage	COUNTRY_INVALID
2999076558	50c9509d-22c7-4a22-a47d-8c48425ef4a7	https://www.inaturalist.org/observations/64722603	Animalia	Chordata	Aves	Falconiformes	Falconidae	Falco	Falco cherrug		SPECIES	Falco cherrug J.E.Gray, 1834	Falco cherrug		KZ		Almaty	PRESENT		28eb1a3f-1c15-4a95-931a-4af90ecb574d	43.397	79.0443	27505						2020-11-12T10:12:00	12	11	2020	2481034	2481034	HUMAN_OBSERVATION	iNaturalist	Observations	64722603		Элимдар Бактыяров	2020-11-12T10:22:27	CC_BY_NC_4_0	Элимдар Бактыяров	Элимдар Бактыяров			2020-12-26T17:52:48.601Z	StillImage	COORDINATE_ROUNDED;GEODETIC_DATUM_ASSUMED_WGS84;INSTITUTION_MATCH_NONE;COLLECTION_MATCH_NONE
2992749620	50c9509d-22c7-4a22-a47d-8c48425ef4a7	https://www.inaturalist.org/observations/65686594	Animalia	Chordata	Aves	Falconiformes	Falconidae	Falco	Falco cherrug		SPECIES	Falco cherrug J.E.Gray, 1834	Falco cherrug		RU		Gorno-Altay	PRESENT		28eb1a3f-1c15-4a95-931a-4af90ecb574d	49.8571	88.1131	26454						2020-09-10T14:21:00	10	9	2020	2481034	2481034	HUMAN_OBSERVATION	iNaturalist	Observations	65686594		Pavel Shukov	2020-11-27T10:35:03	CC_BY_NC_4_0	Pavel Shukov	Pavel Shukov			2020-12-26T18:06:05.617Z	StillImage	COORDINATE_ROUNDED;GEODETIC_DATUM_ASSUMED_WGS84;INSTITUTION_MATCH_NONE;COLLECTION_MATCH_NONE
2992656862	50c9509d-22c7-4a22-a47d-8c48425ef4a7	https://www.inaturalist.org/observations/65866077	Animalia	Chordata	Aves	Falconiformes	Falconidae	Falco	Falco cherrug		SPECIES	Falco cherrug J.E.Gray, 1834	Falco cherrug		IN		Rajasthan	PRESENT		28eb1a3f-1c15-4a95-931a-4af90ecb574d	26.9495	75.1088	46679						2020-11-14T08:00:05	14	11	2020	2481034	2481034	HUMAN_OBSERVATION	iNaturalist	Observations	65866077		orijit	2020-11-30T03:59:30	CC_BY_NC_4_0	orijit	orijit			2020-12-26T18:05:42.737Z	StillImage	COORDINATE_ROUNDED;GEODETIC_DATUM_ASSUMED_WGS84;INSTITUTION_MATCH_NONE;COLLECTION_MATCH_NONE
2992085311	08afaadf-34ba-4aeb-be23-027da1e38676	UNCG9916	Animalia	Chordata	Aves	Falconiformes	Falconidae	Falco	Falco cherrug		SPECIES	Falco cherrug J.E.Gray, 1834	Falco cherrug J. E. Gray, 1834		UA	Берег Молочного лиману, 4 км від с. Шелюги, Якимівський р-н	Zaporiz'ka Oblast'	PRESENT	1	ca2fd897-6108-4361-91f8-b39dc8d12d13	46.589	35.2655							2019-03-25T00:00:00	25	3	2019	2481034	2481034	HUMAN_OBSERVATION							CC_BY_4_0		Андрющенко Ю.О.			2020-12-15T16:56:45.757Z		OCCURRENCE_STATUS_INFERRED_FROM_INDIVIDUAL_COUNT
2992084515	08afaadf-34ba-4aeb-be23-027da1e38676	UNCG8318	Animalia	Chordata	Aves	Falconiformes	Falconidae	Falco	Falco cherrug		SPECIES	Falco cherrug J.E.Gray, 1834	Falco cherrug J. E. Gray, 1834		UA	Лісосмуга за 2,4 км південно-західніше с. Волна	Zaporiz'ka Oblast'	PRESENT	1	ca2fd897-6108-4361-91f8-b39dc8d12d13	46.6377	35.4613							2018-04-03T00:00:00	3	4	2018	2481034	2481034	HUMAN_OBSERVATION							CC_BY_4_0		Сіохін В. Д. | Горлов П. І. | Сидоренко А. І. | Долинний В. І. | Ільїчов О. А. | Бєлашков І. Д.			2020-12-15T16:56:45.601Z		OCCURRENCE_STATUS_INFERRED_FROM_INDIVIDUAL_COUNT
2992084510	08afaadf-34ba-4aeb-be23-027da1e38676	UNCG8317	Animalia	Chordata	Aves	Falconiformes	Falconidae	Falco	Falco cherrug		SPECIES	Falco cherrug J.E.Gray, 1834	Falco cherrug J. E. Gray, 1834		UA	Ботієвська ВЕС	Zaporiz'ka Oblast'	PRESENT	1	ca2fd897-6108-4361-91f8-b39dc8d12d13	46.6425	35.8373							2016-10-07T00:00:00	7	10	2016	2481034	2481034	HUMAN_OBSERVATION							CC_BY_4_0		Горлов П. І. | Сидоренко А. І. | Сіохін В.Д. | Анненков А.Б.			2020-12-15T16:56:45.601Z		OCCURRENCE_STATUS_INFERRED_FROM_INDIVIDUAL_COUNT
2992084506	08afaadf-34ba-4aeb-be23-027da1e38676	UNCG8315	Animalia	Chordata	Aves	Falconiformes	Falconidae	Falco	Falco cherrug		SPECIES	Falco cherrug J.E.Gray, 1834	Falco cherrug J. E. Gray, 1834		UA	Тубальський лиман	Zaporiz'ka Oblast'	PRESENT	1	ca2fd897-6108-4361-91f8-b39dc8d12d13	46.609	35.6691							2017-08-04T00:00:00	4	8	2017	2481034	2481034	HUMAN_OBSERVATION							CC_BY_4_0		Сіохін В. Д. | Горлов П. І. | Сидоренко А. І. | Долинний В. І. | Ільїчов О. А. | Бєлашков І. Д.			2020-12-15T16:56:45.601Z		OCCURRENCE_STATUS_INFERRED_FROM_INDIVIDUAL_COUNT
2992084499	08afaadf-34ba-4aeb-be23-027da1e38676	UNCG8316	Animalia	Chordata	Aves	Falconiformes	Falconidae	Falco	Falco cherrug		SPECIES	Falco cherrug J.E.Gray, 1834	Falco cherrug J. E. Gray, 1834		UA	Тубальський лиман	Zaporiz'ka Oblast'	PRESENT	1	ca2fd897-6108-4361-91f8-b39dc8d12d13	46.6136	35.6584							2017-09-14T00:00:00	14	9	2017	2481034	2481034	HUMAN_OBSERVATION							CC_BY_4_0		Сіохін В. Д. | Горлов П. І. | Сидоренко А. І. | Долинний В. І. | Ільїчов О. А. | Бєлашков І. Д.			2020-12-15T16:56:45.600Z		OCCURRENCE_STATUS_INFERRED_FROM_INDIVIDUAL_COUNT
2992084253	08afaadf-34ba-4aeb-be23-027da1e38676	UNCG9714	Animalia	Chordata	Aves	Falconiformes	Falconidae	Falco	Falco cherrug		SPECIES	Falco cherrug J.E.Gray, 1834	Falco cherrug J. E. Gray, 1834		UA	Околиці с. Шкарівка	Kyivs'ka Oblast'	PRESENT	1	ca2fd897-6108-4361-91f8-b39dc8d12d13	49.7557	30.1741							2011-09-11T00:00:00	11	9	2011	2481034	2481034	HUMAN_OBSERVATION							CC_BY_4_0		Причепа М.В.			2020-12-15T16:56:45.566Z		OCCURRENCE_STATUS_INFERRED_FROM_INDIVIDUAL_COUNT
2992083728	08afaadf-34ba-4aeb-be23-027da1e38676	UNCG952	Animalia	Chordata	Aves	Falconiformes	Falconidae	Falco	Falco cherrug		SPECIES	Falco cherrug J.E.Gray, 1834	Falco cherrug J. E. Gray, 1834		UA	Великий Чапельський під	Khersons'ka Oblast'	PRESENT		ca2fd897-6108-4361-91f8-b39dc8d12d13	46.5174	33.9311							2013-01-01T00:00:00			2013	2481034	2481034	HUMAN_OBSERVATION							CC_BY_4_0					2020-12-15T16:56:45.461Z		COORDINATE_ROUNDED;INDIVIDUAL_COUNT_INVALID
2992083727	08afaadf-34ba-4aeb-be23-027da1e38676	UNCG951	Animalia	Chordata	Aves	Falconiformes	Falconidae	Falco	Falco cherrug		SPECIES	Falco cherrug J.E.Gray, 1834	Falco cherrug J. E. Gray, 1834		UA	Великий Чапельський під	Khersons'ka Oblast'	PRESENT	1	ca2fd897-6108-4361-91f8-b39dc8d12d13	46.4843	33.8536							2011-01-01T00:00:00			2011	2481034	2481034	HUMAN_OBSERVATION							CC_BY_4_0					2020-12-15T16:56:45.461Z		COORDINATE_ROUNDED;OCCURRENCE_STATUS_INFERRED_FROM_INDIVIDUAL_COUNT
2992083593	08afaadf-34ba-4aeb-be23-027da1e38676	UNCG6397	Animalia	Chordata	Aves	Falconiformes	Falconidae	Falco	Falco cherrug		SPECIES	Falco cherrug J.E.Gray, 1834	Falco cherrug J. E. Gray, 1834		UA	Окол.с.Тихонівка, Мелітопольський р-н, Запорізька обл.	Zaporiz'ka Oblast'	PRESENT	1	ca2fd897-6108-4361-91f8-b39dc8d12d13	46.9111	35.5087							2019-11-10T00:00:00	10	11	2019	2481034	2481034	HUMAN_OBSERVATION							CC_BY_4_0		В.М.Попенко			2020-12-15T16:56:45.445Z		OCCURRENCE_STATUS_INFERRED_FROM_INDIVIDUAL_COUNT
2992083590	08afaadf-34ba-4aeb-be23-027da1e38676	UNCG6396	Animalia	Chordata	Aves	Falconiformes	Falconidae	Falco	Falco cherrug		SPECIES	Falco cherrug J.E.Gray, 1834	Falco cherrug J. E. Gray, 1834		UA	Молочний лиман, окол. с. Радивонівка	Zaporiz'ka Oblast'	PRESENT	1	ca2fd897-6108-4361-91f8-b39dc8d12d13	46.6535	35.2795							2019-09-12T00:00:00	12	9	2019	2481034	2481034	HUMAN_OBSERVATION							CC_BY_4_0		В.М.Попенко			2020-12-15T16:56:45.444Z		OCCURRENCE_STATUS_INFERRED_FROM_INDIVIDUAL_COUNT
2992083579	08afaadf-34ba-4aeb-be23-027da1e38676	UNCG6395	Animalia	Chordata	Aves	Falconiformes	Falconidae	Falco	Falco cherrug		SPECIES	Falco cherrug J.E.Gray, 1834	Falco cherrug J. E. Gray, 1834		UA	Ц. Сиваш, окол. с. Приозерне, Херсонська обл	Khersons'ka Oblast'	PRESENT	3	ca2fd897-6108-4361-91f8-b39dc8d12d13	46.0922	34.697							2019-03-14T00:00:00	14	3	2019	2481034	2481034	HUMAN_OBSERVATION							CC_BY_4_0		В.М.Попенко			2020-12-15T16:56:45.444Z		OCCURRENCE_STATUS_INFERRED_FROM_INDIVIDUAL_COUNT
2992075498	08afaadf-34ba-4aeb-be23-027da1e38676	UNCG2038	Animalia	Chordata	Aves	Falconiformes	Falconidae	Falco	Falco cherrug		SPECIES	Falco cherrug J.E.Gray, 1834	Falco cherrug J. E. Gray, 1834		UA	ур. Чорний ліс	Donets'ka Oblast'	PRESENT	1	ca2fd897-6108-4361-91f8-b39dc8d12d13	48.9036	38.0098							2009-07-21T00:00:00	21	7	2009	2481034	2481034	HUMAN_OBSERVATION							CC_BY_4_0		Дьяков В.А.			2020-12-15T16:56:43.623Z		OCCURRENCE_STATUS_INFERRED_FROM_INDIVIDUAL_COUNT
2992073706	08afaadf-34ba-4aeb-be23-027da1e38676	UNCG3026	Animalia	Chordata	Aves	Falconiformes	Falconidae	Falco	Falco cherrug		SPECIES	Falco cherrug J.E.Gray, 1834	Falco cherrug J. E. Gray, 1834		UA	Х.о., Летичівський р-н, с.Русанівці, проліт Пд долиною Бугу	Khmel'nyts'ka Oblast'	PRESENT	1	ca2fd897-6108-4361-91f8-b39dc8d12d13	49.4021	27.344							2019-08-17T00:00:00	17	8	2019	2481034	2481034	HUMAN_OBSERVATION							CC_BY_4_0		Новак В.О.			2020-12-15T16:56:43.143Z		OCCURRENCE_STATUS_INFERRED_FROM_INDIVIDUAL_COUNT
2988693658	50c9509d-22c7-4a22-a47d-8c48425ef4a7	https://www.inaturalist.org/observations/65394275	Animalia	Chordata	Aves	Falconiformes	Falconidae	Falco	Falco cherrug		SPECIES	Falco cherrug J.E.Gray, 1834	Falco cherrug		RU		Altay	PRESENT		28eb1a3f-1c15-4a95-931a-4af90ecb574d	52.8453	83.0817	25972						2020-11-09T12:48:00	9	11	2020	2481034	2481034	HUMAN_OBSERVATION	iNaturalist	Observations	65394275		Захар Кононенко	2020-11-22T10:18:31	CC_BY_NC_4_0	Захар Кононенко	Захар Кононенко			2020-12-26T17:53:36.621Z	StillImage	COORDINATE_ROUNDED;GEODETIC_DATUM_ASSUMED_WGS84;INSTITUTION_MATCH_NONE;COLLECTION_MATCH_NONE
2988428794	50c9509d-22c7-4a22-a47d-8c48425ef4a7	https://www.inaturalist.org/observations/65471868	Animalia	Chordata	Aves	Falconiformes	Falconidae	Falco	Falco cherrug		SPECIES	Falco cherrug J.E.Gray, 1834	Falco cherrug		RU		Gorno-Altay	PRESENT		28eb1a3f-1c15-4a95-931a-4af90ecb574d	50.0815	88.6035	26421						2018-09-14T11:45:00	14	9	2018	2481034	2481034	HUMAN_OBSERVATION	iNaturalist	Observations	65471868		Konstantin Romanov	2020-11-23T14:15:42	CC_BY_NC_4_0	Konstantin Romanov	Konstantin Romanov			2020-12-26T18:05:31.600Z	StillImage	COORDINATE_ROUNDED;GEODETIC_DATUM_ASSUMED_WGS84;INSTITUTION_MATCH_NONE;COLLECTION_MATCH_NONE
2987004355	b124e1e0-4755-430f-9eab-894f25a9b59c	urn:uuid:74801820-4e25-496f-9920-f58a3aadb781	Animalia	Chordata	Aves	Falconiformes	Falconidae	Falco	Falco cherrug		SPECIES	Falco cherrug J.E.Gray, 1834	Falco cherrug	J. E. Gray, 1834	NO	Laen - Vest Torpa, Nordre Land, In	Innlandet	ABSENT	1	d3978a37-635a-4ae3-bb85-7b4d41bc0b88	60.9265	9.89654	1500						2020-06-10T00:00:00	10	6	2020	2481034	2481034	HUMAN_OBSERVATION	nof	so2-birds	24443730				CC_BY_4_0		Willow Peo Hansen			2020-12-25T00:05:09.900Z		COORDINATE_ROUNDED;GEODETIC_DATUM_ASSUMED_WGS84;INDIVIDUAL_COUNT_CONFLICTS_WITH_OCCURRENCE_STATUS;INSTITUTION_MATCH_NONE;COLLECTION_MATCH_NONE
2969500252	e707e6da-e143-445d-b41d-529c4a777e8b	454529352	Animalia	Chordata	Aves	Falconiformes	Falconidae	Falco	Falco cherrug		SPECIES	Falco cherrug J.E.Gray, 1834	Falco cherrug	J.E. Gray, 1834	GB	Berners Heath	England	PRESENT		f0edcf5c-2a34-4a6b-b9bb-44d52ed50f7a	52.3618	0.627385	1414.2						2012-01-11T00:00:00	11	1	2012	2481034	2481034	HUMAN_OBSERVATION	Suffolk Biodiversity Information Service	WA0000050000003G		WA0000050001LQG5			https://creativecommons.org/licenses/by-nc/4.0/legalcode					2020-12-16T01:36:46.375Z		INSTITUTION_MATCH_NONE;COLLECTION_MATCH_NONE
2969095458	e707e6da-e143-445d-b41d-529c4a777e8b	453337651	Animalia	Chordata	Aves	Falconiformes	Falconidae	Falco	Falco cherrug		SPECIES	Falco cherrug J.E.Gray, 1834	Falco cherrug	J.E. Gray, 1834	GB		England	PRESENT		f0edcf5c-2a34-4a6b-b9bb-44d52ed50f7a	51.9304	1.32951	1414.2						2010-10-03T00:00:00	3	10	2010	2481034	2481034	HUMAN_OBSERVATION	Suffolk Biodiversity Information Service	WA0000050000003A		WA00000500014QFH			https://creativecommons.org/licenses/by-nc/4.0/legalcode					2020-12-16T01:36:44.651Z		INSTITUTION_MATCH_NONE;COLLECTION_MATCH_NONE
2968755373	e707e6da-e143-445d-b41d-529c4a777e8b	453427897	Animalia	Chordata	Aves	Falconiformes	Falconidae	Falco	Falco cherrug		SPECIES	Falco cherrug J.E.Gray, 1834	Falco cherrug	J.E. Gray, 1834	GB		England	PRESENT		f0edcf5c-2a34-4a6b-b9bb-44d52ed50f7a	52.1748	1.58183	1414.2						2008-01-02T00:00:00	2	1	2008	2481034	2481034	HUMAN_OBSERVATION	Suffolk Biodiversity Information Service	WA00000500000030		WA0000050000ZI3A			https://creativecommons.org/licenses/by-nc/4.0/legalcode					2020-12-16T01:36:44.790Z		INSTITUTION_MATCH_NONE;COLLECTION_MATCH_NONE
2968120117	e707e6da-e143-445d-b41d-529c4a777e8b	503418236	Animalia	Chordata	Aves	Falconiformes	Falconidae	Falco	Falco cherrug		SPECIES	Falco cherrug J.E.Gray, 1834	Falco cherrug	J.E. Gray, 1834	GB		England	PRESENT		f0edcf5c-2a34-4a6b-b9bb-44d52ed50f7a	52.6028	1.70531	1414.2						2014-04-08T00:00:00	8	4	2014	2481034	2481034	HUMAN_OBSERVATION	Suffolk Biodiversity Information Service	WA00000500000048		WA0000050002252J			https://creativecommons.org/licenses/by-nc/4.0/legalcode					2020-12-16T01:36:42.955Z		INSTITUTION_MATCH_NONE;COLLECTION_MATCH_NONE
2966863885	e707e6da-e143-445d-b41d-529c4a777e8b	453427896	Animalia	Chordata	Aves	Falconiformes	Falconidae	Falco	Falco cherrug		SPECIES	Falco cherrug J.E.Gray, 1834	Falco cherrug	J.E. Gray, 1834	GB		England	PRESENT		f0edcf5c-2a34-4a6b-b9bb-44d52ed50f7a	52.1748	1.58183	1414.2						2008-01-02T00:00:00	2	1	2008	2481034	2481034	HUMAN_OBSERVATION	Suffolk Biodiversity Information Service	WA00000500000030		WA0000050000ZI39			https://creativecommons.org/licenses/by-nc/4.0/legalcode					2020-12-16T01:36:57.164Z		INSTITUTION_MATCH_NONE;COLLECTION_MATCH_NONE
2965859825	e707e6da-e143-445d-b41d-529c4a777e8b	503384756	Animalia	Chordata	Aves	Falconiformes	Falconidae	Falco	Falco cherrug		SPECIES	Falco cherrug J.E.Gray, 1834	Falco cherrug	J.E. Gray, 1834	GB		England	PRESENT		f0edcf5c-2a34-4a6b-b9bb-44d52ed50f7a	52.6028	1.70531	1414.2						2014-04-05T00:00:00	5	4	2014	2481034	2481034	HUMAN_OBSERVATION	Suffolk Biodiversity Information Service	WA00000500000048		WA0000050002252I			https://creativecommons.org/licenses/by-nc/4.0/legalcode					2020-12-16T01:36:56.893Z		INSTITUTION_MATCH_NONE;COLLECTION_MATCH_NONE
2965236744	e707e6da-e143-445d-b41d-529c4a777e8b	453219862	Animalia	Chordata	Aves	Falconiformes	Falconidae	Falco	Falco cherrug		SPECIES	Falco cherrug J.E.Gray, 1834	Falco cherrug	J.E. Gray, 1834	GB	Berners Heath	England	PRESENT		f0edcf5c-2a34-4a6b-b9bb-44d52ed50f7a	52.3618	0.627385	1414.2						2012-01-10T00:00:00	10	1	2012	2481034	2481034	HUMAN_OBSERVATION	Suffolk Biodiversity Information Service	WA0000050000003G		WA0000050001LQG7			https://creativecommons.org/licenses/by-nc/4.0/legalcode					2020-12-16T01:36:53.734Z		INSTITUTION_MATCH_NONE;COLLECTION_MATCH_NONE
2965196459	e707e6da-e143-445d-b41d-529c4a777e8b	452930188	Animalia	Chordata	Aves	Falconiformes	Falconidae	Falco	Falco cherrug		SPECIES	Falco cherrug J.E.Gray, 1834	Falco cherrug	J.E. Gray, 1834	GB		England	PRESENT		f0edcf5c-2a34-4a6b-b9bb-44d52ed50f7a	52.1748	1.58183	1414.2						2008-01-02T00:00:00	2	1	2008	2481034	2481034	HUMAN_OBSERVATION	Suffolk Biodiversity Information Service	WA00000500000030		WA0000050000ZIGL			https://creativecommons.org/licenses/by-nc/4.0/legalcode					2020-12-16T01:36:53.790Z		INSTITUTION_MATCH_NONE;COLLECTION_MATCH_NONE
2964993358	e707e6da-e143-445d-b41d-529c4a777e8b	453220412	Animalia	Chordata	Aves	Falconiformes	Falconidae	Falco	Falco cherrug		SPECIES	Falco cherrug J.E.Gray, 1834	Falco cherrug	J.E. Gray, 1834	GB		England	PRESENT		f0edcf5c-2a34-4a6b-b9bb-44d52ed50f7a	52.3073	0.653495	1414.2						2012-01-12T00:00:00	12	1	2012	2481034	2481034	HUMAN_OBSERVATION	Suffolk Biodiversity Information Service	WA0000050000003G		WA0000050001LQG6			https://creativecommons.org/licenses/by-nc/4.0/legalcode					2020-12-16T01:36:52.709Z		INSTITUTION_MATCH_NONE;COLLECTION_MATCH_NONE
2963771176	50c9509d-22c7-4a22-a47d-8c48425ef4a7	https://www.inaturalist.org/observations/63788381	Animalia	Chordata	Aves	Falconiformes	Falconidae	Falco	Falco cherrug		SPECIES	Falco cherrug J.E.Gray, 1834	Falco cherrug		HU		Hajdú-Bihar	PRESENT		28eb1a3f-1c15-4a95-931a-4af90ecb574d	47.5658	21.1244	26839						2014-05-14T06:59:00	14	5	2014	2481034	2481034	HUMAN_OBSERVATION	iNaturalist	Observations	63788381		Simon Bradfield	2020-10-29T22:08:50	CC_BY_NC_4_0	Simon Bradfield	Simon Bradfield			2020-12-26T17:53:07.397Z	StillImage	COORDINATE_ROUNDED;GEODETIC_DATUM_ASSUMED_WGS84;INSTITUTION_MATCH_NONE;COLLECTION_MATCH_NONE
2937044124	c358edb6-9b46-45eb-a173-b854910500a9	CI0000680000C09A	Animalia	Chordata	Aves	Falconiformes	Falconidae	Falco	Falco cherrug		SPECIES	Falco cherrug J.E.Gray, 1834	Falco cherrug	J.E. Gray, 1834	GB		Scotland	PRESENT		395baaa6-8a14-4ab5-97bb-e97f22e209fb	56.2343	-2.88882	7071.1						2011-08-19T00:00:00	19	8	2011	2481034	2481034	HUMAN_OBSERVATION	Fife Nature Records Centre				Withheld		https://creativecommons.org/licenses/by-nc/4.0/legalcode	Fife Nature Records Centre	Withheld			2020-12-15T19:49:15.221Z		INSTITUTION_MATCH_NONE;COLLECTION_MATCH_NONE
2929861831	02d1e772-54ee-4767-b4b8-c35f0c7270ba	537383878	Animalia	Chordata	Aves	Falconiformes	Falconidae	Falco	Falco cherrug		SPECIES	Falco cherrug J.E.Gray, 1834	Falco cherrug	J.E. Gray, 1834	GB		England	PRESENT		05c84e36-2006-4e3d-ad77-ebd529aa09c4	52.9593	1.19958	7071.1						2002-03-02T00:00:00	2	3	2002	2481034	2481034	HUMAN_OBSERVATION	Norfolk Biodiversity Information Service	LC0003510000000Z		LC0003510000DF3G			https://creativecommons.org/licenses/by-nc/4.0/legalcode					2020-12-15T20:29:02.469Z		INSTITUTION_MATCH_NONE;COLLECTION_MATCH_NONE
2922136819	3a0e9440-0a97-4a04-8089-7398c77da0be	MMEEE1AYEEET024R	Animalia	Chordata	Aves	Falconiformes	Falconidae	Falco	Falco cherrug		SPECIES	Falco cherrug J.E.Gray, 1834	Falco cherrug	J.E. Gray, 1834	GB		Wales	PRESENT		48f02f0c-5287-4b0a-bdf1-cee8f9665285	51.6376	-3.95219	7071.1						2013-02-17T00:00:00	17	2	2013	2481034	2481034	HUMAN_OBSERVATION	SEWBReC				Barry Stewart		https://creativecommons.org/licenses/by-nc/4.0/legalcode	SEWBReC	Stewart, B. Barry			2020-12-15T20:16:31.074Z		INSTITUTION_MATCH_NONE;COLLECTION_MATCH_NONE
2921988823	3a0e9440-0a97-4a04-8089-7398c77da0be	MMEEE7M5EEE1CD3R	Animalia	Chordata	Aves	Falconiformes	Falconidae	Falco	Falco cherrug		SPECIES	Falco cherrug J.E.Gray, 1834	Falco cherrug	J.E. Gray, 1834	GB		Wales	PRESENT		48f02f0c-5287-4b0a-bdf1-cee8f9665285	51.642	-3.66333	7071.1						2005-05-03T00:00:00	3	5	2005	2481034	2481034	HUMAN_OBSERVATION	SEWBReC				Paul Parsons		https://creativecommons.org/licenses/by-nc/4.0/legalcode	SEWBReC	Parsons, P. Paul			2020-12-15T20:16:28.911Z		INSTITUTION_MATCH_NONE;COLLECTION_MATCH_NONE
2921374042	3a0e9440-0a97-4a04-8089-7398c77da0be	MMEEE7M5EEEPB3DR	Animalia	Chordata	Aves	Falconiformes	Falconidae	Falco	Falco cherrug		SPECIES	Falco cherrug J.E.Gray, 1834	Falco cherrug	J.E. Gray, 1834	GB		Wales	PRESENT		48f02f0c-5287-4b0a-bdf1-cee8f9665285	51.642	-3.66333	7071.1						2005-10-18T00:00:00	18	10	2005	2481034	2481034	HUMAN_OBSERVATION	SEWBReC				Martyn Hnatiuk		https://creativecommons.org/licenses/by-nc/4.0/legalcode	SEWBReC	Hnatiuk, M. Martyn			2020-12-15T20:16:29.701Z		INSTITUTION_MATCH_NONE;COLLECTION_MATCH_NONE
2921349764	3a0e9440-0a97-4a04-8089-7398c77da0be	LC0002150000O326	Animalia	Chordata	Aves	Falconiformes	Falconidae	Falco	Falco cherrug		SPECIES	Falco cherrug J.E.Gray, 1834	Falco cherrug	J.E. Gray, 1834	GB		Wales	PRESENT		48f02f0c-5287-4b0a-bdf1-cee8f9665285	51.6473	-3.22991	7071.1						2011-10-15T00:00:00	15	10	2011	2481034	2481034	HUMAN_OBSERVATION	SEWBReC				L.J. Taswell		https://creativecommons.org/licenses/by-nc/4.0/legalcode	SEWBReC	Taswell, L.J.			2020-12-15T20:16:27.934Z		INSTITUTION_MATCH_NONE;COLLECTION_MATCH_NONE
2921341311	3a0e9440-0a97-4a04-8089-7398c77da0be	MMEEE1AYEEEQ98P1	Animalia	Chordata	Aves	Falconiformes	Falconidae	Falco	Falco cherrug		SPECIES	Falco cherrug J.E.Gray, 1834	Falco cherrug	J.E. Gray, 1834	GB		Wales	PRESENT		48f02f0c-5287-4b0a-bdf1-cee8f9665285	51.5452	-4.09246	7071.1						2013-02-24T00:00:00	24	2	2013	2481034	2481034	HUMAN_OBSERVATION	SEWBReC				Brian Williams		https://creativecommons.org/licenses/by-nc/4.0/legalcode	SEWBReC	Williams, B. Brian			2020-12-15T20:16:29.584Z		INSTITUTION_MATCH_NONE;COLLECTION_MATCH_NONE
2920717038	3a0e9440-0a97-4a04-8089-7398c77da0be	MMEEE5GVEEE413W2	Animalia	Chordata	Aves	Falconiformes	Falconidae	Falco	Falco cherrug		SPECIES	Falco cherrug J.E.Gray, 1834	Falco cherrug	J.E. Gray, 1834	GB		Wales	PRESENT		48f02f0c-5287-4b0a-bdf1-cee8f9665285	51.917	-3.23726	7071.1						2006-03-07T00:00:00	7	3	2006	2481034	2481034	HUMAN_OBSERVATION	SEWBReC				Mike Hogan		https://creativecommons.org/licenses/by-nc/4.0/legalcode	SEWBReC	Hogan, M. Mike			2020-12-15T20:16:26.467Z		INSTITUTION_MATCH_NONE;COLLECTION_MATCH_NONE
2920709696	3a0e9440-0a97-4a04-8089-7398c77da0be	MMEEE7M5EEEDUPR4	Animalia	Chordata	Aves	Falconiformes	Falconidae	Falco	Falco cherrug		SPECIES	Falco cherrug J.E.Gray, 1834	Falco cherrug	J.E. Gray, 1834	GB		Wales	PRESENT		48f02f0c-5287-4b0a-bdf1-cee8f9665285	51.642	-3.66333	7071.1						2005-07-09T00:00:00	9	7	2005	2481034	2481034	HUMAN_OBSERVATION	SEWBReC				Martyn Hnatiuk		https://creativecommons.org/licenses/by-nc/4.0/legalcode	SEWBReC	Hnatiuk, M. Martyn			2020-12-15T20:16:27.961Z		INSTITUTION_MATCH_NONE;COLLECTION_MATCH_NONE
2920663434	3a0e9440-0a97-4a04-8089-7398c77da0be	MMEEE1AYEEEI8L5V	Animalia	Chordata	Aves	Falconiformes	Falconidae	Falco	Falco cherrug		SPECIES	Falco cherrug J.E.Gray, 1834	Falco cherrug	J.E. Gray, 1834	GB		Wales	PRESENT		48f02f0c-5287-4b0a-bdf1-cee8f9665285	51.6351	-4.09659	7071.1						1989-05-30T00:00:00	30	5	1989	2481034	2481034	HUMAN_OBSERVATION	SEWBReC				Barry Stewart		https://creativecommons.org/licenses/by-nc/4.0/legalcode	SEWBReC	Stewart, B. Barry			2020-12-15T20:16:26.649Z		INSTITUTION_MATCH_NONE;COLLECTION_MATCH_NONE
2920302001	3a0e9440-0a97-4a04-8089-7398c77da0be	MMEEE7M5EEE6N2PS	Animalia	Chordata	Aves	Falconiformes	Falconidae	Falco	Falco cherrug		SPECIES	Falco cherrug J.E.Gray, 1834	Falco cherrug	J.E. Gray, 1834	GB		Wales	PRESENT		48f02f0c-5287-4b0a-bdf1-cee8f9665285	51.642	-3.66333	7071.1						2005-05-06T00:00:00	6	5	2005	2481034	2481034	HUMAN_OBSERVATION	SEWBReC				Martyn Hnatiuk		https://creativecommons.org/licenses/by-nc/4.0/legalcode	SEWBReC	Hnatiuk, M. Martyn			2020-12-15T20:16:26.621Z		INSTITUTION_MATCH_NONE;COLLECTION_MATCH_NONE
2920128913	3a0e9440-0a97-4a04-8089-7398c77da0be	MMEEE1CFEEEG3PI6	Animalia	Chordata	Aves	Falconiformes	Falconidae	Falco	Falco cherrug		SPECIES	Falco cherrug J.E.Gray, 1834	Falco cherrug	J.E. Gray, 1834	GB		Wales	PRESENT		48f02f0c-5287-4b0a-bdf1-cee8f9665285	51.469	-3.08113	7071.1						2011-05-26T00:00:00	26	5	2011	2481034	2481034	HUMAN_OBSERVATION	SEWBReC				Clive Ellis		https://creativecommons.org/licenses/by-nc/4.0/legalcode	SEWBReC	Ellis, C. Clive			2020-12-15T20:16:25.271Z		INSTITUTION_MATCH_NONE;COLLECTION_MATCH_NONE
2898874482	c6a2ecf7-f9d2-4443-91b6-199f00aa01a2	urn:uuid:8a084cc6-5266-43eb-957c-8f1d8ec3c037	Animalia	Chordata	Aves	Falconiformes	Falconidae	Falco	Falco cherrug		SPECIES	Falco cherrug J.E.Gray, 1834	Falco cherrug	J.E. Gray, 1834		Not georeferenced		PRESENT	1	a8144f37-5ff7-4137-9400-94b5b2ea4ec4									2011-01-01T00:00:00			2011	2481034	2481034	PRESERVED_SPECIMEN	NTNU-VM	BI	BIRD-DRY-9324		Bangjord, Georg		CC_BY_4_0		Bangjord, Georg			2020-12-28T10:54:54.887Z		INSTITUTION_MATCH_FUZZY;INSTITUTION_COLLECTION_MISMATCH
2898874386	c6a2ecf7-f9d2-4443-91b6-199f00aa01a2	urn:uuid:1fd1eddf-00d6-42c0-96ac-716d5d042e5b	Animalia	Chordata	Aves	Falconiformes	Falconidae	Falco	Falco cherrug		SPECIES	Falco cherrug J.E.Gray, 1834	Falco cherrug	J.E. Gray, 1834		Not georeferenced		PRESENT	1	a8144f37-5ff7-4137-9400-94b5b2ea4ec4									2011-01-01T00:00:00			2011	2481034	2481034	MATERIAL_SAMPLE	NTNU-VM	BI	BIRD-9324-Cranium		Bangjord, Georg		CC_BY_4_0		Bangjord, Georg			2020-12-28T10:54:54.677Z		INSTITUTION_MATCH_FUZZY;INSTITUTION_COLLECTION_MISMATCH
2897589621	3c2eb73a-82c8-4373-956f-1cb9473f76ba	50806	Animalia	Chordata	Aves	Falconiformes	Falconidae	Falco	Falco cherrug		SPECIES	Falco cherrug J.E.Gray, 1834	Falco cherrug		NL	Almkerk		PRESENT		84834ee7-dc9f-4085-abee-13fa7bb47c7d									2005-10-19T00:00:00	19	10	2005	2481034	2481034	PRESERVED_SPECIMEN	NH 641	Vogelcollectie van Natuurmuseum Brabant, Tilburg			Conservator		CC0_1_0		Renes, M.			2020-12-28T21:48:30.440Z		INSTITUTION_MATCH_NONE;COLLECTION_MATCH_NONE
2882984767	50c9509d-22c7-4a22-a47d-8c48425ef4a7	https://www.inaturalist.org/observations/62013650	Animalia	Chordata	Aves	Falconiformes	Falconidae	Falco	Falco cherrug		SPECIES	Falco cherrug J.E.Gray, 1834	Falco cherrug		RU		Gorno-Altay	PRESENT		28eb1a3f-1c15-4a95-931a-4af90ecb574d	49.8199	88.1965	26454						2020-09-10T11:15:00	10	9	2020	2481034	2481034	HUMAN_OBSERVATION	iNaturalist	Observations	62013650		Геннадий	2020-10-08T07:43:13	CC_BY_NC_4_0	Геннадий	Геннадий			2020-12-26T17:52:34.647Z	StillImage	COORDINATE_ROUNDED;GEODETIC_DATUM_ASSUMED_WGS84;INSTITUTION_MATCH_NONE;COLLECTION_MATCH_NONE
2874627335	ba0c03ab-fa61-4a3c-8db7-35c8c3454168	http://coldb.mnhn.fr/catalognumber/mnhn/zo/2019-475	Animalia	Chordata	Aves	Falconiformes	Falconidae	Falco	Falco cherrug		SPECIES	Falco cherrug J.E.Gray, 1834	Falco cherrug J.E. Gray, 1834	J.E. Gray, 1834		Indéterminée		PRESENT		2cd829bb-b713-433d-99cf-64bef11e5b3e													2481034	2481034	PRESERVED_SPECIMEN	MNHN	ZO	2019-475		Jérôme Fuchs		CC_BY_4_0		Anonyme			2020-12-23T11:19:28.088Z		CONTINENT_INVALID;COLLECTION_MATCH_NONE;INSTITUTION_MATCH_FUZZY
2872125386	95db4db8-f762-11e1-a439-00145eb45e9a	25343370	Animalia	Chordata	Aves	Falconiformes	Falconidae	Falco	Falco cherrug		SPECIES	Falco cherrug J.E.Gray, 1834	Falco cherrug		DK	Lustrup		PRESENT	1	8b734449-479a-4924-8f7a-9a2a64112f8f	55.3116	8.77708	5000						2020-08-03T00:00:00	3	8	2020	2481034	2481034	HUMAN_OBSERVATION					Henning Larsen		CC_BY_NC_4_0		Henning Larsen			2020-12-27T07:11:27.671Z		OCCURRENCE_STATUS_INFERRED_FROM_INDIVIDUAL_COUNT
2865231355	ba19fc1d-670c-426b-b99d-49f003792ac4	b1f25fc2-001f-11eb-dc8c-5254a20238e7#5	Animalia	Chordata	Aves	Falconiformes	Falconidae	Falco	Falco cherrug		SPECIES	Falco cherrug J.E.Gray, 1834	Falco cherrug		RU		Moskovskaya oblast	PRESENT	1	f5fc4e61-b7a0-414b-ab68-b41cb23e7fdc	56.2773	35.8052							2020-09-26T00:00:00	26	9	2020	2481034	2481034	HUMAN_OBSERVATION					Avdeev Vladimir Pavlovich;		CC_BY_NC_4_0		Avdeev Vladimir Pavlovich;			2020-12-24T10:56:54.078Z		OCCURRENCE_STATUS_INFERRED_FROM_INDIVIDUAL_COUNT
2862559450	50c9509d-22c7-4a22-a47d-8c48425ef4a7	https://www.inaturalist.org/observations/54470859	Animalia	Chordata	Aves	Falconiformes	Falconidae	Falco	Falco cherrug		SPECIES	Falco cherrug J.E.Gray, 1834	Falco cherrug		CN		Sichuan	PRESENT		28eb1a3f-1c15-4a95-931a-4af90ecb574d	32.5827	97.8436	1980457						2020-07-26T20:01:48	26	7	2020	2481034	2481034	HUMAN_OBSERVATION	iNaturalist	Observations	54470859		Kaichi Huang		CC_BY_NC_4_0	stinkyshi	stinkyshi			2020-12-26T18:04:00.658Z	StillImage	COORDINATE_ROUNDED;GEODETIC_DATUM_ASSUMED_WGS84;INSTITUTION_MATCH_NONE;COLLECTION_MATCH_NONE
2860165754	50c9509d-22c7-4a22-a47d-8c48425ef4a7	https://www.inaturalist.org/observations/57912922	Animalia	Chordata	Aves	Falconiformes	Falconidae	Falco	Falco cherrug		SPECIES	Falco cherrug J.E.Gray, 1834	Falco cherrug		AT		Burgenland	PRESENT		28eb1a3f-1c15-4a95-931a-4af90ecb574d	47.9073	16.8663	26775						2020-08-17T08:42:00	17	8	2020	2481034	2481034	HUMAN_OBSERVATION	iNaturalist	Observations	57912922		Julia Wittmann	2020-08-29T12:50:44	CC_BY_NC_4_0	Julia Wittmann	Julia Wittmann			2020-12-26T18:04:23.012Z	StillImage	COORDINATE_ROUNDED;GEODETIC_DATUM_ASSUMED_WGS84;INSTITUTION_MATCH_NONE;COLLECTION_MATCH_NONE
2859924362	50c9509d-22c7-4a22-a47d-8c48425ef4a7	https://www.inaturalist.org/observations/41987723	Animalia	Chordata	Aves	Falconiformes	Falconidae	Falco	Falco cherrug		SPECIES	Falco cherrug J.E.Gray, 1834	Falco cherrug		RU		Gorno-Altay	PRESENT		28eb1a3f-1c15-4a95-931a-4af90ecb574d	49.9519	88.7626	26454						2020-01-04T13:55:00	4	1	2020	2481034	2481034	HUMAN_OBSERVATION	iNaturalist	Observations	41987723		Andrew Bazdyrev	2020-04-12T11:24:05	CC_BY_4_0	Andrew Bazdyrev	Andrew Bazdyrev			2020-12-26T18:03:26.116Z	StillImage	COORDINATE_ROUNDED;GEODETIC_DATUM_ASSUMED_WGS84;INSTITUTION_MATCH_NONE;COLLECTION_MATCH_NONE
2856669549	50c9509d-22c7-4a22-a47d-8c48425ef4a7	https://www.inaturalist.org/observations/56924018	Animalia	Chordata	Aves	Falconiformes	Falconidae	Falco	Falco cherrug		SPECIES	Falco cherrug J.E.Gray, 1834	Falco cherrug		AT		Burgenland	PRESENT		28eb1a3f-1c15-4a95-931a-4af90ecb574d	47.9452	16.9442	26775						2020-08-17T07:31:00	17	8	2020	2481034	2481034	HUMAN_OBSERVATION	iNaturalist	Observations	56924018		Christoph Moning	2020-08-19T11:28:50	CC_BY_NC_4_0	Christoph Moning	Christoph Moning			2020-12-26T17:52:08.860Z	StillImage	COORDINATE_ROUNDED;GEODETIC_DATUM_ASSUMED_WGS84;INSTITUTION_MATCH_NONE;COLLECTION_MATCH_NONE
2852576726	882d105b-fa99-4c3b-a736-b43674ce91f3		Animalia	Chordata	Aves	Falconiformes	Falconidae	Falco	Falco cherrug		SPECIES	Falco cherrug J.E.Gray, 1834	Falco cherrug J.E. Gray, 1834		AT			PRESENT		7a070ba0-bafb-11d9-8e53-b8a03c50a862	48.64	16.85	30		183				2015-09-12T00:00:00	12	9	2015	2481034	2481034	UNKNOWN	Biodiversitätsdatenbank des Landes Salzburg	Biodiversitätsdatenbank des Landes Salzburg	1927392				CC_BY_4_0					2020-12-15T22:29:27.214Z		GEODETIC_DATUM_ASSUMED_WGS84;COUNTRY_DERIVED_FROM_COORDINATES;BASIS_OF_RECORD_INVALID;INSTITUTION_MATCH_NONE;COLLECTION_MATCH_NONE
2852504012	882d105b-fa99-4c3b-a736-b43674ce91f3		Animalia	Chordata	Aves	Falconiformes	Falconidae	Falco	Falco cherrug		SPECIES	Falco cherrug J.E.Gray, 1834	Falco cherrug J.E. Gray, 1834		AT			PRESENT		7a070ba0-bafb-11d9-8e53-b8a03c50a862	47.3	12.98	400		1070				2007-04-15T00:00:00	15	4	2007	2481034	2481034	UNKNOWN	Biodiversitätsdatenbank des Landes Salzburg	Biodiversitätsdatenbank des Landes Salzburg	1863903				CC_BY_4_0					2020-12-15T22:29:27.224Z		GEODETIC_DATUM_ASSUMED_WGS84;COUNTRY_DERIVED_FROM_COORDINATES;BASIS_OF_RECORD_INVALID;INSTITUTION_MATCH_NONE;COLLECTION_MATCH_NONE
2852462948	882d105b-fa99-4c3b-a736-b43674ce91f3		Animalia	Chordata	Aves	Falconiformes	Falconidae	Falco	Falco cherrug		SPECIES	Falco cherrug J.E.Gray, 1834	Falco cherrug J.E. Gray, 1834		AT			PRESENT		7a070ba0-bafb-11d9-8e53-b8a03c50a862	48.64	16.84	300		196				2016-09-24T00:00:00	24	9	2016	2481034	2481034	UNKNOWN	Biodiversitätsdatenbank des Landes Salzburg	Biodiversitätsdatenbank des Landes Salzburg	1721674				CC_BY_4_0					2020-12-15T22:29:26.109Z		GEODETIC_DATUM_ASSUMED_WGS84;COUNTRY_DERIVED_FROM_COORDINATES;BASIS_OF_RECORD_INVALID;INSTITUTION_MATCH_NONE;COLLECTION_MATCH_NONE
2852455853	882d105b-fa99-4c3b-a736-b43674ce91f3		Animalia	Chordata	Aves	Falconiformes	Falconidae	Falco	Falco cherrug		SPECIES	Falco cherrug J.E.Gray, 1834	Falco cherrug J.E. Gray, 1834		AT			PRESENT		7a070ba0-bafb-11d9-8e53-b8a03c50a862	48.64	16.84	300		188				2016-09-24T00:00:00	24	9	2016	2481034	2481034	UNKNOWN	Biodiversitätsdatenbank des Landes Salzburg	Biodiversitätsdatenbank des Landes Salzburg	1721675				CC_BY_4_0					2020-12-15T22:29:26.089Z		GEODETIC_DATUM_ASSUMED_WGS84;COUNTRY_DERIVED_FROM_COORDINATES;BASIS_OF_RECORD_INVALID;INSTITUTION_MATCH_NONE;COLLECTION_MATCH_NONE
2852368447	882d105b-fa99-4c3b-a736-b43674ce91f3		Animalia	Chordata	Aves	Falconiformes	Falconidae	Falco	Falco cherrug		SPECIES	Falco cherrug J.E.Gray, 1834	Falco cherrug J.E. Gray, 1834		AT			PRESENT		7a070ba0-bafb-11d9-8e53-b8a03c50a862	47.2	13.21	1111						1926-06-17T00:00:00	17	6	1926	2481034	2481034	UNKNOWN	Biodiversitätsdatenbank des Landes Salzburg	Biodiversitätsdatenbank des Landes Salzburg	871892				CC_BY_4_0					2020-12-15T22:29:25.406Z		GEODETIC_DATUM_ASSUMED_WGS84;COUNTRY_DERIVED_FROM_COORDINATES;BASIS_OF_RECORD_INVALID;INSTITUTION_MATCH_NONE;COLLECTION_MATCH_NONE
2852366501	882d105b-fa99-4c3b-a736-b43674ce91f3		Animalia	Chordata	Aves	Falconiformes	Falconidae	Falco	Falco cherrug		SPECIES	Falco cherrug J.E.Gray, 1834	Falco cherrug J.E. Gray, 1834					PRESENT		7a070ba0-bafb-11d9-8e53-b8a03c50a862									1952-02-01T00:00:00		2	1952	2481034	2481034	UNKNOWN	Biodiversitätsdatenbank des Landes Salzburg	Biodiversitätsdatenbank des Landes Salzburg	871521				CC_BY_4_0					2020-12-15T22:29:25.415Z		BASIS_OF_RECORD_INVALID;INSTITUTION_MATCH_NONE;COLLECTION_MATCH_NONE
2852341834	882d105b-fa99-4c3b-a736-b43674ce91f3		Animalia	Chordata	Aves	Falconiformes	Falconidae	Falco	Falco cherrug		SPECIES	Falco cherrug J.E.Gray, 1834	Falco cherrug J.E. Gray, 1834		AT			PRESENT		7a070ba0-bafb-11d9-8e53-b8a03c50a862	47.2	13.21	1111						1926-06-17T00:00:00	17	6	1926	2481034	2481034	UNKNOWN	Biodiversitätsdatenbank des Landes Salzburg	Biodiversitätsdatenbank des Landes Salzburg	877216				CC_BY_4_0					2020-12-15T22:29:24.922Z		GEODETIC_DATUM_ASSUMED_WGS84;COUNTRY_DERIVED_FROM_COORDINATES;BASIS_OF_RECORD_INVALID;INSTITUTION_MATCH_NONE;COLLECTION_MATCH_NONE
2852255865	882d105b-fa99-4c3b-a736-b43674ce91f3		Animalia	Chordata	Aves	Falconiformes	Falconidae	Falco	Falco cherrug		SPECIES	Falco cherrug J.E.Gray, 1834	Falco cherrug J.E. Gray, 1834					PRESENT		7a070ba0-bafb-11d9-8e53-b8a03c50a862									1910-04-01T00:00:00		4	1910	2481034	2481034	UNKNOWN	Biodiversitätsdatenbank des Landes Salzburg	Biodiversitätsdatenbank des Landes Salzburg	581885				CC_BY_4_0					2020-12-15T22:29:24.390Z		BASIS_OF_RECORD_INVALID;INSTITUTION_MATCH_NONE;COLLECTION_MATCH_NONE
2852254881	882d105b-fa99-4c3b-a736-b43674ce91f3		Animalia	Chordata	Aves	Falconiformes	Falconidae	Falco	Falco cherrug		SPECIES	Falco cherrug J.E.Gray, 1834	Falco cherrug J.E. Gray, 1834					PRESENT		7a070ba0-bafb-11d9-8e53-b8a03c50a862									1909-04-01T00:00:00		4	1909	2481034	2481034	UNKNOWN	Biodiversitätsdatenbank des Landes Salzburg	Biodiversitätsdatenbank des Landes Salzburg	581884				CC_BY_4_0					2020-12-15T22:29:24.443Z		BASIS_OF_RECORD_INVALID;INSTITUTION_MATCH_NONE;COLLECTION_MATCH_NONE
2852098900	882d105b-fa99-4c3b-a736-b43674ce91f3		Animalia	Chordata	Aves	Falconiformes	Falconidae	Falco	Falco cherrug		SPECIES	Falco cherrug J.E.Gray, 1834	Falco cherrug J.E. Gray, 1834		AT			PRESENT		7a070ba0-bafb-11d9-8e53-b8a03c50a862	47.87	13	500		405				1980-06-28T00:00:00	28	6	1980	2481034	2481034	UNKNOWN	Biodiversitätsdatenbank des Landes Salzburg	Biodiversitätsdatenbank des Landes Salzburg	40755				CC_BY_4_0					2020-12-15T22:29:21.680Z		GEODETIC_DATUM_ASSUMED_WGS84;COUNTRY_DERIVED_FROM_COORDINATES;BASIS_OF_RECORD_INVALID;INSTITUTION_MATCH_NONE;COLLECTION_MATCH_NONE
2851894319	882d105b-fa99-4c3b-a736-b43674ce91f3		Animalia	Chordata	Aves	Falconiformes	Falconidae	Falco	Falco cherrug		SPECIES	Falco cherrug J.E.Gray, 1834	Falco cherrug J.E. Gray, 1834		AT			PRESENT		7a070ba0-bafb-11d9-8e53-b8a03c50a862	48.02	17.03	30		131				2007-04-22T00:00:00	22	4	2007	2481034	2481034	UNKNOWN	Biodiversitätsdatenbank des Landes Salzburg	Biodiversitätsdatenbank des Landes Salzburg	1919241				CC_BY_4_0					2020-12-15T22:29:19.521Z		GEODETIC_DATUM_ASSUMED_WGS84;COUNTRY_DERIVED_FROM_COORDINATES;BASIS_OF_RECORD_INVALID;INSTITUTION_MATCH_NONE;COLLECTION_MATCH_NONE
2851876393	882d105b-fa99-4c3b-a736-b43674ce91f3		Animalia	Chordata	Aves	Falconiformes	Falconidae	Falco	Falco cherrug		SPECIES	Falco cherrug J.E.Gray, 1834	Falco cherrug J.E. Gray, 1834		AT			PRESENT		7a070ba0-bafb-11d9-8e53-b8a03c50a862	48.02	17.03	30		131				2008-05-09T00:00:00	9	5	2008	2481034	2481034	UNKNOWN	Biodiversitätsdatenbank des Landes Salzburg	Biodiversitätsdatenbank des Landes Salzburg	1919284				CC_BY_4_0					2020-12-15T22:29:19.911Z		GEODETIC_DATUM_ASSUMED_WGS84;COUNTRY_DERIVED_FROM_COORDINATES;BASIS_OF_RECORD_INVALID;INSTITUTION_MATCH_NONE;COLLECTION_MATCH_NONE
2851681503	882d105b-fa99-4c3b-a736-b43674ce91f3		Animalia	Chordata	Aves	Falconiformes	Falconidae	Falco	Falco cherrug		SPECIES	Falco cherrug J.E.Gray, 1834	Falco cherrug J.E. Gray, 1834					PRESENT		7a070ba0-bafb-11d9-8e53-b8a03c50a862													2481034	2481034	UNKNOWN	Biodiversitätsdatenbank des Landes Salzburg	Biodiversitätsdatenbank des Landes Salzburg	871883				CC_BY_4_0					2020-12-15T22:29:17.664Z		BASIS_OF_RECORD_INVALID;INSTITUTION_MATCH_NONE;COLLECTION_MATCH_NONE
2851680482	882d105b-fa99-4c3b-a736-b43674ce91f3		Animalia	Chordata	Aves	Falconiformes	Falconidae	Falco	Falco cherrug		SPECIES	Falco cherrug J.E.Gray, 1834	Falco cherrug J.E. Gray, 1834					PRESENT		7a070ba0-bafb-11d9-8e53-b8a03c50a862													2481034	2481034	UNKNOWN	Biodiversitätsdatenbank des Landes Salzburg	Biodiversitätsdatenbank des Landes Salzburg	871528				CC_BY_4_0					2020-12-15T22:29:17.488Z		BASIS_OF_RECORD_INVALID;INSTITUTION_MATCH_NONE;COLLECTION_MATCH_NONE
2851471656	882d105b-fa99-4c3b-a736-b43674ce91f3		Animalia	Chordata	Aves	Falconiformes	Falconidae	Falco	Falco cherrug		SPECIES	Falco cherrug J.E.Gray, 1834	Falco cherrug J.E. Gray, 1834		AT			PRESENT		7a070ba0-bafb-11d9-8e53-b8a03c50a862	47.15	13.74	1111		1075				1996-08-07T00:00:00	7	8	1996	2481034	2481034	UNKNOWN	Biodiversitätsdatenbank des Landes Salzburg	Biodiversitätsdatenbank des Landes Salzburg	121746				CC_BY_4_0					2020-12-15T22:29:14.829Z		GEODETIC_DATUM_ASSUMED_WGS84;COUNTRY_DERIVED_FROM_COORDINATES;BASIS_OF_RECORD_INVALID;INSTITUTION_MATCH_NONE;COLLECTION_MATCH_NONE
2851437866	882d105b-fa99-4c3b-a736-b43674ce91f3		Animalia	Chordata	Aves	Falconiformes	Falconidae	Falco	Falco cherrug		SPECIES	Falco cherrug J.E.Gray, 1834	Falco cherrug J.E. Gray, 1834		AT			PRESENT		7a070ba0-bafb-11d9-8e53-b8a03c50a862	47.86	13.01	1111		400				1982-10-27T00:00:00	27	10	1982	2481034	2481034	UNKNOWN	Biodiversitätsdatenbank des Landes Salzburg	Biodiversitätsdatenbank des Landes Salzburg	40727				CC_BY_4_0					2020-12-15T22:29:14.012Z		GEODETIC_DATUM_ASSUMED_WGS84;COUNTRY_DERIVED_FROM_COORDINATES;BASIS_OF_RECORD_INVALID;INSTITUTION_MATCH_NONE;COLLECTION_MATCH_NONE
2848324510	38b4c89f-584c-41bb-bd8f-cd1def33e92f	urn:lsid:artportalen.se:Sighting:87010139	Animalia	Chordata	Aves	Falconiformes	Falconidae	Falco	Falco cherrug		SPECIES	Falco cherrug J.E.Gray, 1834	Falco cherrug	J.E. Gray, 1834	SE	Sik, Tvååker		PRESENT	1	b8323864-602a-4a7d-9127-bb903054e97d	56.9945	12.3593	300										2481034	2481034	HUMAN_OBSERVATION	Hallands rapportkommitté	Artportalen	130517896				CC0_1_0	Hallands rapportkommitté	Mikael Nord, Joakim Hagström, Random Persson			2020-12-28T16:01:42.350Z		COORDINATE_ROUNDED;GEODETIC_DATUM_ASSUMED_WGS84;RECORDED_DATE_MISMATCH;INSTITUTION_MATCH_NONE;COLLECTION_MATCH_NONE
2847422513	38b4c89f-584c-41bb-bd8f-cd1def33e92f	urn:lsid:artportalen.se:Sighting:87010188	Animalia	Chordata	Aves	Falconiformes	Falconidae	Falco	Falco cherrug		SPECIES	Falco cherrug J.E.Gray, 1834	Falco cherrug	J.E. Gray, 1834	SE	Morups Tånge		PRESENT	1	b8323864-602a-4a7d-9127-bb903054e97d	56.922	12.3618	2077										2481034	2481034	HUMAN_OBSERVATION	Hallands rapportkommitté	Artportalen	130517943				CC0_1_0	Hallands rapportkommitté	Ivar Tengklint, Mikael Nord, Random Persson			2020-12-28T16:02:07.646Z		GEODETIC_DATUM_ASSUMED_WGS84;RECORDED_DATE_MISMATCH;INSTITUTION_MATCH_NONE;COLLECTION_MATCH_NONE
2846335631	95db4db8-f762-11e1-a439-00145eb45e9a	25367172	Animalia	Chordata	Aves	Falconiformes	Falconidae	Falco	Falco cherrug		SPECIES	Falco cherrug J.E.Gray, 1834	Falco cherrug		DK	Ballum Sluse		PRESENT	1	8b734449-479a-4924-8f7a-9a2a64112f8f	55.1308	8.68573	5000						2018-08-19T00:00:00	19	8	2018	2481034	2481034	HUMAN_OBSERVATION					Ole Kjuel Nielsen		CC_BY_NC_4_0		Ole Kjuel Nielsen			2020-12-27T07:11:03.167Z		OCCURRENCE_STATUS_INFERRED_FROM_INDIVIDUAL_COUNT
2845632400	8a863029-f435-446a-821e-275f4f641165	https://observation.org/observation/184746853	Animalia	Chordata	Aves	Falconiformes	Falconidae	Falco	Falco cherrug		SPECIES	Falco cherrug J.E.Gray, 1834	Falco cherrug		HU	Hungary - Borsodi Mezőségi		PRESENT	2	c8d737e0-2ff8-42e8-b8fc-6b805d26fc5f	47.7287	20.7696	25						2017-07-20T00:00:00	20	7	2017	2481034	2481034	HUMAN_OBSERVATION		Observations	OBS.184746853				CC_BY_NC_4_0	Stichting Natuurinformatie				2020-12-15T19:00:15.379Z		COORDINATE_ROUNDED;OCCURRENCE_STATUS_INFERRED_FROM_INDIVIDUAL_COUNT;INSTITUTION_MATCH_NONE;COLLECTION_MATCH_NONE
2845583109	8a863029-f435-446a-821e-275f4f641165	https://observation.org/observation/180211620	Animalia	Chordata	Aves	Falconiformes	Falconidae	Falco	Falco cherrug		SPECIES	Falco cherrug J.E.Gray, 1834	Falco cherrug		GE	Georgia - Tsalka		PRESENT	2	c8d737e0-2ff8-42e8-b8fc-6b805d26fc5f	41.6065	43.9855	100						2019-09-21T00:00:00	21	9	2019	2481034	2481034	HUMAN_OBSERVATION		Observations	OBS.180211620				CC_BY_NC_4_0	Stichting Natuurinformatie				2020-12-15T19:00:17.595Z		COORDINATE_ROUNDED;OCCURRENCE_STATUS_INFERRED_FROM_INDIVIDUAL_COUNT;INSTITUTION_MATCH_NONE;COLLECTION_MATCH_NONE
2845477762	8a863029-f435-446a-821e-275f4f641165	https://observation.org/observation/181924795	Animalia	Chordata	Aves	Falconiformes	Falconidae	Falco	Falco cherrug		SPECIES	Falco cherrug J.E.Gray, 1834	Falco cherrug		HU	Hungary - Hortobágyi NP		PRESENT	1	c8d737e0-2ff8-42e8-b8fc-6b805d26fc5f	47.5849	21.2476	1000						2016-05-10T00:00:00	10	5	2016	2481034	2481034	HUMAN_OBSERVATION		Observations	OBS.181924795				CC_BY_NC_4_0	Stichting Natuurinformatie				2020-12-15T19:00:31.747Z		COORDINATE_ROUNDED;OCCURRENCE_STATUS_INFERRED_FROM_INDIVIDUAL_COUNT;INSTITUTION_MATCH_NONE;COLLECTION_MATCH_NONE
2845293369	8a863029-f435-446a-821e-275f4f641165	https://observation.org/observation/176633566	Animalia	Chordata	Aves	Falconiformes	Falconidae	Falco	Falco cherrug		SPECIES	Falco cherrug J.E.Gray, 1834	Falco cherrug		NL	Bierdijk(erveldweg)	Noord-Holland	PRESENT	1	c8d737e0-2ff8-42e8-b8fc-6b805d26fc5f	52.9	4.95	5000						2019-07-20T00:00:00	20	7	2019	2481034	2481034	HUMAN_OBSERVATION		Observations	OBS.176633566				CC_BY_NC_4_0	Stichting Natuurinformatie				2020-12-15T19:00:33.267Z		OCCURRENCE_STATUS_INFERRED_FROM_INDIVIDUAL_COUNT;INSTITUTION_MATCH_NONE;COLLECTION_MATCH_NONE
2845065556	8a863029-f435-446a-821e-275f4f641165	https://observation.org/observation/184746863	Animalia	Chordata	Aves	Falconiformes	Falconidae	Falco	Falco cherrug		SPECIES	Falco cherrug J.E.Gray, 1834	Falco cherrug		HU	Hungary - Borsodi Mezőségi		PRESENT	1	c8d737e0-2ff8-42e8-b8fc-6b805d26fc5f	47.7291	20.7738	25						2017-07-19T00:00:00	19	7	2017	2481034	2481034	HUMAN_OBSERVATION		Observations	OBS.184746863				CC_BY_NC_4_0	Stichting Natuurinformatie				2020-12-15T19:00:32.337Z		COORDINATE_ROUNDED;OCCURRENCE_STATUS_INFERRED_FROM_INDIVIDUAL_COUNT;INSTITUTION_MATCH_NONE;COLLECTION_MATCH_NONE
2845027508	8a863029-f435-446a-821e-275f4f641165	https://observation.org/observation/180160653	Animalia	Chordata	Aves	Falconiformes	Falconidae	Falco	Falco cherrug		SPECIES	Falco cherrug J.E.Gray, 1834	Falco cherrug		GE	Georgia - Tsalka		PRESENT	2	c8d737e0-2ff8-42e8-b8fc-6b805d26fc5f	41.6065	43.9855	100						2019-09-21T00:00:00	21	9	2019	2481034	2481034	HUMAN_OBSERVATION		Observations	OBS.180160653				CC_BY_NC_4_0	Stichting Natuurinformatie				2020-12-15T19:00:17.636Z		COORDINATE_ROUNDED;OCCURRENCE_STATUS_INFERRED_FROM_INDIVIDUAL_COUNT;INSTITUTION_MATCH_NONE;COLLECTION_MATCH_NONE
2844981757	8a863029-f435-446a-821e-275f4f641165	https://observation.org/observation/173565873	Animalia	Chordata	Aves	Falconiformes	Falconidae	Falco	Falco cherrug		SPECIES	Falco cherrug J.E.Gray, 1834	Falco cherrug		HU	Hungary - Borsod-Abaúj-Zemplén		PRESENT	2	c8d737e0-2ff8-42e8-b8fc-6b805d26fc5f	47.7922	20.6629	25						2019-05-29T00:00:00	29	5	2019	2481034	2481034	HUMAN_OBSERVATION		Observations	OBS.173565873				CC_BY_NC_4_0	Stichting Natuurinformatie				2020-12-15T19:00:32.884Z		COORDINATE_ROUNDED;OCCURRENCE_STATUS_INFERRED_FROM_INDIVIDUAL_COUNT;INSTITUTION_MATCH_NONE;COLLECTION_MATCH_NONE
2844834894	8a863029-f435-446a-821e-275f4f641165	https://observation.org/observation/179784504	Animalia	Chordata	Aves	Falconiformes	Falconidae	Falco	Falco cherrug		SPECIES	Falco cherrug J.E.Gray, 1834	Falco cherrug		BG	Bulgaria - Sofia (province)		PRESENT	1	c8d737e0-2ff8-42e8-b8fc-6b805d26fc5f	42.43	23.85	1000						2019-09-14T00:00:00	14	9	2019	2481034	2481034	HUMAN_OBSERVATION		Observations	OBS.179784504				CC_BY_NC_4_0	Stichting Natuurinformatie				2020-12-15T19:00:33.834Z		OCCURRENCE_STATUS_INFERRED_FROM_INDIVIDUAL_COUNT;INSTITUTION_MATCH_NONE;COLLECTION_MATCH_NONE
2844830611	8a863029-f435-446a-821e-275f4f641165	https://observation.org/observation/176635977	Animalia	Chordata	Aves	Falconiformes	Falconidae	Falco	Falco cherrug		SPECIES	Falco cherrug J.E.Gray, 1834	Falco cherrug		NL	Bierdijk(erveldweg)	Noord-Holland	PRESENT	1	c8d737e0-2ff8-42e8-b8fc-6b805d26fc5f	52.9	4.95	5000						2019-07-20T00:00:00	20	7	2019	2481034	2481034	HUMAN_OBSERVATION		Observations	OBS.176635977				CC_BY_NC_4_0	Stichting Natuurinformatie				2020-12-15T19:00:05.967Z	StillImage	OCCURRENCE_STATUS_INFERRED_FROM_INDIVIDUAL_COUNT;INSTITUTION_MATCH_NONE;COLLECTION_MATCH_NONE
2844799331	8a863029-f435-446a-821e-275f4f641165	https://observation.org/observation/171291651	Animalia	Chordata	Aves	Falconiformes	Falconidae	Falco	Falco cherrug	cherrug	SUBSPECIES	Falco cherrug cherrug	Falco cherrug cherrug		AT	Austria - Bruckneudorf		PRESENT	4	c8d737e0-2ff8-42e8-b8fc-6b805d26fc5f	48	16.84	1000						2019-04-29T00:00:00	29	4	2019	7191419	2481034	HUMAN_OBSERVATION		Observations	OBS.171291651				CC_BY_NC_4_0	Stichting Natuurinformatie				2020-12-15T19:00:32.027Z	StillImage	OCCURRENCE_STATUS_INFERRED_FROM_INDIVIDUAL_COUNT;INSTITUTION_MATCH_NONE;COLLECTION_MATCH_NONE
2844584096	8a863029-f435-446a-821e-275f4f641165	https://observation.org/observation/176628446	Animalia	Chordata	Aves	Falconiformes	Falconidae	Falco	Falco cherrug		SPECIES	Falco cherrug J.E.Gray, 1834	Falco cherrug		NL	Bierdijk(erveldweg)	Noord-Holland	PRESENT	1	c8d737e0-2ff8-42e8-b8fc-6b805d26fc5f	52.9	4.95	5000						2019-07-20T00:00:00	20	7	2019	2481034	2481034	HUMAN_OBSERVATION		Observations	OBS.176628446				CC_BY_NC_4_0	Stichting Natuurinformatie				2020-12-15T19:00:18.908Z	StillImage	OCCURRENCE_STATUS_INFERRED_FROM_INDIVIDUAL_COUNT;INSTITUTION_MATCH_NONE;COLLECTION_MATCH_NONE
2844543989	8a863029-f435-446a-821e-275f4f641165	https://observation.org/observation/171494906	Animalia	Chordata	Aves	Falconiformes	Falconidae	Falco	Falco cherrug		SPECIES	Falco cherrug J.E.Gray, 1834	Falco cherrug		HU	Hungary - Pest		PRESENT	1	c8d737e0-2ff8-42e8-b8fc-6b805d26fc5f	47.0542	19.0203	25						2019-05-02T00:00:00	2	5	2019	2481034	2481034	HUMAN_OBSERVATION		Observations	OBS.171494906				CC_BY_NC_4_0	Stichting Natuurinformatie				2020-12-15T19:00:10.312Z		COORDINATE_ROUNDED;OCCURRENCE_STATUS_INFERRED_FROM_INDIVIDUAL_COUNT;INSTITUTION_MATCH_NONE;COLLECTION_MATCH_NONE
2844083659	8a863029-f435-446a-821e-275f4f641165	https://observation.org/observation/166987052	Animalia	Chordata	Aves	Falconiformes	Falconidae	Falco	Falco cherrug		SPECIES	Falco cherrug J.E.Gray, 1834	Falco cherrug		HU	Hungary - Pest		PRESENT	1	c8d737e0-2ff8-42e8-b8fc-6b805d26fc5f	47.16	19.17	1000						2019-01-27T00:00:00	27	1	2019	2481034	2481034	HUMAN_OBSERVATION		Observations	OBS.166987052				CC_BY_NC_4_0	Stichting Natuurinformatie				2020-12-15T19:00:31.184Z		OCCURRENCE_STATUS_INFERRED_FROM_INDIVIDUAL_COUNT;INSTITUTION_MATCH_NONE;COLLECTION_MATCH_NONE
2843866480	8a863029-f435-446a-821e-275f4f641165	https://observation.org/observation/160001228	Animalia	Chordata	Aves	Falconiformes	Falconidae	Falco	Falco cherrug		SPECIES	Falco cherrug J.E.Gray, 1834	Falco cherrug		HU	Hungary - Hajdú-Bihar		PRESENT	2	c8d737e0-2ff8-42e8-b8fc-6b805d26fc5f	47.5597	21.3569	25						2018-07-09T00:00:00	9	7	2018	2481034	2481034	HUMAN_OBSERVATION		Observations	OBS.160001228				CC_BY_NC_4_0	Stichting Natuurinformatie				2020-12-15T19:00:28.592Z		COORDINATE_ROUNDED;OCCURRENCE_STATUS_INFERRED_FROM_INDIVIDUAL_COUNT;INSTITUTION_MATCH_NONE;COLLECTION_MATCH_NONE
2843767998	8a863029-f435-446a-821e-275f4f641165	https://observation.org/observation/101493289	Animalia	Chordata	Aves	Falconiformes	Falconidae	Falco	Falco cherrug		SPECIES	Falco cherrug J.E.Gray, 1834	Falco cherrug		HU	Hungary - Hortobágy Nemzeti Park		PRESENT	1	c8d737e0-2ff8-42e8-b8fc-6b805d26fc5f	47.5251	20.931	25						2015-04-16T00:00:00	16	4	2015	2481034	2481034	HUMAN_OBSERVATION		Observations	OBS.101493289				CC_BY_NC_4_0	Stichting Natuurinformatie				2020-12-15T19:00:03.467Z		COORDINATE_ROUNDED;OCCURRENCE_STATUS_INFERRED_FROM_INDIVIDUAL_COUNT;INSTITUTION_MATCH_NONE;COLLECTION_MATCH_NONE
2843764734	8a863029-f435-446a-821e-275f4f641165	https://observation.org/observation/158118582	Animalia	Chordata	Aves	Falconiformes	Falconidae	Falco	Falco cherrug		SPECIES	Falco cherrug J.E.Gray, 1834	Falco cherrug		HU	Hungary - Borsodi Mezőségi		PRESENT	1	c8d737e0-2ff8-42e8-b8fc-6b805d26fc5f	47.7267	20.7777	25						2018-06-03T00:00:00	3	6	2018	2481034	2481034	HUMAN_OBSERVATION		Observations	OBS.158118582				CC_BY_NC_4_0	Stichting Natuurinformatie				2020-12-15T19:00:29.529Z		COORDINATE_ROUNDED;OCCURRENCE_STATUS_INFERRED_FROM_INDIVIDUAL_COUNT;INSTITUTION_MATCH_NONE;COLLECTION_MATCH_NONE
2843750029	8a863029-f435-446a-821e-275f4f641165	https://observation.org/observation/138190013	Animalia	Chordata	Aves	Falconiformes	Falconidae	Falco	Falco cherrug		SPECIES	Falco cherrug J.E.Gray, 1834	Falco cherrug		HU	Hungary - Hortobágy Nemzeti Park		PRESENT	1	c8d737e0-2ff8-42e8-b8fc-6b805d26fc5f	47.52	21.29	1000						2017-05-04T00:00:00	4	5	2017	2481034	2481034	HUMAN_OBSERVATION		Observations	OBS.138190013				CC_BY_NC_4_0	Stichting Natuurinformatie				2020-12-15T19:00:24.570Z		OCCURRENCE_STATUS_INFERRED_FROM_INDIVIDUAL_COUNT;INSTITUTION_MATCH_NONE;COLLECTION_MATCH_NONE
2843724098	8a863029-f435-446a-821e-275f4f641165	https://observation.org/observation/144652627	Animalia	Chordata	Aves	Falconiformes	Falconidae	Falco	Falco cherrug		SPECIES	Falco cherrug J.E.Gray, 1834	Falco cherrug		HU	Hungary - Borsodi Mezőségi		PRESENT	1	c8d737e0-2ff8-42e8-b8fc-6b805d26fc5f	47.7348	20.7651	25						2017-08-17T00:00:00	17	8	2017	2481034	2481034	HUMAN_OBSERVATION		Observations	OBS.144652627				CC_BY_NC_4_0	Stichting Natuurinformatie				2020-12-15T19:00:28.310Z		COORDINATE_ROUNDED;OCCURRENCE_STATUS_INFERRED_FROM_INDIVIDUAL_COUNT;INSTITUTION_MATCH_NONE;COLLECTION_MATCH_NONE
2843669861	8a863029-f435-446a-821e-275f4f641165	https://observation.org/observation/162660571	Animalia	Chordata	Aves	Falconiformes	Falconidae	Falco	Falco cherrug		SPECIES	Falco cherrug J.E.Gray, 1834	Falco cherrug		HU	Hungary - Borsodi Mezőségi		PRESENT	1	c8d737e0-2ff8-42e8-b8fc-6b805d26fc5f	47.7276	20.7762	100						2018-08-08T00:00:00	8	8	2018	2481034	2481034	HUMAN_OBSERVATION		Observations	OBS.162660571				CC_BY_NC_4_0	Stichting Natuurinformatie				2020-12-15T19:00:36.152Z	StillImage	COORDINATE_ROUNDED;OCCURRENCE_STATUS_INFERRED_FROM_INDIVIDUAL_COUNT;INSTITUTION_MATCH_NONE;COLLECTION_MATCH_NONE
2843651754	8a863029-f435-446a-821e-275f4f641165	https://observation.org/observation/161479986	Animalia	Chordata	Aves	Falconiformes	Falconidae	Falco	Falco cherrug		SPECIES	Falco cherrug J.E.Gray, 1834	Falco cherrug		HU	Hungary - Borsodi Mezőségi		PRESENT	1	c8d737e0-2ff8-42e8-b8fc-6b805d26fc5f	47.7275	20.7764	25						2018-08-10T00:00:00	10	8	2018	2481034	2481034	HUMAN_OBSERVATION		Observations	OBS.161479986				CC_BY_NC_4_0	Stichting Natuurinformatie				2020-12-15T19:00:31.536Z		COORDINATE_ROUNDED;OCCURRENCE_STATUS_INFERRED_FROM_INDIVIDUAL_COUNT;INSTITUTION_MATCH_NONE;COLLECTION_MATCH_NONE
2843627469	8a863029-f435-446a-821e-275f4f641165	https://observation.org/observation/180156522	Animalia	Chordata	Aves	Falconiformes	Falconidae	Falco	Falco cherrug		SPECIES	Falco cherrug J.E.Gray, 1834	Falco cherrug		MN	Mongolia - Ömnögovi		PRESENT	1	c8d737e0-2ff8-42e8-b8fc-6b805d26fc5f	43.492	104.058	1000						2018-05-20T00:00:00	20	5	2018	2481034	2481034	HUMAN_OBSERVATION		Observations	OBS.180156522				CC_BY_NC_4_0	Stichting Natuurinformatie				2020-12-15T19:00:35.048Z		OCCURRENCE_STATUS_INFERRED_FROM_INDIVIDUAL_COUNT;INSTITUTION_MATCH_NONE;COLLECTION_MATCH_NONE
2843416919	8a863029-f435-446a-821e-275f4f641165	https://observation.org/observation/139174443	Animalia	Chordata	Aves	Falconiformes	Falconidae	Falco	Falco cherrug		SPECIES	Falco cherrug J.E.Gray, 1834	Falco cherrug		MN	Mongolia - Ömnögovi		PRESENT	1	c8d737e0-2ff8-42e8-b8fc-6b805d26fc5f	43.4961	104.043	30						2017-05-22T00:00:00	22	5	2017	2481034	2481034	HUMAN_OBSERVATION		Observations	OBS.139174443				CC_BY_NC_4_0	Stichting Natuurinformatie				2020-12-15T19:00:24.285Z		OCCURRENCE_STATUS_INFERRED_FROM_INDIVIDUAL_COUNT;INSTITUTION_MATCH_NONE;COLLECTION_MATCH_NONE
2843340060	8a863029-f435-446a-821e-275f4f641165	https://observation.org/observation/182610878	Animalia	Chordata	Aves	Falconiformes	Falconidae	Falco	Falco cherrug		SPECIES	Falco cherrug J.E.Gray, 1834	Falco cherrug		ES	Spain - Écija		PRESENT	1	c8d737e0-2ff8-42e8-b8fc-6b805d26fc5f	37.44	-5.11	1000						2019-11-09T00:00:00	9	11	2019	2481034	2481034	HUMAN_OBSERVATION		Observations	OBS.182610878				CC_BY_NC_4_0	Stichting Natuurinformatie				2020-12-15T19:00:35.419Z	StillImage	OCCURRENCE_STATUS_INFERRED_FROM_INDIVIDUAL_COUNT;INSTITUTION_MATCH_NONE;COLLECTION_MATCH_NONE
2843312509	8a863029-f435-446a-821e-275f4f641165	https://observation.org/observation/180558822	Animalia	Chordata	Aves	Falconiformes	Falconidae	Falco	Falco cherrug		SPECIES	Falco cherrug J.E.Gray, 1834	Falco cherrug		HU	Hungary - Apaj		PRESENT	1	c8d737e0-2ff8-42e8-b8fc-6b805d26fc5f	47.07	19.19	1000						2019-10-07T00:00:00	7	10	2019	2481034	2481034	HUMAN_OBSERVATION		Observations	OBS.180558822				CC_BY_NC_4_0	Stichting Natuurinformatie				2020-12-15T19:00:11.730Z	StillImage	OCCURRENCE_STATUS_INFERRED_FROM_INDIVIDUAL_COUNT;INSTITUTION_MATCH_NONE;COLLECTION_MATCH_NONE
2843227881	8a863029-f435-446a-821e-275f4f641165	https://observation.org/observation/179930945	Animalia	Chordata	Aves	Falconiformes	Falconidae	Falco	Falco cherrug		SPECIES	Falco cherrug J.E.Gray, 1834	Falco cherrug		GE	Georgia - Tsalka		PRESENT	2	c8d737e0-2ff8-42e8-b8fc-6b805d26fc5f	41.5984	43.9886	25						2019-09-21T00:00:00	21	9	2019	2481034	2481034	HUMAN_OBSERVATION		Observations	OBS.179930945				CC_BY_NC_4_0	Stichting Natuurinformatie				2020-12-15T19:00:36.045Z		COORDINATE_ROUNDED;OCCURRENCE_STATUS_INFERRED_FROM_INDIVIDUAL_COUNT;INSTITUTION_MATCH_NONE;COLLECTION_MATCH_NONE
2843213373	8a863029-f435-446a-821e-275f4f641165	https://observation.org/observation/179933250	Animalia	Chordata	Aves	Falconiformes	Falconidae	Falco	Falco cherrug		SPECIES	Falco cherrug J.E.Gray, 1834	Falco cherrug		GE	Georgia - Tsalka		PRESENT	2	c8d737e0-2ff8-42e8-b8fc-6b805d26fc5f	41.6065	43.9855	100						2019-09-21T00:00:00	21	9	2019	2481034	2481034	HUMAN_OBSERVATION		Observations	OBS.179933250				CC_BY_NC_4_0	Stichting Natuurinformatie				2020-12-15T19:00:13.965Z		COORDINATE_ROUNDED;OCCURRENCE_STATUS_INFERRED_FROM_INDIVIDUAL_COUNT;INSTITUTION_MATCH_NONE;COLLECTION_MATCH_NONE
2843123446	8a863029-f435-446a-821e-275f4f641165	https://observation.org/observation/156436073	Animalia	Chordata	Aves	Falconiformes	Falconidae	Falco	Falco cherrug		SPECIES	Falco cherrug J.E.Gray, 1834	Falco cherrug		HU	Hungary - Borsodi Mezőségi		PRESENT	1	c8d737e0-2ff8-42e8-b8fc-6b805d26fc5f	47.7276	20.8167	25						2018-05-06T00:00:00	6	5	2018	2481034	2481034	HUMAN_OBSERVATION		Observations	OBS.156436073				CC_BY_NC_4_0	Stichting Natuurinformatie				2020-12-15T19:00:28.235Z		COORDINATE_ROUNDED;OCCURRENCE_STATUS_INFERRED_FROM_INDIVIDUAL_COUNT;INSTITUTION_MATCH_NONE;COLLECTION_MATCH_NONE
2843103739	8a863029-f435-446a-821e-275f4f641165	https://observation.org/observation/175991789	Animalia	Chordata	Aves	Falconiformes	Falconidae	Falco	Falco cherrug		SPECIES	Falco cherrug J.E.Gray, 1834	Falco cherrug		HU	Hungary - Hajdú-Bihar		PRESENT	2	c8d737e0-2ff8-42e8-b8fc-6b805d26fc5f	47.51	21.29	1000						2019-07-08T00:00:00	8	7	2019	2481034	2481034	HUMAN_OBSERVATION		Observations	OBS.175991789				CC_BY_NC_4_0	Stichting Natuurinformatie				2020-12-15T19:00:14.984Z		OCCURRENCE_STATUS_INFERRED_FROM_INDIVIDUAL_COUNT;INSTITUTION_MATCH_NONE;COLLECTION_MATCH_NONE
2843010178	8a863029-f435-446a-821e-275f4f641165	https://observation.org/observation/133167204	Animalia	Chordata	Aves	Falconiformes	Falconidae	Falco	Falco cherrug		SPECIES	Falco cherrug J.E.Gray, 1834	Falco cherrug		AM	Armenia - Vayots Dzor		PRESENT	1	c8d737e0-2ff8-42e8-b8fc-6b805d26fc5f	39.8333	45.6844	10						2013-04-17T00:00:00	17	4	2013	2481034	2481034	HUMAN_OBSERVATION		Observations	OBS.133167204				CC_BY_NC_4_0	Stichting Natuurinformatie				2020-12-15T19:00:26.203Z		COORDINATE_ROUNDED;OCCURRENCE_STATUS_INFERRED_FROM_INDIVIDUAL_COUNT;INSTITUTION_MATCH_NONE;COLLECTION_MATCH_NONE
2842974698	8a863029-f435-446a-821e-275f4f641165	https://observation.org/observation/178078839	Animalia	Chordata	Aves	Falconiformes	Falconidae	Falco	Falco cherrug		SPECIES	Falco cherrug J.E.Gray, 1834	Falco cherrug		HU	Hungary - Borsod-Abaúj-Zemplén		PRESENT	1	c8d737e0-2ff8-42e8-b8fc-6b805d26fc5f	47.8252	20.5847	25						2019-08-16T00:00:00	16	8	2019	2481034	2481034	HUMAN_OBSERVATION		Observations	OBS.178078839				CC_BY_NC_4_0	Stichting Natuurinformatie				2020-12-15T19:00:10.894Z		COORDINATE_ROUNDED;OCCURRENCE_STATUS_INFERRED_FROM_INDIVIDUAL_COUNT;INSTITUTION_MATCH_NONE;COLLECTION_MATCH_NONE
2842900878	8a863029-f435-446a-821e-275f4f641165	https://observation.org/observation/184746846	Animalia	Chordata	Aves	Falconiformes	Falconidae	Falco	Falco cherrug		SPECIES	Falco cherrug J.E.Gray, 1834	Falco cherrug		HU	Hungary - Borsodi Mezőségi		PRESENT	2	c8d737e0-2ff8-42e8-b8fc-6b805d26fc5f	47.7287	20.7696	25						2017-07-20T00:00:00	20	7	2017	2481034	2481034	HUMAN_OBSERVATION		Observations	OBS.184746846				CC_BY_NC_4_0	Stichting Natuurinformatie				2020-12-15T18:59:59.435Z		COORDINATE_ROUNDED;OCCURRENCE_STATUS_INFERRED_FROM_INDIVIDUAL_COUNT;INSTITUTION_MATCH_NONE;COLLECTION_MATCH_NONE
2842888374	8a863029-f435-446a-821e-275f4f641165	https://observation.org/observation/177582609	Animalia	Chordata	Aves	Falconiformes	Falconidae	Falco	Falco cherrug		SPECIES	Falco cherrug J.E.Gray, 1834	Falco cherrug		HU	Hungary - Borsodi Mezőségi		PRESENT	1	c8d737e0-2ff8-42e8-b8fc-6b805d26fc5f	47.7268	20.7775	8						2019-08-06T00:00:00	6	8	2019	2481034	2481034	HUMAN_OBSERVATION		Observations	OBS.177582609				CC_BY_NC_4_0	Stichting Natuurinformatie				2020-12-15T19:00:14.032Z	StillImage	COORDINATE_ROUNDED;OCCURRENCE_STATUS_INFERRED_FROM_INDIVIDUAL_COUNT;INSTITUTION_MATCH_NONE;COLLECTION_MATCH_NONE
2842823745	8a863029-f435-446a-821e-275f4f641165	https://observation.org/observation/148716249	Animalia	Chordata	Aves	Falconiformes	Falconidae	Falco	Falco cherrug		SPECIES	Falco cherrug J.E.Gray, 1834	Falco cherrug		HU	Hungary - Borsodi Mezőségi		PRESENT	1	c8d737e0-2ff8-42e8-b8fc-6b805d26fc5f	47.6909	20.7985	25						2014-05-02T00:00:00	2	5	2014	2481034	2481034	HUMAN_OBSERVATION		Observations	OBS.148716249				CC_BY_NC_4_0	Stichting Natuurinformatie				2020-12-15T19:00:12.384Z		COORDINATE_ROUNDED;OCCURRENCE_STATUS_INFERRED_FROM_INDIVIDUAL_COUNT;INSTITUTION_MATCH_NONE;COLLECTION_MATCH_NONE
2842737482	8a863029-f435-446a-821e-275f4f641165	https://observation.org/observation/176636406	Animalia	Chordata	Aves	Falconiformes	Falconidae	Falco	Falco cherrug		SPECIES	Falco cherrug J.E.Gray, 1834	Falco cherrug		NL	Bierdijk(erveldweg)	Noord-Holland	PRESENT	1	c8d737e0-2ff8-42e8-b8fc-6b805d26fc5f	52.9	4.95	5000						2019-07-20T00:00:00	20	7	2019	2481034	2481034	HUMAN_OBSERVATION		Observations	OBS.176636406				CC_BY_NC_4_0	Stichting Natuurinformatie				2020-12-15T19:00:13.926Z		OCCURRENCE_STATUS_INFERRED_FROM_INDIVIDUAL_COUNT;INSTITUTION_MATCH_NONE;COLLECTION_MATCH_NONE
2842701693	8a863029-f435-446a-821e-275f4f641165	https://observation.org/observation/176886258	Animalia	Chordata	Aves	Falconiformes	Falconidae	Falco	Falco cherrug		SPECIES	Falco cherrug J.E.Gray, 1834	Falco cherrug		HU	Hungary - Borsod-Abaúj-Zemplén		PRESENT	1	c8d737e0-2ff8-42e8-b8fc-6b805d26fc5f	47.79	20.66	1000						2019-07-14T00:00:00	14	7	2019	2481034	2481034	HUMAN_OBSERVATION		Observations	OBS.176886258				CC_BY_NC_4_0	Stichting Natuurinformatie				2020-12-15T19:00:34.855Z		OCCURRENCE_STATUS_INFERRED_FROM_INDIVIDUAL_COUNT;INSTITUTION_MATCH_NONE;COLLECTION_MATCH_NONE
2842620431	8a863029-f435-446a-821e-275f4f641165	https://observation.org/observation/174093350	Animalia	Chordata	Aves	Falconiformes	Falconidae	Falco	Falco cherrug		SPECIES	Falco cherrug J.E.Gray, 1834	Falco cherrug		AT	Austria - Parndorf		PRESENT	2	c8d737e0-2ff8-42e8-b8fc-6b805d26fc5f	48.0019	16.8435	25						2019-06-09T00:00:00	9	6	2019	2481034	2481034	HUMAN_OBSERVATION		Observations	OBS.174093350				CC_BY_NC_4_0	Stichting Natuurinformatie				2020-12-15T19:00:32.730Z		COORDINATE_ROUNDED;OCCURRENCE_STATUS_INFERRED_FROM_INDIVIDUAL_COUNT;INSTITUTION_MATCH_NONE;COLLECTION_MATCH_NONE
2842578677	8a863029-f435-446a-821e-275f4f641165	https://observation.org/observation/143002330	Animalia	Chordata	Aves	Falconiformes	Falconidae	Falco	Falco cherrug		SPECIES	Falco cherrug J.E.Gray, 1834	Falco cherrug		HU	Hungary - Borsodi Mezőségi		PRESENT	2	c8d737e0-2ff8-42e8-b8fc-6b805d26fc5f	47.7298	20.7727	25						2017-08-19T00:00:00	19	8	2017	2481034	2481034	HUMAN_OBSERVATION		Observations	OBS.143002330				CC_BY_NC_4_0	Stichting Natuurinformatie				2020-12-15T19:00:11.351Z		COORDINATE_ROUNDED;OCCURRENCE_STATUS_INFERRED_FROM_INDIVIDUAL_COUNT;INSTITUTION_MATCH_NONE;COLLECTION_MATCH_NONE
2842497388	8a863029-f435-446a-821e-275f4f641165	https://observation.org/observation/141857679	Animalia	Chordata	Aves	Falconiformes	Falconidae	Falco	Falco cherrug		SPECIES	Falco cherrug J.E.Gray, 1834	Falco cherrug		HU	Hungary - Borsodi Mezőségi		PRESENT	2	c8d737e0-2ff8-42e8-b8fc-6b805d26fc5f	47.7287	20.7696	25						2017-07-20T00:00:00	20	7	2017	2481034	2481034	HUMAN_OBSERVATION		Observations	OBS.141857679				CC_BY_NC_4_0	Stichting Natuurinformatie				2020-12-15T19:00:14.806Z		COORDINATE_ROUNDED;OCCURRENCE_STATUS_INFERRED_FROM_INDIVIDUAL_COUNT;INSTITUTION_MATCH_NONE;COLLECTION_MATCH_NONE
2842478263	8a863029-f435-446a-821e-275f4f641165	https://observation.org/observation/122605259	Animalia	Chordata	Aves	Falconiformes	Falconidae	Falco	Falco cherrug		SPECIES	Falco cherrug J.E.Gray, 1834	Falco cherrug		GE	Georgia - Batumi - Makhinjauri		PRESENT	1	c8d737e0-2ff8-42e8-b8fc-6b805d26fc5f	41.6921	41.7309	1000						2010-09-15T00:00:00	15	9	2010	2481034	2481034	HUMAN_OBSERVATION		Observations	OBS.122605259				CC_BY_NC_4_0	Stichting Natuurinformatie				2020-12-15T19:00:32.399Z		COORDINATE_ROUNDED;OCCURRENCE_STATUS_INFERRED_FROM_INDIVIDUAL_COUNT;INSTITUTION_MATCH_NONE;COLLECTION_MATCH_NONE
2842354624	8a863029-f435-446a-821e-275f4f641165	https://observation.org/observation/180258958	Animalia	Chordata	Aves	Falconiformes	Falconidae	Falco	Falco cherrug		SPECIES	Falco cherrug J.E.Gray, 1834	Falco cherrug		GE	Georgia - Tsalka		PRESENT	2	c8d737e0-2ff8-42e8-b8fc-6b805d26fc5f	41.6065	43.9855	100						2019-09-21T00:00:00	21	9	2019	2481034	2481034	HUMAN_OBSERVATION		Observations	OBS.180258958				CC_BY_NC_4_0	Stichting Natuurinformatie				2020-12-15T19:00:25.854Z		COORDINATE_ROUNDED;OCCURRENCE_STATUS_INFERRED_FROM_INDIVIDUAL_COUNT;INSTITUTION_MATCH_NONE;COLLECTION_MATCH_NONE
2842292876	8a863029-f435-446a-821e-275f4f641165	https://observation.org/observation/172417039	Animalia	Chordata	Aves	Falconiformes	Falconidae	Falco	Falco cherrug		SPECIES	Falco cherrug J.E.Gray, 1834	Falco cherrug		HU	Hungary - Borsod-Abaúj-Zemplén		PRESENT	1	c8d737e0-2ff8-42e8-b8fc-6b805d26fc5f	47.78	20.65	1000						2019-05-07T00:00:00	7	5	2019	2481034	2481034	HUMAN_OBSERVATION		Observations	OBS.172417039				CC_BY_NC_4_0	Stichting Natuurinformatie				2020-12-15T19:00:11.246Z		OCCURRENCE_STATUS_INFERRED_FROM_INDIVIDUAL_COUNT;INSTITUTION_MATCH_NONE;COLLECTION_MATCH_NONE
2842217736	8a863029-f435-446a-821e-275f4f641165	https://observation.org/observation/137759030	Animalia	Chordata	Aves	Falconiformes	Falconidae	Falco	Falco cherrug		SPECIES	Falco cherrug J.E.Gray, 1834	Falco cherrug		HU	Hungary - Hajdú-Bihar		PRESENT	3	c8d737e0-2ff8-42e8-b8fc-6b805d26fc5f	47.56	21.37	1000						2017-05-03T00:00:00	3	5	2017	2481034	2481034	HUMAN_OBSERVATION		Observations	OBS.137759030				CC_BY_NC_4_0	Stichting Natuurinformatie				2020-12-15T19:00:26.078Z		OCCURRENCE_STATUS_INFERRED_FROM_INDIVIDUAL_COUNT;INSTITUTION_MATCH_NONE;COLLECTION_MATCH_NONE
2842166882	8a863029-f435-446a-821e-275f4f641165	https://observation.org/observation/178008511	Animalia	Chordata	Aves	Falconiformes	Falconidae	Falco	Falco cherrug		SPECIES	Falco cherrug J.E.Gray, 1834	Falco cherrug		AT	Austria - Bruckneudorf		PRESENT	1	c8d737e0-2ff8-42e8-b8fc-6b805d26fc5f	48.0045	16.8407	5						2019-08-05T00:00:00	5	8	2019	2481034	2481034	HUMAN_OBSERVATION		Observations	OBS.178008511				CC_BY_NC_4_0	Stichting Natuurinformatie				2020-12-15T19:00:10.245Z		COORDINATE_ROUNDED;OCCURRENCE_STATUS_INFERRED_FROM_INDIVIDUAL_COUNT;INSTITUTION_MATCH_NONE;COLLECTION_MATCH_NONE
2842158190	8a863029-f435-446a-821e-275f4f641165	https://observation.org/observation/145101349	Animalia	Chordata	Aves	Falconiformes	Falconidae	Falco	Falco cherrug		SPECIES	Falco cherrug J.E.Gray, 1834	Falco cherrug		RO	Romania - Constanța		PRESENT	1	c8d737e0-2ff8-42e8-b8fc-6b805d26fc5f	44.487	28.7191	25						2017-10-14T00:00:00	14	10	2017	2481034	2481034	HUMAN_OBSERVATION		Observations	OBS.145101349				CC_BY_NC_4_0	Stichting Natuurinformatie				2020-12-15T19:00:29.079Z		OCCURRENCE_STATUS_INFERRED_FROM_INDIVIDUAL_COUNT;INSTITUTION_MATCH_NONE;COLLECTION_MATCH_NONE
2842151410	8a863029-f435-446a-821e-275f4f641165	https://observation.org/observation/176627097	Animalia	Chordata	Aves	Falconiformes	Falconidae	Falco	Falco cherrug		SPECIES	Falco cherrug J.E.Gray, 1834	Falco cherrug		NL	Bierdijk(erveldweg)	Noord-Holland	PRESENT	1	c8d737e0-2ff8-42e8-b8fc-6b805d26fc5f	52.9	4.95	5000						2019-07-20T00:00:00	20	7	2019	2481034	2481034	HUMAN_OBSERVATION		Observations	OBS.176627097				CC_BY_NC_4_0	Stichting Natuurinformatie				2020-12-15T19:00:27.002Z	StillImage	OCCURRENCE_STATUS_INFERRED_FROM_INDIVIDUAL_COUNT;INSTITUTION_MATCH_NONE;COLLECTION_MATCH_NONE
2842082860	8a863029-f435-446a-821e-275f4f641165	https://observation.org/observation/177110589	Animalia	Chordata	Aves	Falconiformes	Falconidae	Falco	Falco cherrug		SPECIES	Falco cherrug J.E.Gray, 1834	Falco cherrug		HU	Hungary - Borsod-Abaúj-Zemplén		PRESENT	1	c8d737e0-2ff8-42e8-b8fc-6b805d26fc5f	47.79	20.66	1000						2019-07-14T00:00:00	14	7	2019	2481034	2481034	HUMAN_OBSERVATION		Observations	OBS.177110589				CC_BY_NC_4_0	Stichting Natuurinformatie				2020-12-15T18:59:59.582Z		OCCURRENCE_STATUS_INFERRED_FROM_INDIVIDUAL_COUNT;INSTITUTION_MATCH_NONE;COLLECTION_MATCH_NONE
2842080732	8a863029-f435-446a-821e-275f4f641165	https://observation.org/observation/176991314	Animalia	Chordata	Aves	Falconiformes	Falconidae	Falco	Falco cherrug		SPECIES	Falco cherrug J.E.Gray, 1834	Falco cherrug		HU	Hungary - Hortobágyi NP		PRESENT	1	c8d737e0-2ff8-42e8-b8fc-6b805d26fc5f	47.47	21.0743	25						2019-07-23T00:00:00	23	7	2019	2481034	2481034	HUMAN_OBSERVATION		Observations	OBS.176991314				CC_BY_NC_4_0	Stichting Natuurinformatie				2020-12-15T19:00:16.358Z		COORDINATE_ROUNDED;OCCURRENCE_STATUS_INFERRED_FROM_INDIVIDUAL_COUNT;INSTITUTION_MATCH_NONE;COLLECTION_MATCH_NONE
2842050448	8a863029-f435-446a-821e-275f4f641165	https://observation.org/observation/176829041	Animalia	Chordata	Aves	Falconiformes	Falconidae	Falco	Falco cherrug		SPECIES	Falco cherrug J.E.Gray, 1834	Falco cherrug		HU	Hungary - Hortobágyi NP		PRESENT	1	c8d737e0-2ff8-42e8-b8fc-6b805d26fc5f	47.47	21.0743	25						2019-07-23T00:00:00	23	7	2019	2481034	2481034	HUMAN_OBSERVATION		Observations	OBS.176829041				CC_BY_NC_4_0	Stichting Natuurinformatie				2020-12-15T19:00:31.795Z	StillImage	COORDINATE_ROUNDED;OCCURRENCE_STATUS_INFERRED_FROM_INDIVIDUAL_COUNT;INSTITUTION_MATCH_NONE;COLLECTION_MATCH_NONE
2842020981	8a863029-f435-446a-821e-275f4f641165	https://observation.org/observation/119219212	Animalia	Chordata	Aves	Falconiformes	Falconidae	Falco	Falco cherrug		SPECIES	Falco cherrug J.E.Gray, 1834	Falco cherrug		HU	Hungary - Hajdú-Bihar		PRESENT	5	c8d737e0-2ff8-42e8-b8fc-6b805d26fc5f	47.34	21.12	1000						2016-05-20T00:00:00	20	5	2016	2481034	2481034	HUMAN_OBSERVATION		Observations	OBS.119219212				CC_BY_NC_4_0	Stichting Natuurinformatie				2020-12-15T19:00:23.975Z		OCCURRENCE_STATUS_INFERRED_FROM_INDIVIDUAL_COUNT;INSTITUTION_MATCH_NONE;COLLECTION_MATCH_NONE
2841970770	8a863029-f435-446a-821e-275f4f641165	https://observation.org/observation/97927738	Animalia	Chordata	Aves	Falconiformes	Falconidae	Falco	Falco cherrug		SPECIES	Falco cherrug J.E.Gray, 1834	Falco cherrug		HU	Hungary - Jász-Nagykun-Szolnok		PRESENT	2	c8d737e0-2ff8-42e8-b8fc-6b805d26fc5f	47.0691	20.7795	1000						2015-02-12T00:00:00	12	2	2015	2481034	2481034	HUMAN_OBSERVATION		Observations	OBS.97927738				CC_BY_NC_4_0	Stichting Natuurinformatie				2020-12-15T19:00:22.516Z		COORDINATE_ROUNDED;OCCURRENCE_STATUS_INFERRED_FROM_INDIVIDUAL_COUNT;INSTITUTION_MATCH_NONE;COLLECTION_MATCH_NONE
2841924696	8a863029-f435-446a-821e-275f4f641165	https://observation.org/observation/125766287	Animalia	Chordata	Aves	Falconiformes	Falconidae	Falco	Falco cherrug		SPECIES	Falco cherrug J.E.Gray, 1834	Falco cherrug		HU	Hungary - Borsod-Abaúj-Zemplén		PRESENT	1	c8d737e0-2ff8-42e8-b8fc-6b805d26fc5f	47.7909	20.6689	25						2016-10-16T00:00:00	16	10	2016	2481034	2481034	HUMAN_OBSERVATION		Observations	OBS.125766287				CC_BY_NC_4_0	Stichting Natuurinformatie				2020-12-15T19:00:13.048Z		COORDINATE_ROUNDED;OCCURRENCE_STATUS_INFERRED_FROM_INDIVIDUAL_COUNT;INSTITUTION_MATCH_NONE;COLLECTION_MATCH_NONE
2841892682	8a863029-f435-446a-821e-275f4f641165	https://observation.org/observation/125766186	Animalia	Chordata	Aves	Falconiformes	Falconidae	Falco	Falco cherrug		SPECIES	Falco cherrug J.E.Gray, 1834	Falco cherrug		HU	Hungary - Hortobágy-Halastó		PRESENT	1	c8d737e0-2ff8-42e8-b8fc-6b805d26fc5f	47.6098	21.0681	25						2016-10-20T00:00:00	20	10	2016	2481034	2481034	HUMAN_OBSERVATION		Observations	OBS.125766186				CC_BY_NC_4_0	Stichting Natuurinformatie				2020-12-15T19:00:13.434Z		COORDINATE_ROUNDED;OCCURRENCE_STATUS_INFERRED_FROM_INDIVIDUAL_COUNT;INSTITUTION_MATCH_NONE;COLLECTION_MATCH_NONE
2841783301	8a863029-f435-446a-821e-275f4f641165	https://observation.org/observation/176634506	Animalia	Chordata	Aves	Falconiformes	Falconidae	Falco	Falco cherrug		SPECIES	Falco cherrug J.E.Gray, 1834	Falco cherrug		NL	Bierdijk(erveldweg)	Noord-Holland	PRESENT	1	c8d737e0-2ff8-42e8-b8fc-6b805d26fc5f	52.9	4.95	5000						2019-07-20T00:00:00	20	7	2019	2481034	2481034	HUMAN_OBSERVATION		Observations	OBS.176634506				CC_BY_NC_4_0	Stichting Natuurinformatie				2020-12-15T19:00:22.512Z		OCCURRENCE_STATUS_INFERRED_FROM_INDIVIDUAL_COUNT;INSTITUTION_MATCH_NONE;COLLECTION_MATCH_NONE
2841771118	8a863029-f435-446a-821e-275f4f641165	https://observation.org/observation/119631918	Animalia	Chordata	Aves	Falconiformes	Falconidae	Falco	Falco cherrug		SPECIES	Falco cherrug J.E.Gray, 1834	Falco cherrug		MN	Mongolia - Ömnögovi		PRESENT	2	c8d737e0-2ff8-42e8-b8fc-6b805d26fc5f	43.4906	104.079	10						2016-05-30T00:00:00	30	5	2016	2481034	2481034	HUMAN_OBSERVATION		Observations	OBS.119631918				CC_BY_NC_4_0	Stichting Natuurinformatie				2020-12-15T19:00:35.157Z		OCCURRENCE_STATUS_INFERRED_FROM_INDIVIDUAL_COUNT;INSTITUTION_MATCH_NONE;COLLECTION_MATCH_NONE
2841737590	8a863029-f435-446a-821e-275f4f641165	https://observation.org/observation/122831933	Animalia	Chordata	Aves	Falconiformes	Falconidae	Falco	Falco cherrug		SPECIES	Falco cherrug J.E.Gray, 1834	Falco cherrug		HU	Hungary - Hajdú-Bihar		PRESENT	1	c8d737e0-2ff8-42e8-b8fc-6b805d26fc5f	47.4119	21.0867	25						2016-08-24T00:00:00	24	8	2016	2481034	2481034	HUMAN_OBSERVATION		Observations	OBS.122831933				CC_BY_NC_4_0	Stichting Natuurinformatie				2020-12-15T19:00:09.847Z	StillImage	COORDINATE_ROUNDED;OCCURRENCE_STATUS_INFERRED_FROM_INDIVIDUAL_COUNT;INSTITUTION_MATCH_NONE;COLLECTION_MATCH_NONE
2841678077	8a863029-f435-446a-821e-275f4f641165	https://observation.org/observation/189883574	Animalia	Chordata	Aves	Falconiformes	Falconidae	Falco	Falco cherrug		SPECIES	Falco cherrug J.E.Gray, 1834	Falco cherrug		GE	Georgia - Batumi - Makhinjauri		PRESENT	1	c8d737e0-2ff8-42e8-b8fc-6b805d26fc5f	41.6921	41.7309	1000						2010-09-15T00:00:00	15	9	2010	2481034	2481034	HUMAN_OBSERVATION		Observations	OBS.189883574				CC_BY_NC_4_0	Stichting Natuurinformatie				2020-12-15T18:59:56.234Z		COORDINATE_ROUNDED;OCCURRENCE_STATUS_INFERRED_FROM_INDIVIDUAL_COUNT;INSTITUTION_MATCH_NONE;COLLECTION_MATCH_NONE
2841613734	8a863029-f435-446a-821e-275f4f641165	https://observation.org/observation/124042224	Animalia	Chordata	Aves	Falconiformes	Falconidae	Falco	Falco cherrug		SPECIES	Falco cherrug J.E.Gray, 1834	Falco cherrug		RO	Romania - Constanța		PRESENT	1	c8d737e0-2ff8-42e8-b8fc-6b805d26fc5f	44.49	28.65	1000						2016-09-23T00:00:00	23	9	2016	2481034	2481034	HUMAN_OBSERVATION		Observations	OBS.124042224				CC_BY_NC_4_0	Stichting Natuurinformatie				2020-12-15T19:00:24.367Z		OCCURRENCE_STATUS_INFERRED_FROM_INDIVIDUAL_COUNT;INSTITUTION_MATCH_NONE;COLLECTION_MATCH_NONE
2841432908	8a863029-f435-446a-821e-275f4f641165	https://observation.org/observation/158506831	Animalia	Chordata	Aves	Falconiformes	Falconidae	Falco	Falco cherrug		SPECIES	Falco cherrug J.E.Gray, 1834	Falco cherrug		HU	Hungary - Borsod-Abaúj-Zemplén		PRESENT	2	c8d737e0-2ff8-42e8-b8fc-6b805d26fc5f	47.7927	20.6664	25						2018-06-16T00:00:00	16	6	2018	2481034	2481034	HUMAN_OBSERVATION		Observations	OBS.158506831				CC_BY_NC_4_0	Stichting Natuurinformatie				2020-12-15T19:00:15.699Z	StillImage	COORDINATE_ROUNDED;OCCURRENCE_STATUS_INFERRED_FROM_INDIVIDUAL_COUNT;INSTITUTION_MATCH_NONE;COLLECTION_MATCH_NONE
2841367571	8a863029-f435-446a-821e-275f4f641165	https://observation.org/observation/162651681	Animalia	Chordata	Aves	Falconiformes	Falconidae	Falco	Falco cherrug		SPECIES	Falco cherrug J.E.Gray, 1834	Falco cherrug		BG	Bulgaria - Kaliakra		PRESENT	1	c8d737e0-2ff8-42e8-b8fc-6b805d26fc5f	43.4239	28.5072	25						2018-09-11T00:00:00	11	9	2018	2481034	2481034	HUMAN_OBSERVATION		Observations	OBS.162651681				CC_BY_NC_4_0	Stichting Natuurinformatie				2020-12-15T19:00:39.982Z		COORDINATE_ROUNDED;OCCURRENCE_STATUS_INFERRED_FROM_INDIVIDUAL_COUNT;INSTITUTION_MATCH_NONE;COLLECTION_MATCH_NONE
2841312761	8a863029-f435-446a-821e-275f4f641165	https://observation.org/observation/165954097	Animalia	Chordata	Aves	Falconiformes	Falconidae	Falco	Falco cherrug		SPECIES	Falco cherrug J.E.Gray, 1834	Falco cherrug		HU	Hungary - Borsodi Mezőségi		PRESENT	2	c8d737e0-2ff8-42e8-b8fc-6b805d26fc5f	47.7292	20.8211	6						2018-09-13T00:00:00	13	9	2018	2481034	2481034	HUMAN_OBSERVATION		Observations	OBS.165954097				CC_BY_NC_4_0	Stichting Natuurinformatie				2020-12-15T19:00:34.540Z		COORDINATE_ROUNDED;OCCURRENCE_STATUS_INFERRED_FROM_INDIVIDUAL_COUNT;INSTITUTION_MATCH_NONE;COLLECTION_MATCH_NONE
2841197895	8a863029-f435-446a-821e-275f4f641165	https://observation.org/observation/171291768	Animalia	Chordata	Aves	Falconiformes	Falconidae	Falco	Falco cherrug		SPECIES	Falco cherrug J.E.Gray, 1834	Falco cherrug		AT	Austria - Bruckneudorf		PRESENT	4	c8d737e0-2ff8-42e8-b8fc-6b805d26fc5f	48.0043	16.8416	25						2019-04-29T00:00:00	29	4	2019	2481034	2481034	HUMAN_OBSERVATION		Observations	OBS.171291768				CC_BY_NC_4_0	Stichting Natuurinformatie				2020-12-15T19:00:15.475Z		COORDINATE_ROUNDED;OCCURRENCE_STATUS_INFERRED_FROM_INDIVIDUAL_COUNT;INSTITUTION_MATCH_NONE;COLLECTION_MATCH_NONE
2841110403	8a863029-f435-446a-821e-275f4f641165	https://observation.org/observation/170318994	Animalia	Chordata	Aves	Falconiformes	Falconidae	Falco	Falco cherrug		SPECIES	Falco cherrug J.E.Gray, 1834	Falco cherrug		HU	Hungary - Jász-Nagykun-Szolnok		PRESENT	1	c8d737e0-2ff8-42e8-b8fc-6b805d26fc5f	47.2874	20.5153	25						2018-07-23T00:00:00	23	7	2018	2481034	2481034	HUMAN_OBSERVATION		Observations	OBS.170318994				CC_BY_NC_4_0	Stichting Natuurinformatie				2020-12-15T19:00:21.938Z		COORDINATE_ROUNDED;OCCURRENCE_STATUS_INFERRED_FROM_INDIVIDUAL_COUNT;INSTITUTION_MATCH_NONE;COLLECTION_MATCH_NONE
2840992726	8a863029-f435-446a-821e-275f4f641165	https://observation.org/observation/157498188	Animalia	Chordata	Aves	Falconiformes	Falconidae	Falco	Falco cherrug		SPECIES	Falco cherrug J.E.Gray, 1834	Falco cherrug		HU	Hungary - Hajdú-Bihar		PRESENT	4	c8d737e0-2ff8-42e8-b8fc-6b805d26fc5f	47.5638	21.3751	5						2018-05-29T00:00:00	29	5	2018	2481034	2481034	HUMAN_OBSERVATION		Observations	OBS.157498188				CC_BY_NC_4_0	Stichting Natuurinformatie				2020-12-15T19:00:09.738Z		COORDINATE_ROUNDED;OCCURRENCE_STATUS_INFERRED_FROM_INDIVIDUAL_COUNT;INSTITUTION_MATCH_NONE;COLLECTION_MATCH_NONE
2840952371	8a863029-f435-446a-821e-275f4f641165	https://observation.org/observation/74196532	Animalia	Chordata	Aves	Falconiformes	Falconidae	Falco	Falco cherrug		SPECIES	Falco cherrug J.E.Gray, 1834	Falco cherrug		HU	Hungary - Pest		PRESENT	2	c8d737e0-2ff8-42e8-b8fc-6b805d26fc5f	47.1316	19.1983	100						2013-03-02T00:00:00	2	3	2013	2481034	2481034	HUMAN_OBSERVATION		Observations	OBS.74196532				CC_BY_NC_4_0	Stichting Natuurinformatie				2020-12-15T19:00:25.640Z		COORDINATE_ROUNDED;OCCURRENCE_STATUS_INFERRED_FROM_INDIVIDUAL_COUNT;INSTITUTION_MATCH_NONE;COLLECTION_MATCH_NONE
2840915277	8a863029-f435-446a-821e-275f4f641165	https://observation.org/observation/103638941	Animalia	Chordata	Aves	Falconiformes	Falconidae	Falco	Falco cherrug		SPECIES	Falco cherrug J.E.Gray, 1834	Falco cherrug		IN	India - Jammu and Kashmir		PRESENT	2	c8d737e0-2ff8-42e8-b8fc-6b805d26fc5f	33.2588	78.0169	1000						2012-11-06T00:00:00	6	11	2012	2481034	2481034	HUMAN_OBSERVATION		Observations	OBS.103638941				CC_BY_NC_4_0	Stichting Natuurinformatie				2020-12-15T19:00:26.226Z		COORDINATE_ROUNDED;OCCURRENCE_STATUS_INFERRED_FROM_INDIVIDUAL_COUNT;INSTITUTION_MATCH_NONE;COLLECTION_MATCH_NONE
2840859280	8a863029-f435-446a-821e-275f4f641165	https://observation.org/observation/80810124	Animalia	Chordata	Aves	Falconiformes	Falconidae	Falco	Falco cherrug		SPECIES	Falco cherrug J.E.Gray, 1834	Falco cherrug		HU	Hungary - Hortobágy-Halastó		PRESENT	1	c8d737e0-2ff8-42e8-b8fc-6b805d26fc5f	47.6319	21.0783	999						2013-05-10T00:00:00	10	5	2013	2481034	2481034	HUMAN_OBSERVATION		Observations	OBS.80810124				CC_BY_NC_4_0	Stichting Natuurinformatie				2020-12-15T19:00:01.009Z		COORDINATE_ROUNDED;OCCURRENCE_STATUS_INFERRED_FROM_INDIVIDUAL_COUNT;INSTITUTION_MATCH_NONE;COLLECTION_MATCH_NONE
2840788849	8a863029-f435-446a-821e-275f4f641165	https://observation.org/observation/101464717	Animalia	Chordata	Aves	Falconiformes	Falconidae	Falco	Falco cherrug		SPECIES	Falco cherrug J.E.Gray, 1834	Falco cherrug		HU	Hungary - Hortobágyi NP		PRESENT	1	c8d737e0-2ff8-42e8-b8fc-6b805d26fc5f	47.5992	21.3134	30						2015-04-26T00:00:00	26	4	2015	2481034	2481034	HUMAN_OBSERVATION		Observations	OBS.101464717				CC_BY_NC_4_0	Stichting Natuurinformatie				2020-12-15T19:00:10.931Z		OCCURRENCE_STATUS_INFERRED_FROM_INDIVIDUAL_COUNT;INSTITUTION_MATCH_NONE;COLLECTION_MATCH_NONE
2840768348	8a863029-f435-446a-821e-275f4f641165	https://observation.org/observation/155819998	Animalia	Chordata	Aves	Falconiformes	Falconidae	Falco	Falco cherrug		SPECIES	Falco cherrug J.E.Gray, 1834	Falco cherrug		SK	Slovakia - Košický		PRESENT	1	c8d737e0-2ff8-42e8-b8fc-6b805d26fc5f	48.59	21.65	1000						2018-05-02T00:00:00	2	5	2018	2481034	2481034	HUMAN_OBSERVATION		Observations	OBS.155819998				CC_BY_NC_4_0	Stichting Natuurinformatie				2020-12-15T19:00:31.507Z		OCCURRENCE_STATUS_INFERRED_FROM_INDIVIDUAL_COUNT;INSTITUTION_MATCH_NONE;COLLECTION_MATCH_NONE
2840631463	8a863029-f435-446a-821e-275f4f641165	https://observation.org/observation/141592803	Animalia	Chordata	Aves	Falconiformes	Falconidae	Falco	Falco cherrug		SPECIES	Falco cherrug J.E.Gray, 1834	Falco cherrug		MN	Mongolia - Ömnögovi		PRESENT	2	c8d737e0-2ff8-42e8-b8fc-6b805d26fc5f	43.5128	104.1	100						2017-05-28T00:00:00	28	5	2017	2481034	2481034	HUMAN_OBSERVATION		Observations	OBS.141592803				CC_BY_NC_4_0	Stichting Natuurinformatie				2020-12-15T19:00:25.842Z		COORDINATE_ROUNDED;OCCURRENCE_STATUS_INFERRED_FROM_INDIVIDUAL_COUNT;INSTITUTION_MATCH_NONE;COLLECTION_MATCH_NONE
2840614379	8a863029-f435-446a-821e-275f4f641165	https://observation.org/observation/161141339	Animalia	Chordata	Aves	Falconiformes	Falconidae	Falco	Falco cherrug		SPECIES	Falco cherrug J.E.Gray, 1834	Falco cherrug		HU	Hungary - Jász-Nagykun-Szolnok		PRESENT	1	c8d737e0-2ff8-42e8-b8fc-6b805d26fc5f	47.2874	20.5153	25						2018-07-23T00:00:00	23	7	2018	2481034	2481034	HUMAN_OBSERVATION		Observations	OBS.161141339				CC_BY_NC_4_0	Stichting Natuurinformatie				2020-12-15T19:00:09.254Z		COORDINATE_ROUNDED;OCCURRENCE_STATUS_INFERRED_FROM_INDIVIDUAL_COUNT;INSTITUTION_MATCH_NONE;COLLECTION_MATCH_NONE
2840589395	8a863029-f435-446a-821e-275f4f641165	https://observation.org/observation/156288702	Animalia	Chordata	Aves	Falconiformes	Falconidae	Falco	Falco cherrug		SPECIES	Falco cherrug J.E.Gray, 1834	Falco cherrug		SK	Slovakia - Košický		PRESENT	1	c8d737e0-2ff8-42e8-b8fc-6b805d26fc5f	48.59	21.65	1000						2018-05-02T00:00:00	2	5	2018	2481034	2481034	HUMAN_OBSERVATION		Observations	OBS.156288702				CC_BY_NC_4_0	Stichting Natuurinformatie				2020-12-15T19:00:29.399Z		OCCURRENCE_STATUS_INFERRED_FROM_INDIVIDUAL_COUNT;INSTITUTION_MATCH_NONE;COLLECTION_MATCH_NONE
2840557967	8a863029-f435-446a-821e-275f4f641165	https://observation.org/observation/149897539	Animalia	Chordata	Aves	Falconiformes	Falconidae	Falco	Falco cherrug		SPECIES	Falco cherrug J.E.Gray, 1834	Falco cherrug		HU	Hungary - Borsodi Mezőségi		PRESENT	1	c8d737e0-2ff8-42e8-b8fc-6b805d26fc5f	47.6909	20.7985	25						2014-05-02T00:00:00	2	5	2014	2481034	2481034	HUMAN_OBSERVATION		Observations	OBS.149897539				CC_BY_NC_4_0	Stichting Natuurinformatie				2020-12-15T19:00:30.089Z		COORDINATE_ROUNDED;OCCURRENCE_STATUS_INFERRED_FROM_INDIVIDUAL_COUNT;INSTITUTION_MATCH_NONE;COLLECTION_MATCH_NONE
2840391940	8a863029-f435-446a-821e-275f4f641165	https://observation.org/observation/77562059	Animalia	Chordata	Aves	Falconiformes	Falconidae	Falco	Falco cherrug	hendersoni	SUBSPECIES	Falco cherrug hendersoni Hume, 1871	Falco cherrug hendersoni		CN	China - Gyêgu Tibetan		PRESENT	4	c8d737e0-2ff8-42e8-b8fc-6b805d26fc5f	34.2215	95.7834	10						2013-07-05T00:00:00	5	7	2013	6065674	2481034	HUMAN_OBSERVATION		Observations	OBS.77562059				CC_BY_NC_4_0	Stichting Natuurinformatie				2020-12-15T19:00:26.187Z		COORDINATE_ROUNDED;OCCURRENCE_STATUS_INFERRED_FROM_INDIVIDUAL_COUNT;INSTITUTION_MATCH_NONE;COLLECTION_MATCH_NONE
2840378730	8a863029-f435-446a-821e-275f4f641165	https://observation.org/observation/142969054	Animalia	Chordata	Aves	Falconiformes	Falconidae	Falco	Falco cherrug		SPECIES	Falco cherrug J.E.Gray, 1834	Falco cherrug		HU	Hungary - Borsodi Mezőségi		PRESENT	1	c8d737e0-2ff8-42e8-b8fc-6b805d26fc5f	47.7297	20.7729	25						2017-08-16T00:00:00	16	8	2017	2481034	2481034	HUMAN_OBSERVATION		Observations	OBS.142969054				CC_BY_NC_4_0	Stichting Natuurinformatie				2020-12-15T19:00:01.389Z		COORDINATE_ROUNDED;OCCURRENCE_STATUS_INFERRED_FROM_INDIVIDUAL_COUNT;INSTITUTION_MATCH_NONE;COLLECTION_MATCH_NONE
2840332590	8a863029-f435-446a-821e-275f4f641165	https://observation.org/observation/157419133	Animalia	Chordata	Aves	Falconiformes	Falconidae	Falco	Falco cherrug		SPECIES	Falco cherrug J.E.Gray, 1834	Falco cherrug		MN	Mongolia - Ömnögovi		PRESENT	1	c8d737e0-2ff8-42e8-b8fc-6b805d26fc5f	43.4921	104.058	30						2018-05-20T00:00:00	20	5	2018	2481034	2481034	HUMAN_OBSERVATION		Observations	OBS.157419133				CC_BY_NC_4_0	Stichting Natuurinformatie				2020-12-15T19:00:06.886Z		COORDINATE_ROUNDED;OCCURRENCE_STATUS_INFERRED_FROM_INDIVIDUAL_COUNT;INSTITUTION_MATCH_NONE;COLLECTION_MATCH_NONE
2840316776	8a863029-f435-446a-821e-275f4f641165	https://observation.org/observation/137783207	Animalia	Chordata	Aves	Falconiformes	Falconidae	Falco	Falco cherrug		SPECIES	Falco cherrug J.E.Gray, 1834	Falco cherrug		HU	Hungary - Hajdú-Bihar		PRESENT	3	c8d737e0-2ff8-42e8-b8fc-6b805d26fc5f	47.56	21.37	1000						2017-05-03T00:00:00	3	5	2017	2481034	2481034	HUMAN_OBSERVATION		Observations	OBS.137783207				CC_BY_NC_4_0	Stichting Natuurinformatie				2020-12-15T19:00:30.362Z		OCCURRENCE_STATUS_INFERRED_FROM_INDIVIDUAL_COUNT;INSTITUTION_MATCH_NONE;COLLECTION_MATCH_NONE
2840298546	8a863029-f435-446a-821e-275f4f641165	https://observation.org/observation/148064899	Animalia	Chordata	Aves	Falconiformes	Falconidae	Falco	Falco cherrug		SPECIES	Falco cherrug J.E.Gray, 1834	Falco cherrug		AT	Austria - Neusiedler See und Seewinkel		PRESENT	2	c8d737e0-2ff8-42e8-b8fc-6b805d26fc5f	47.965	16.9174	25						2017-05-21T00:00:00	21	5	2017	2481034	2481034	HUMAN_OBSERVATION		Observations	OBS.148064899				CC_BY_NC_4_0	Stichting Natuurinformatie				2020-12-15T19:00:28.236Z		COORDINATE_ROUNDED;OCCURRENCE_STATUS_INFERRED_FROM_INDIVIDUAL_COUNT;INSTITUTION_MATCH_NONE;COLLECTION_MATCH_NONE
2840178879	8a863029-f435-446a-821e-275f4f641165	https://observation.org/observation/139174386	Animalia	Chordata	Aves	Falconiformes	Falconidae	Falco	Falco cherrug		SPECIES	Falco cherrug J.E.Gray, 1834	Falco cherrug		MN	Mongolia - Ömnögovi		PRESENT	1	c8d737e0-2ff8-42e8-b8fc-6b805d26fc5f	43.5737	104.08	5						2017-05-21T00:00:00	21	5	2017	2481034	2481034	HUMAN_OBSERVATION		Observations	OBS.139174386				CC_BY_NC_4_0	Stichting Natuurinformatie				2020-12-15T19:00:06.231Z		OCCURRENCE_STATUS_INFERRED_FROM_INDIVIDUAL_COUNT;INSTITUTION_MATCH_NONE;COLLECTION_MATCH_NONE
2840127378	8a863029-f435-446a-821e-275f4f641165	https://observation.org/observation/141798447	Animalia	Chordata	Aves	Falconiformes	Falconidae	Falco	Falco cherrug		SPECIES	Falco cherrug J.E.Gray, 1834	Falco cherrug		HU	Hungary - Borsodi Mezőségi		PRESENT	1	c8d737e0-2ff8-42e8-b8fc-6b805d26fc5f	47.7291	20.7738	25						2017-07-19T00:00:00	19	7	2017	2481034	2481034	HUMAN_OBSERVATION		Observations	OBS.141798447				CC_BY_NC_4_0	Stichting Natuurinformatie				2020-12-15T19:00:23.009Z		COORDINATE_ROUNDED;OCCURRENCE_STATUS_INFERRED_FROM_INDIVIDUAL_COUNT;INSTITUTION_MATCH_NONE;COLLECTION_MATCH_NONE
2840097347	8a863029-f435-446a-821e-275f4f641165	https://observation.org/observation/141497100	Animalia	Chordata	Aves	Falconiformes	Falconidae	Falco	Falco cherrug		SPECIES	Falco cherrug J.E.Gray, 1834	Falco cherrug		HU	Hungary - Borsodi Mezőségi		PRESENT	1	c8d737e0-2ff8-42e8-b8fc-6b805d26fc5f	47.7586	20.6845	25						2017-07-11T00:00:00	11	7	2017	2481034	2481034	HUMAN_OBSERVATION		Observations	OBS.141497100				CC_BY_NC_4_0	Stichting Natuurinformatie				2020-12-15T19:00:26.699Z		COORDINATE_ROUNDED;OCCURRENCE_STATUS_INFERRED_FROM_INDIVIDUAL_COUNT;INSTITUTION_MATCH_NONE;COLLECTION_MATCH_NONE
2840087263	8a863029-f435-446a-821e-275f4f641165	https://observation.org/observation/144652455	Animalia	Chordata	Aves	Falconiformes	Falconidae	Falco	Falco cherrug		SPECIES	Falco cherrug J.E.Gray, 1834	Falco cherrug		HU	Hungary - Borsodi Mezőségi		PRESENT	2	c8d737e0-2ff8-42e8-b8fc-6b805d26fc5f	47.7298	20.7727	25						2017-08-19T00:00:00	19	8	2017	2481034	2481034	HUMAN_OBSERVATION		Observations	OBS.144652455				CC_BY_NC_4_0	Stichting Natuurinformatie				2020-12-15T19:00:38.822Z		COORDINATE_ROUNDED;OCCURRENCE_STATUS_INFERRED_FROM_INDIVIDUAL_COUNT;INSTITUTION_MATCH_NONE;COLLECTION_MATCH_NONE
2840085400	8a863029-f435-446a-821e-275f4f641165	https://observation.org/observation/141504677	Animalia	Chordata	Aves	Falconiformes	Falconidae	Falco	Falco cherrug		SPECIES	Falco cherrug J.E.Gray, 1834	Falco cherrug		MN	Mongolia - Ömnögovi		PRESENT	3	c8d737e0-2ff8-42e8-b8fc-6b805d26fc5f	43.4875	104.074	100						2017-05-27T00:00:00	27	5	2017	2481034	2481034	HUMAN_OBSERVATION		Observations	OBS.141504677				CC_BY_NC_4_0	Stichting Natuurinformatie				2020-12-15T19:00:08.139Z	StillImage	COORDINATE_ROUNDED;OCCURRENCE_STATUS_INFERRED_FROM_INDIVIDUAL_COUNT;INSTITUTION_MATCH_NONE;COLLECTION_MATCH_NONE
2840079914	8a863029-f435-446a-821e-275f4f641165	https://observation.org/observation/142754548	Animalia	Chordata	Aves	Falconiformes	Falconidae	Falco	Falco cherrug		SPECIES	Falco cherrug J.E.Gray, 1834	Falco cherrug		HU	Hungary - Hortobágyi NP		PRESENT	1	c8d737e0-2ff8-42e8-b8fc-6b805d26fc5f	47.5098	21.0256	1000						2017-08-13T00:00:00	13	8	2017	2481034	2481034	HUMAN_OBSERVATION		Observations	OBS.142754548				CC_BY_NC_4_0	Stichting Natuurinformatie				2020-12-15T19:00:05.395Z	StillImage	COORDINATE_ROUNDED;OCCURRENCE_STATUS_INFERRED_FROM_INDIVIDUAL_COUNT;INSTITUTION_MATCH_NONE;COLLECTION_MATCH_NONE
2840019432	8a863029-f435-446a-821e-275f4f641165	https://observation.org/observation/96613123	Animalia	Chordata	Aves	Falconiformes	Falconidae	Falco	Falco cherrug		SPECIES	Falco cherrug J.E.Gray, 1834	Falco cherrug		RO	Romania - Constanța		PRESENT	1	c8d737e0-2ff8-42e8-b8fc-6b805d26fc5f	44.5893	28.7145	25						2014-12-17T00:00:00	17	12	2014	2481034	2481034	HUMAN_OBSERVATION		Observations	OBS.96613123				CC_BY_NC_4_0	Stichting Natuurinformatie				2020-12-15T19:00:31.010Z		COORDINATE_ROUNDED;OCCURRENCE_STATUS_INFERRED_FROM_INDIVIDUAL_COUNT;INSTITUTION_MATCH_NONE;COLLECTION_MATCH_NONE
2840018575	8a863029-f435-446a-821e-275f4f641165	https://observation.org/observation/142470204	Animalia	Chordata	Aves	Falconiformes	Falconidae	Falco	Falco cherrug		SPECIES	Falco cherrug J.E.Gray, 1834	Falco cherrug		IN	India - Jammu and Kashmir		PRESENT	1	c8d737e0-2ff8-42e8-b8fc-6b805d26fc5f	33.3561	77.9612	100						2017-07-14T00:00:00	14	7	2017	2481034	2481034	HUMAN_OBSERVATION		Observations	OBS.142470204				CC_BY_NC_4_0	Stichting Natuurinformatie				2020-12-15T19:00:38.252Z		COORDINATE_ROUNDED;OCCURRENCE_STATUS_INFERRED_FROM_INDIVIDUAL_COUNT;INSTITUTION_MATCH_NONE;COLLECTION_MATCH_NONE
2839938803	8a863029-f435-446a-821e-275f4f641165	https://observation.org/observation/119120870	Animalia	Chordata	Aves	Falconiformes	Falconidae	Falco	Falco cherrug		SPECIES	Falco cherrug J.E.Gray, 1834	Falco cherrug		HU	Hungary - Hajdú-Bihar		PRESENT	5	c8d737e0-2ff8-42e8-b8fc-6b805d26fc5f	47.34	21.12	1000						2016-05-20T00:00:00	20	5	2016	2481034	2481034	HUMAN_OBSERVATION		Observations	OBS.119120870				CC_BY_NC_4_0	Stichting Natuurinformatie				2020-12-15T19:00:18.567Z		OCCURRENCE_STATUS_INFERRED_FROM_INDIVIDUAL_COUNT;INSTITUTION_MATCH_NONE;COLLECTION_MATCH_NONE
2839869470	8a863029-f435-446a-821e-275f4f641165	https://observation.org/observation/136625464	Animalia	Chordata	Aves	Falconiformes	Falconidae	Falco	Falco cherrug		SPECIES	Falco cherrug J.E.Gray, 1834	Falco cherrug		AT	Austria - Niederösterreich		PRESENT	1	c8d737e0-2ff8-42e8-b8fc-6b805d26fc5f	48.6572	16.8434	25						2017-04-11T00:00:00	11	4	2017	2481034	2481034	HUMAN_OBSERVATION		Observations	OBS.136625464				CC_BY_NC_4_0	Stichting Natuurinformatie				2020-12-15T19:00:00.192Z		COORDINATE_ROUNDED;OCCURRENCE_STATUS_INFERRED_FROM_INDIVIDUAL_COUNT;INSTITUTION_MATCH_NONE;COLLECTION_MATCH_NONE
2839834615	8a863029-f435-446a-821e-275f4f641165	https://observation.org/observation/84231391	Animalia	Chordata	Aves	Falconiformes	Falconidae	Falco	Falco cherrug		SPECIES	Falco cherrug J.E.Gray, 1834	Falco cherrug		HU	Hungary - Borsodi Mezőségi		PRESENT	1	c8d737e0-2ff8-42e8-b8fc-6b805d26fc5f	47.6909	20.7985	25						2014-05-02T00:00:00	2	5	2014	2481034	2481034	HUMAN_OBSERVATION		Observations	OBS.84231391				CC_BY_NC_4_0	Stichting Natuurinformatie				2020-12-15T19:00:29.554Z		COORDINATE_ROUNDED;OCCURRENCE_STATUS_INFERRED_FROM_INDIVIDUAL_COUNT;INSTITUTION_MATCH_NONE;COLLECTION_MATCH_NONE
2839782667	8a863029-f435-446a-821e-275f4f641165	https://observation.org/observation/118374474	Animalia	Chordata	Aves	Falconiformes	Falconidae	Falco	Falco cherrug		SPECIES	Falco cherrug J.E.Gray, 1834	Falco cherrug		RO	Romania - Constanța		PRESENT	1	c8d737e0-2ff8-42e8-b8fc-6b805d26fc5f	44.5104	28.6777	25						2016-05-11T00:00:00	11	5	2016	2481034	2481034	HUMAN_OBSERVATION		Observations	OBS.118374474				CC_BY_NC_4_0	Stichting Natuurinformatie				2020-12-15T19:00:26.923Z		COORDINATE_ROUNDED;OCCURRENCE_STATUS_INFERRED_FROM_INDIVIDUAL_COUNT;INSTITUTION_MATCH_NONE;COLLECTION_MATCH_NONE
2839780464	8a863029-f435-446a-821e-275f4f641165	https://observation.org/observation/123604530	Animalia	Chordata	Aves	Falconiformes	Falconidae	Falco	Falco cherrug		SPECIES	Falco cherrug J.E.Gray, 1834	Falco cherrug		RO	Romania - Constanța		PRESENT	1	c8d737e0-2ff8-42e8-b8fc-6b805d26fc5f	44.5776	28.6286	25						2016-09-14T00:00:00	14	9	2016	2481034	2481034	HUMAN_OBSERVATION		Observations	OBS.123604530				CC_BY_NC_4_0	Stichting Natuurinformatie				2020-12-15T18:59:46.841Z		COORDINATE_ROUNDED;OCCURRENCE_STATUS_INFERRED_FROM_INDIVIDUAL_COUNT;INSTITUTION_MATCH_NONE;COLLECTION_MATCH_NONE
2839753043	8a863029-f435-446a-821e-275f4f641165	https://observation.org/observation/119132790	Animalia	Chordata	Aves	Falconiformes	Falconidae	Falco	Falco cherrug		SPECIES	Falco cherrug J.E.Gray, 1834	Falco cherrug		HU	Hungary - Hajdú-Bihar		PRESENT	5	c8d737e0-2ff8-42e8-b8fc-6b805d26fc5f	47.34	21.12	1000						2016-05-20T00:00:00	20	5	2016	2481034	2481034	HUMAN_OBSERVATION		Observations	OBS.119132790				CC_BY_NC_4_0	Stichting Natuurinformatie				2020-12-15T19:00:04.961Z		OCCURRENCE_STATUS_INFERRED_FROM_INDIVIDUAL_COUNT;INSTITUTION_MATCH_NONE;COLLECTION_MATCH_NONE
2839745480	8a863029-f435-446a-821e-275f4f641165	https://observation.org/observation/123055697	Animalia	Chordata	Aves	Falconiformes	Falconidae	Falco	Falco cherrug		SPECIES	Falco cherrug J.E.Gray, 1834	Falco cherrug		HU	Hungary - Békés		PRESENT	1	c8d737e0-2ff8-42e8-b8fc-6b805d26fc5f	47.029	20.8334	25						2016-08-30T00:00:00	30	8	2016	2481034	2481034	HUMAN_OBSERVATION		Observations	OBS.123055697				CC_BY_NC_4_0	Stichting Natuurinformatie				2020-12-15T18:59:48.881Z		COORDINATE_ROUNDED;OCCURRENCE_STATUS_INFERRED_FROM_INDIVIDUAL_COUNT;INSTITUTION_MATCH_NONE;COLLECTION_MATCH_NONE
2839732599	8a863029-f435-446a-821e-275f4f641165	https://observation.org/observation/123056186	Animalia	Chordata	Aves	Falconiformes	Falconidae	Falco	Falco cherrug		SPECIES	Falco cherrug J.E.Gray, 1834	Falco cherrug		HU	Hungary - Békés		PRESENT	1	c8d737e0-2ff8-42e8-b8fc-6b805d26fc5f	47.029	20.8334	25						2016-08-30T00:00:00	30	8	2016	2481034	2481034	HUMAN_OBSERVATION		Observations	OBS.123056186				CC_BY_NC_4_0	Stichting Natuurinformatie				2020-12-15T19:00:19.505Z		COORDINATE_ROUNDED;OCCURRENCE_STATUS_INFERRED_FROM_INDIVIDUAL_COUNT;INSTITUTION_MATCH_NONE;COLLECTION_MATCH_NONE
2839718786	8a863029-f435-446a-821e-275f4f641165	https://observation.org/observation/119267074	Animalia	Chordata	Aves	Falconiformes	Falconidae	Falco	Falco cherrug		SPECIES	Falco cherrug J.E.Gray, 1834	Falco cherrug		HU	Hungary - Hajdú-Bihar		PRESENT	2	c8d737e0-2ff8-42e8-b8fc-6b805d26fc5f	47.34	21.12	1000						2016-05-20T00:00:00	20	5	2016	2481034	2481034	HUMAN_OBSERVATION		Observations	OBS.119267074				CC_BY_NC_4_0	Stichting Natuurinformatie				2020-12-15T19:00:19.760Z		OCCURRENCE_STATUS_INFERRED_FROM_INDIVIDUAL_COUNT;INSTITUTION_MATCH_NONE;COLLECTION_MATCH_NONE
2839575698	8a863029-f435-446a-821e-275f4f641165	https://observation.org/observation/97927739	Animalia	Chordata	Aves	Falconiformes	Falconidae	Falco	Falco cherrug		SPECIES	Falco cherrug J.E.Gray, 1834	Falco cherrug		HU	Hungary - Jász-Nagykun-Szolnok		PRESENT	1	c8d737e0-2ff8-42e8-b8fc-6b805d26fc5f	47.0781	20.8036	10						2015-02-12T00:00:00	12	2	2015	2481034	2481034	HUMAN_OBSERVATION		Observations	OBS.97927739				CC_BY_NC_4_0	Stichting Natuurinformatie				2020-12-15T19:00:18Z		OCCURRENCE_STATUS_INFERRED_FROM_INDIVIDUAL_COUNT;INSTITUTION_MATCH_NONE;COLLECTION_MATCH_NONE
2839454691	8a863029-f435-446a-821e-275f4f641165	https://observation.org/observation/101192346	Animalia	Chordata	Aves	Falconiformes	Falconidae	Falco	Falco cherrug		SPECIES	Falco cherrug J.E.Gray, 1834	Falco cherrug		HU	Hungary - Hortobágy Nemzeti Park		PRESENT	1	c8d737e0-2ff8-42e8-b8fc-6b805d26fc5f	47.51	21.28	1000						2015-04-18T00:00:00	18	4	2015	2481034	2481034	HUMAN_OBSERVATION		Observations	OBS.101192346				CC_BY_NC_4_0	Stichting Natuurinformatie				2020-12-15T19:00:09.802Z		OCCURRENCE_STATUS_INFERRED_FROM_INDIVIDUAL_COUNT;INSTITUTION_MATCH_NONE;COLLECTION_MATCH_NONE
2839423091	8a863029-f435-446a-821e-275f4f641165	https://observation.org/observation/102149461	Animalia	Chordata	Aves	Falconiformes	Falconidae	Falco	Falco cherrug		SPECIES	Falco cherrug J.E.Gray, 1834	Falco cherrug		HU	Hungary - Borsodi Mezőségi		PRESENT	1	c8d737e0-2ff8-42e8-b8fc-6b805d26fc5f	47.7512	20.8043	999						2013-05-14T00:00:00	14	5	2013	2481034	2481034	HUMAN_OBSERVATION		Observations	OBS.102149461				CC_BY_NC_4_0	Stichting Natuurinformatie				2020-12-15T19:00:26.140Z		COORDINATE_ROUNDED;OCCURRENCE_STATUS_INFERRED_FROM_INDIVIDUAL_COUNT;INSTITUTION_MATCH_NONE;COLLECTION_MATCH_NONE
2839406299	8a863029-f435-446a-821e-275f4f641165	https://observation.org/observation/114374245	Animalia	Chordata	Aves	Falconiformes	Falconidae	Falco	Falco cherrug		SPECIES	Falco cherrug J.E.Gray, 1834	Falco cherrug		IN	India - Jammu and Kashmir		PRESENT	4	c8d737e0-2ff8-42e8-b8fc-6b805d26fc5f	33.2413	78.0513	25						2015-07-14T00:00:00	14	7	2015	2481034	2481034	HUMAN_OBSERVATION		Observations	OBS.114374245				CC_BY_NC_4_0	Stichting Natuurinformatie				2020-12-15T19:00:03.735Z		COORDINATE_ROUNDED;OCCURRENCE_STATUS_INFERRED_FROM_INDIVIDUAL_COUNT;INSTITUTION_MATCH_NONE;COLLECTION_MATCH_NONE
2839400200	8a863029-f435-446a-821e-275f4f641165	https://observation.org/observation/103000398	Animalia	Chordata	Aves	Falconiformes	Falconidae	Falco	Falco cherrug		SPECIES	Falco cherrug J.E.Gray, 1834	Falco cherrug		MN	Mongolia - Ömnögovi		PRESENT	2	c8d737e0-2ff8-42e8-b8fc-6b805d26fc5f	43.4894	104.064	5						2015-05-24T00:00:00	24	5	2015	2481034	2481034	HUMAN_OBSERVATION		Observations	OBS.103000398				CC_BY_NC_4_0	Stichting Natuurinformatie				2020-12-15T19:00:27.895Z		OCCURRENCE_STATUS_INFERRED_FROM_INDIVIDUAL_COUNT;INSTITUTION_MATCH_NONE;COLLECTION_MATCH_NONE
2839298884	8a863029-f435-446a-821e-275f4f641165	https://observation.org/observation/186382377	Animalia	Chordata	Aves	Falconiformes	Falconidae	Falco	Falco cherrug		SPECIES	Falco cherrug J.E.Gray, 1834	Falco cherrug		IL	Israel - Eilat mountains		PRESENT	1	c8d737e0-2ff8-42e8-b8fc-6b805d26fc5f	29.5647	34.8951	25						2020-03-10T00:00:00	10	3	2020	2481034	2481034	HUMAN_OBSERVATION		Observations	OBS.186382377				CC_BY_NC_4_0	Stichting Natuurinformatie				2020-12-15T19:00:36.478Z		COORDINATE_ROUNDED;OCCURRENCE_STATUS_INFERRED_FROM_INDIVIDUAL_COUNT;INSTITUTION_MATCH_NONE;COLLECTION_MATCH_NONE
2839178026	8a863029-f435-446a-821e-275f4f641165	https://observation.org/observation/101918706	Animalia	Chordata	Aves	Falconiformes	Falconidae	Falco	Falco cherrug		SPECIES	Falco cherrug J.E.Gray, 1834	Falco cherrug		HU	Hungary - Hajdú-Bihar		PRESENT	1	c8d737e0-2ff8-42e8-b8fc-6b805d26fc5f	47.5616	21.375	5						2015-05-08T00:00:00	8	5	2015	2481034	2481034	HUMAN_OBSERVATION		Observations	OBS.101918706				CC_BY_NC_4_0	Stichting Natuurinformatie				2020-12-15T18:59:50.489Z		OCCURRENCE_STATUS_INFERRED_FROM_INDIVIDUAL_COUNT;INSTITUTION_MATCH_NONE;COLLECTION_MATCH_NONE
2839137747	8a863029-f435-446a-821e-275f4f641165	https://observation.org/observation/84893654	Animalia	Chordata	Aves	Falconiformes	Falconidae	Falco	Falco cherrug		SPECIES	Falco cherrug J.E.Gray, 1834	Falco cherrug		HU	Hungary - Hajdú-Bihar		PRESENT	2	c8d737e0-2ff8-42e8-b8fc-6b805d26fc5f	47.5677	21.3849	1000						2014-05-24T00:00:00	24	5	2014	2481034	2481034	HUMAN_OBSERVATION		Observations	OBS.84893654				CC_BY_NC_4_0	Stichting Natuurinformatie				2020-12-15T19:00:26.224Z		COORDINATE_ROUNDED;OCCURRENCE_STATUS_INFERRED_FROM_INDIVIDUAL_COUNT;INSTITUTION_MATCH_NONE;COLLECTION_MATCH_NONE
2839112045	8a863029-f435-446a-821e-275f4f641165	https://observation.org/observation/101960369	Animalia	Chordata	Aves	Falconiformes	Falconidae	Falco	Falco cherrug		SPECIES	Falco cherrug J.E.Gray, 1834	Falco cherrug		HU	Hungary - Hortobágy-Halastó		PRESENT	1	c8d737e0-2ff8-42e8-b8fc-6b805d26fc5f	47.6381	21.0845	50						2015-05-09T00:00:00	9	5	2015	2481034	2481034	HUMAN_OBSERVATION		Observations	OBS.101960369				CC_BY_NC_4_0	Stichting Natuurinformatie				2020-12-15T19:00:02.972Z		OCCURRENCE_STATUS_INFERRED_FROM_INDIVIDUAL_COUNT;INSTITUTION_MATCH_NONE;COLLECTION_MATCH_NONE
2839011531	8a863029-f435-446a-821e-275f4f641165	https://observation.org/observation/185629937	Animalia	Chordata	Aves	Falconiformes	Falconidae	Falco	Falco cherrug		SPECIES	Falco cherrug J.E.Gray, 1834	Falco cherrug		HU	Hungary - Hortobágyi NP		PRESENT	1	c8d737e0-2ff8-42e8-b8fc-6b805d26fc5f	47.57	21.25	1000						2020-02-18T00:00:00	18	2	2020	2481034	2481034	HUMAN_OBSERVATION		Observations	OBS.185629937				CC_BY_NC_4_0	Stichting Natuurinformatie				2020-12-15T18:59:55.710Z		OCCURRENCE_STATUS_INFERRED_FROM_INDIVIDUAL_COUNT;INSTITUTION_MATCH_NONE;COLLECTION_MATCH_NONE
2839004225	8a863029-f435-446a-821e-275f4f641165	https://observation.org/observation/180227255	Animalia	Chordata	Aves	Falconiformes	Falconidae	Falco	Falco cherrug		SPECIES	Falco cherrug J.E.Gray, 1834	Falco cherrug		GE	Georgia - Tsalka		PRESENT	2	c8d737e0-2ff8-42e8-b8fc-6b805d26fc5f	41.6065	43.9855	100						2019-09-21T00:00:00	21	9	2019	2481034	2481034	HUMAN_OBSERVATION		Observations	OBS.180227255				CC_BY_NC_4_0	Stichting Natuurinformatie				2020-12-15T19:00:09.673Z		COORDINATE_ROUNDED;OCCURRENCE_STATUS_INFERRED_FROM_INDIVIDUAL_COUNT;INSTITUTION_MATCH_NONE;COLLECTION_MATCH_NONE
2838982841	8a863029-f435-446a-821e-275f4f641165	https://observation.org/observation/182610832	Animalia	Chordata	Aves	Falconiformes	Falconidae	Falco	Falco cherrug		SPECIES	Falco cherrug J.E.Gray, 1834	Falco cherrug		ES	Spain - Écija		PRESENT	1	c8d737e0-2ff8-42e8-b8fc-6b805d26fc5f	37.44	-5.11	1000						2019-11-21T00:00:00	21	11	2019	2481034	2481034	HUMAN_OBSERVATION		Observations	OBS.182610832				CC_BY_NC_4_0	Stichting Natuurinformatie				2020-12-15T19:00:17.264Z	StillImage	OCCURRENCE_STATUS_INFERRED_FROM_INDIVIDUAL_COUNT;INSTITUTION_MATCH_NONE;COLLECTION_MATCH_NONE
2838937226	8a863029-f435-446a-821e-275f4f641165	https://observation.org/observation/181797225	Animalia	Chordata	Aves	Falconiformes	Falconidae	Falco	Falco cherrug		SPECIES	Falco cherrug J.E.Gray, 1834	Falco cherrug		HU	Hungary - Hortobágyi NP		PRESENT	1	c8d737e0-2ff8-42e8-b8fc-6b805d26fc5f	47.5849	21.2476	1000						2016-05-10T00:00:00	10	5	2016	2481034	2481034	HUMAN_OBSERVATION		Observations	OBS.181797225				CC_BY_NC_4_0	Stichting Natuurinformatie				2020-12-15T19:00:32.266Z		COORDINATE_ROUNDED;OCCURRENCE_STATUS_INFERRED_FROM_INDIVIDUAL_COUNT;INSTITUTION_MATCH_NONE;COLLECTION_MATCH_NONE
2838893517	8a863029-f435-446a-821e-275f4f641165	https://observation.org/observation/75768670	Animalia	Chordata	Aves	Falconiformes	Falconidae	Falco	Falco cherrug		SPECIES	Falco cherrug J.E.Gray, 1834	Falco cherrug		HU	Hungary - Hajdú-Bihar		PRESENT	2	c8d737e0-2ff8-42e8-b8fc-6b805d26fc5f	47.56	21.37	1000						2013-05-04T00:00:00	4	5	2013	2481034	2481034	HUMAN_OBSERVATION		Observations	OBS.75768670				CC_BY_NC_4_0	Stichting Natuurinformatie				2020-12-15T19:00:21.964Z		OCCURRENCE_STATUS_INFERRED_FROM_INDIVIDUAL_COUNT;INSTITUTION_MATCH_NONE;COLLECTION_MATCH_NONE
2838862575	8a863029-f435-446a-821e-275f4f641165	https://observation.org/observation/136674441	Animalia	Chordata	Aves	Falconiformes	Falconidae	Falco	Falco cherrug		SPECIES	Falco cherrug J.E.Gray, 1834	Falco cherrug		HU	Hungary - Hajdú-Bihar		PRESENT	1	c8d737e0-2ff8-42e8-b8fc-6b805d26fc5f	47.57	21.43	1000						2017-04-12T00:00:00	12	4	2017	2481034	2481034	HUMAN_OBSERVATION		Observations	OBS.136674441				CC_BY_NC_4_0	Stichting Natuurinformatie				2020-12-15T18:59:48.098Z		OCCURRENCE_STATUS_INFERRED_FROM_INDIVIDUAL_COUNT;INSTITUTION_MATCH_NONE;COLLECTION_MATCH_NONE
2838840664	8a863029-f435-446a-821e-275f4f641165	https://observation.org/observation/75939928	Animalia	Chordata	Aves	Falconiformes	Falconidae	Falco	Falco cherrug		SPECIES	Falco cherrug J.E.Gray, 1834	Falco cherrug		HU	Hungary - Borsod-Abaúj-Zemplén		PRESENT	2	c8d737e0-2ff8-42e8-b8fc-6b805d26fc5f	47.7957	20.6716	10						2013-05-01T00:00:00	1	5	2013	2481034	2481034	HUMAN_OBSERVATION		Observations	OBS.75939928				CC_BY_NC_4_0	Stichting Natuurinformatie				2020-12-15T18:59:47.709Z		OCCURRENCE_STATUS_INFERRED_FROM_INDIVIDUAL_COUNT;INSTITUTION_MATCH_NONE;COLLECTION_MATCH_NONE
2838790173	8a863029-f435-446a-821e-275f4f641165	https://observation.org/observation/80159200	Animalia	Chordata	Aves	Falconiformes	Falconidae	Falco	Falco cherrug	milvipes	SUBSPECIES	Falco cherrug milvipes Jerdon, 1871	Falco cherrug milvipes		IN	India - Jammu and Kashmir		PRESENT	1	c8d737e0-2ff8-42e8-b8fc-6b805d26fc5f	33.292	78.0196	100						2013-09-03T00:00:00	3	9	2013	5844335	2481034	HUMAN_OBSERVATION		Observations	OBS.80159200				CC_BY_NC_4_0	Stichting Natuurinformatie				2020-12-15T18:59:36.706Z		COORDINATE_ROUNDED;OCCURRENCE_STATUS_INFERRED_FROM_INDIVIDUAL_COUNT;INSTITUTION_MATCH_NONE;COLLECTION_MATCH_NONE
2838788427	8a863029-f435-446a-821e-275f4f641165	https://observation.org/observation/176630232	Animalia	Chordata	Aves	Falconiformes	Falconidae	Falco	Falco cherrug		SPECIES	Falco cherrug J.E.Gray, 1834	Falco cherrug		NL	Bierdijk(erveldweg)	Noord-Holland	PRESENT	1	c8d737e0-2ff8-42e8-b8fc-6b805d26fc5f	52.9	4.95	5000						2019-07-20T00:00:00	20	7	2019	2481034	2481034	HUMAN_OBSERVATION		Observations	OBS.176630232				CC_BY_NC_4_0	Stichting Natuurinformatie				2020-12-15T19:00:12.655Z		OCCURRENCE_STATUS_INFERRED_FROM_INDIVIDUAL_COUNT;INSTITUTION_MATCH_NONE;COLLECTION_MATCH_NONE
2838712215	8a863029-f435-446a-821e-275f4f641165	https://observation.org/observation/180067481	Animalia	Chordata	Aves	Falconiformes	Falconidae	Falco	Falco cherrug		SPECIES	Falco cherrug J.E.Gray, 1834	Falco cherrug		GE	Georgia - Tsalka		PRESENT	2	c8d737e0-2ff8-42e8-b8fc-6b805d26fc5f	41.6065	43.9855	100						2019-09-21T00:00:00	21	9	2019	2481034	2481034	HUMAN_OBSERVATION		Observations	OBS.180067481				CC_BY_NC_4_0	Stichting Natuurinformatie				2020-12-15T19:00:35.789Z		COORDINATE_ROUNDED;OCCURRENCE_STATUS_INFERRED_FROM_INDIVIDUAL_COUNT;INSTITUTION_MATCH_NONE;COLLECTION_MATCH_NONE
2838675913	8a863029-f435-446a-821e-275f4f641165	https://observation.org/observation/179957179	Animalia	Chordata	Aves	Falconiformes	Falconidae	Falco	Falco cherrug		SPECIES	Falco cherrug J.E.Gray, 1834	Falco cherrug		HU	Hungary - Kiskunsági NP		PRESENT	2	c8d737e0-2ff8-42e8-b8fc-6b805d26fc5f	46.6742	19.4656	999						2015-09-27T00:00:00	27	9	2015	2481034	2481034	HUMAN_OBSERVATION		Observations	OBS.179957179				CC_BY_NC_4_0	Stichting Natuurinformatie				2020-12-15T19:00:39.837Z		COORDINATE_ROUNDED;OCCURRENCE_STATUS_INFERRED_FROM_INDIVIDUAL_COUNT;INSTITUTION_MATCH_NONE;COLLECTION_MATCH_NONE
2838558251	8a863029-f435-446a-821e-275f4f641165	https://observation.org/observation/176628448	Animalia	Chordata	Aves	Falconiformes	Falconidae	Falco	Falco cherrug		SPECIES	Falco cherrug J.E.Gray, 1834	Falco cherrug		NL	Bierdijk(erveldweg)	Noord-Holland	PRESENT	1	c8d737e0-2ff8-42e8-b8fc-6b805d26fc5f	52.9	4.95	5000						2019-07-20T00:00:00	20	7	2019	2481034	2481034	HUMAN_OBSERVATION		Observations	OBS.176628448				CC_BY_NC_4_0	Stichting Natuurinformatie				2020-12-15T19:00:17.025Z	StillImage	OCCURRENCE_STATUS_INFERRED_FROM_INDIVIDUAL_COUNT;INSTITUTION_MATCH_NONE;COLLECTION_MATCH_NONE
2838532962	8a863029-f435-446a-821e-275f4f641165	https://observation.org/observation/69398484	Animalia	Chordata	Aves	Falconiformes	Falconidae	Falco	Falco cherrug		SPECIES	Falco cherrug J.E.Gray, 1834	Falco cherrug		HU	Hungary - Borsodi Mezőségi		PRESENT	1	c8d737e0-2ff8-42e8-b8fc-6b805d26fc5f	47.747	20.7153	100						2012-06-12T00:00:00	12	6	2012	2481034	2481034	HUMAN_OBSERVATION		Observations	OBS.69398484				CC_BY_NC_4_0	Stichting Natuurinformatie				2020-12-15T18:59:36.556Z		COORDINATE_ROUNDED;OCCURRENCE_STATUS_INFERRED_FROM_INDIVIDUAL_COUNT;INSTITUTION_MATCH_NONE;COLLECTION_MATCH_NONE
2838500257	8a863029-f435-446a-821e-275f4f641165	https://observation.org/observation/188335660	Animalia	Chordata	Aves	Falconiformes	Falconidae	Falco	Falco cherrug		SPECIES	Falco cherrug J.E.Gray, 1834	Falco cherrug		ES	Spain - Pontevedra		PRESENT	1	c8d737e0-2ff8-42e8-b8fc-6b805d26fc5f	42.5094	-8.84568	100						1996-08-29T00:00:00	29	8	1996	2481034	2481034	HUMAN_OBSERVATION		Observations	OBS.188335660				CC_BY_NC_4_0	Stichting Natuurinformatie				2020-12-15T19:00:03.992Z		COORDINATE_ROUNDED;OCCURRENCE_STATUS_INFERRED_FROM_INDIVIDUAL_COUNT;INSTITUTION_MATCH_NONE;COLLECTION_MATCH_NONE
2838496971	8a863029-f435-446a-821e-275f4f641165	https://observation.org/observation/69619815	Animalia	Chordata	Aves	Falconiformes	Falconidae	Falco	Falco cherrug		SPECIES	Falco cherrug J.E.Gray, 1834	Falco cherrug		HU	Hungary - Borsodi Mezőségi		PRESENT	2	c8d737e0-2ff8-42e8-b8fc-6b805d26fc5f	47.7353	20.7642	100						2012-07-05T00:00:00	5	7	2012	2481034	2481034	HUMAN_OBSERVATION		Observations	OBS.69619815				CC_BY_NC_4_0	Stichting Natuurinformatie				2020-12-15T18:59:59.933Z		COORDINATE_ROUNDED;OCCURRENCE_STATUS_INFERRED_FROM_INDIVIDUAL_COUNT;INSTITUTION_MATCH_NONE;COLLECTION_MATCH_NONE
2838477404	8a863029-f435-446a-821e-275f4f641165	https://observation.org/observation/176643637	Animalia	Chordata	Aves	Falconiformes	Falconidae	Falco	Falco cherrug		SPECIES	Falco cherrug J.E.Gray, 1834	Falco cherrug		NL	Bierdijk(erveldweg)	Noord-Holland	PRESENT	1	c8d737e0-2ff8-42e8-b8fc-6b805d26fc5f	52.9	4.95	5000						2019-07-20T00:00:00	20	7	2019	2481034	2481034	HUMAN_OBSERVATION		Observations	OBS.176643637				CC_BY_NC_4_0	Stichting Natuurinformatie				2020-12-15T19:00:35.361Z		OCCURRENCE_STATUS_INFERRED_FROM_INDIVIDUAL_COUNT;INSTITUTION_MATCH_NONE;COLLECTION_MATCH_NONE
2838433874	8a863029-f435-446a-821e-275f4f641165	https://observation.org/observation/119145936	Animalia	Chordata	Aves	Falconiformes	Falconidae	Falco	Falco cherrug		SPECIES	Falco cherrug J.E.Gray, 1834	Falco cherrug		HU	Hungary - Hajdú-Bihar		PRESENT	2	c8d737e0-2ff8-42e8-b8fc-6b805d26fc5f	47.3489	21.1268	25						2016-05-20T00:00:00	20	5	2016	2481034	2481034	HUMAN_OBSERVATION		Observations	OBS.119145936				CC_BY_NC_4_0	Stichting Natuurinformatie				2020-12-15T19:00:06.943Z		COORDINATE_ROUNDED;OCCURRENCE_STATUS_INFERRED_FROM_INDIVIDUAL_COUNT;INSTITUTION_MATCH_NONE;COLLECTION_MATCH_NONE
2838368568	8a863029-f435-446a-821e-275f4f641165	https://observation.org/observation/176631279	Animalia	Chordata	Aves	Falconiformes	Falconidae	Falco	Falco cherrug		SPECIES	Falco cherrug J.E.Gray, 1834	Falco cherrug		NL	Bierdijk(erveldweg)	Noord-Holland	PRESENT	1	c8d737e0-2ff8-42e8-b8fc-6b805d26fc5f	52.9	4.95	5000						2019-07-20T00:00:00	20	7	2019	2481034	2481034	HUMAN_OBSERVATION		Observations	OBS.176631279				CC_BY_NC_4_0	Stichting Natuurinformatie				2020-12-15T19:00:09.241Z		OCCURRENCE_STATUS_INFERRED_FROM_INDIVIDUAL_COUNT;INSTITUTION_MATCH_NONE;COLLECTION_MATCH_NONE
2838275558	8a863029-f435-446a-821e-275f4f641165	https://observation.org/observation/117880636	Animalia	Chordata	Aves	Falconiformes	Falconidae	Falco	Falco cherrug		SPECIES	Falco cherrug J.E.Gray, 1834	Falco cherrug		HU	Hungary - Borsodi Mezőségi		PRESENT	1	c8d737e0-2ff8-42e8-b8fc-6b805d26fc5f	47.7299	20.7726	5						2016-05-03T00:00:00	3	5	2016	2481034	2481034	HUMAN_OBSERVATION		Observations	OBS.117880636				CC_BY_NC_4_0	Stichting Natuurinformatie				2020-12-15T19:00:03.667Z		OCCURRENCE_STATUS_INFERRED_FROM_INDIVIDUAL_COUNT;INSTITUTION_MATCH_NONE;COLLECTION_MATCH_NONE
2838236689	8a863029-f435-446a-821e-275f4f641165	https://observation.org/observation/50280417	Animalia	Chordata	Aves	Falconiformes	Falconidae	Falco	Falco cherrug		SPECIES	Falco cherrug J.E.Gray, 1834	Falco cherrug		DE	BRD - Celle - Meisendorfer Teiche / Bannetzer Moor		PRESENT	1	c8d737e0-2ff8-42e8-b8fc-6b805d26fc5f	52.7099	9.8189	999						2006-09-06T00:00:00	6	9	2006	2481034	2481034	HUMAN_OBSERVATION		Observations	OBS.50280417				CC_BY_NC_4_0	Stichting Natuurinformatie				2020-12-15T18:59:37.011Z		COORDINATE_ROUNDED;OCCURRENCE_STATUS_INFERRED_FROM_INDIVIDUAL_COUNT;INSTITUTION_MATCH_NONE;COLLECTION_MATCH_NONE
2838226880	8a863029-f435-446a-821e-275f4f641165	https://observation.org/observation/175925313	Animalia	Chordata	Aves	Falconiformes	Falconidae	Falco	Falco cherrug		SPECIES	Falco cherrug J.E.Gray, 1834	Falco cherrug		HU	Hungary - Hortobágyi NP		PRESENT	1	c8d737e0-2ff8-42e8-b8fc-6b805d26fc5f	47.5849	21.1138	100						2019-07-07T00:00:00	7	7	2019	2481034	2481034	HUMAN_OBSERVATION		Observations	OBS.175925313				CC_BY_NC_4_0	Stichting Natuurinformatie				2020-12-15T19:00:11.330Z		COORDINATE_ROUNDED;OCCURRENCE_STATUS_INFERRED_FROM_INDIVIDUAL_COUNT;INSTITUTION_MATCH_NONE;COLLECTION_MATCH_NONE
2838218047	8a863029-f435-446a-821e-275f4f641165	https://observation.org/observation/54404406	Animalia	Chordata	Aves	Falconiformes	Falconidae	Falco	Falco cherrug		SPECIES	Falco cherrug J.E.Gray, 1834	Falco cherrug		HU	Hungary - Hajdú-Bihar		PRESENT	1	c8d737e0-2ff8-42e8-b8fc-6b805d26fc5f	47.2985	21.291	100						2011-05-02T00:00:00	2	5	2011	2481034	2481034	HUMAN_OBSERVATION		Observations	OBS.54404406				CC_BY_NC_4_0	Stichting Natuurinformatie				2020-12-15T19:00:23.630Z	StillImage	COORDINATE_ROUNDED;OCCURRENCE_STATUS_INFERRED_FROM_INDIVIDUAL_COUNT;INSTITUTION_MATCH_NONE;COLLECTION_MATCH_NONE
2838055453	8a863029-f435-446a-821e-275f4f641165	https://observation.org/observation/46573658	Animalia	Chordata	Aves	Falconiformes	Falconidae	Falco	Falco cherrug		SPECIES	Falco cherrug J.E.Gray, 1834	Falco cherrug		IL	Israel - Hadarom		PRESENT	1	c8d737e0-2ff8-42e8-b8fc-6b805d26fc5f	31.2765	34.5403	999						2003-10-17T00:00:00	17	10	2003	2481034	2481034	HUMAN_OBSERVATION		Observations	OBS.46573658				CC_BY_NC_4_0	Stichting Natuurinformatie				2020-12-15T18:59:57.796Z	StillImage	COORDINATE_ROUNDED;OCCURRENCE_STATUS_INFERRED_FROM_INDIVIDUAL_COUNT;INSTITUTION_MATCH_NONE;COLLECTION_MATCH_NONE
2837982690	8a863029-f435-446a-821e-275f4f641165	https://observation.org/observation/176641888	Animalia	Chordata	Aves	Falconiformes	Falconidae	Falco	Falco cherrug		SPECIES	Falco cherrug J.E.Gray, 1834	Falco cherrug		NL	Bierdijk(erveldweg)	Noord-Holland	PRESENT	1	c8d737e0-2ff8-42e8-b8fc-6b805d26fc5f	52.9	4.95	5000						2019-07-20T00:00:00	20	7	2019	2481034	2481034	HUMAN_OBSERVATION		Observations	OBS.176641888				CC_BY_NC_4_0	Stichting Natuurinformatie				2020-12-15T19:00:16.004Z		OCCURRENCE_STATUS_INFERRED_FROM_INDIVIDUAL_COUNT;INSTITUTION_MATCH_NONE;COLLECTION_MATCH_NONE
2837917736	8a863029-f435-446a-821e-275f4f641165	https://observation.org/observation/186383966	Animalia	Chordata	Aves	Falconiformes	Falconidae	Falco	Falco cherrug		SPECIES	Falco cherrug J.E.Gray, 1834	Falco cherrug		IL	Israel - Eilat mountains		PRESENT	1	c8d737e0-2ff8-42e8-b8fc-6b805d26fc5f	29.5647	34.8951	25						2020-03-10T00:00:00	10	3	2020	2481034	2481034	HUMAN_OBSERVATION		Observations	OBS.186383966				CC_BY_NC_4_0	Stichting Natuurinformatie				2020-12-15T19:00:31.640Z		COORDINATE_ROUNDED;OCCURRENCE_STATUS_INFERRED_FROM_INDIVIDUAL_COUNT;INSTITUTION_MATCH_NONE;COLLECTION_MATCH_NONE
2837899640	8a863029-f435-446a-821e-275f4f641165	https://observation.org/observation/176636959	Animalia	Chordata	Aves	Falconiformes	Falconidae	Falco	Falco cherrug		SPECIES	Falco cherrug J.E.Gray, 1834	Falco cherrug		NL	Bierdijk(erveldweg)	Noord-Holland	PRESENT	1	c8d737e0-2ff8-42e8-b8fc-6b805d26fc5f	52.9	4.95	5000						2019-07-20T00:00:00	20	7	2019	2481034	2481034	HUMAN_OBSERVATION		Observations	OBS.176636959				CC_BY_NC_4_0	Stichting Natuurinformatie				2020-12-15T18:59:56.601Z		OCCURRENCE_STATUS_INFERRED_FROM_INDIVIDUAL_COUNT;INSTITUTION_MATCH_NONE;COLLECTION_MATCH_NONE
2837712569	8a863029-f435-446a-821e-275f4f641165	https://observation.org/observation/176578528	Animalia	Chordata	Aves	Falconiformes	Falconidae	Falco	Falco cherrug		SPECIES	Falco cherrug J.E.Gray, 1834	Falco cherrug		NL	Bierdijk(erveldweg)	Noord-Holland	PRESENT	1	c8d737e0-2ff8-42e8-b8fc-6b805d26fc5f	52.9	4.95	5000						2019-07-19T00:00:00	19	7	2019	2481034	2481034	HUMAN_OBSERVATION		Observations	OBS.176578528				CC_BY_NC_4_0	Stichting Natuurinformatie				2020-12-15T18:59:53.484Z	StillImage	OCCURRENCE_STATUS_INFERRED_FROM_INDIVIDUAL_COUNT;INSTITUTION_MATCH_NONE;COLLECTION_MATCH_NONE
2837685602	8a863029-f435-446a-821e-275f4f641165	https://observation.org/observation/176630146	Animalia	Chordata	Aves	Falconiformes	Falconidae	Falco	Falco cherrug		SPECIES	Falco cherrug J.E.Gray, 1834	Falco cherrug		NL	Bierdijk(erveldweg)	Noord-Holland	PRESENT	1	c8d737e0-2ff8-42e8-b8fc-6b805d26fc5f	52.9	4.95	5000						2019-07-20T00:00:00	20	7	2019	2481034	2481034	HUMAN_OBSERVATION		Observations	OBS.176630146				CC_BY_NC_4_0	Stichting Natuurinformatie				2020-12-15T18:59:53.228Z	StillImage	OCCURRENCE_STATUS_INFERRED_FROM_INDIVIDUAL_COUNT;INSTITUTION_MATCH_NONE;COLLECTION_MATCH_NONE
2837658601	8a863029-f435-446a-821e-275f4f641165	https://observation.org/observation/176634655	Animalia	Chordata	Aves	Falconiformes	Falconidae	Falco	Falco cherrug		SPECIES	Falco cherrug J.E.Gray, 1834	Falco cherrug		NL	Bierdijk(erveldweg)	Noord-Holland	PRESENT	1	c8d737e0-2ff8-42e8-b8fc-6b805d26fc5f	52.9	4.95	5000						2019-07-20T00:00:00	20	7	2019	2481034	2481034	HUMAN_OBSERVATION		Observations	OBS.176634655				CC_BY_NC_4_0	Stichting Natuurinformatie				2020-12-15T19:00:11.403Z		OCCURRENCE_STATUS_INFERRED_FROM_INDIVIDUAL_COUNT;INSTITUTION_MATCH_NONE;COLLECTION_MATCH_NONE
2837648922	8a863029-f435-446a-821e-275f4f641165	https://observation.org/observation/181169173	Animalia	Chordata	Aves	Falconiformes	Falconidae	Falco	Falco cherrug		SPECIES	Falco cherrug J.E.Gray, 1834	Falco cherrug		HU	Hungary - Borsodi Mezőségi		PRESENT	3	c8d737e0-2ff8-42e8-b8fc-6b805d26fc5f	47.72	20.83	1000						2019-10-15T00:00:00	15	10	2019	2481034	2481034	HUMAN_OBSERVATION		Observations	OBS.181169173				CC_BY_NC_4_0	Stichting Natuurinformatie				2020-12-15T18:59:53.175Z		OCCURRENCE_STATUS_INFERRED_FROM_INDIVIDUAL_COUNT;INSTITUTION_MATCH_NONE;COLLECTION_MATCH_NONE
2837575386	8a863029-f435-446a-821e-275f4f641165	https://observation.org/observation/176647468	Animalia	Chordata	Aves	Falconiformes	Falconidae	Falco	Falco cherrug		SPECIES	Falco cherrug J.E.Gray, 1834	Falco cherrug		NL	Bierdijk(erveldweg)	Noord-Holland	PRESENT	1	c8d737e0-2ff8-42e8-b8fc-6b805d26fc5f	52.9	4.95	5000						2019-07-20T00:00:00	20	7	2019	2481034	2481034	HUMAN_OBSERVATION		Observations	OBS.176647468				CC_BY_NC_4_0	Stichting Natuurinformatie				2020-12-15T19:00:26.107Z		OCCURRENCE_STATUS_INFERRED_FROM_INDIVIDUAL_COUNT;INSTITUTION_MATCH_NONE;COLLECTION_MATCH_NONE
2837557232	8a863029-f435-446a-821e-275f4f641165	https://observation.org/observation/174005184	Animalia	Chordata	Aves	Falconiformes	Falconidae	Falco	Falco cherrug		SPECIES	Falco cherrug J.E.Gray, 1834	Falco cherrug		MN	Mongolia - Ömnögovi		PRESENT	1	c8d737e0-2ff8-42e8-b8fc-6b805d26fc5f	43.48	104.06	1000						2019-05-22T00:00:00	22	5	2019	2481034	2481034	HUMAN_OBSERVATION		Observations	OBS.174005184				CC_BY_NC_4_0	Stichting Natuurinformatie				2020-12-15T19:00:16.019Z		OCCURRENCE_STATUS_INFERRED_FROM_INDIVIDUAL_COUNT;INSTITUTION_MATCH_NONE;COLLECTION_MATCH_NONE
2837453998	8a863029-f435-446a-821e-275f4f641165	https://observation.org/observation/172121602	Animalia	Chordata	Aves	Falconiformes	Falconidae	Falco	Falco cherrug		SPECIES	Falco cherrug J.E.Gray, 1834	Falco cherrug		HU	Hungary - Hortobágyi NP		PRESENT	1	c8d737e0-2ff8-42e8-b8fc-6b805d26fc5f	47.5999	21.3221	25						2019-05-12T00:00:00	12	5	2019	2481034	2481034	HUMAN_OBSERVATION		Observations	OBS.172121602				CC_BY_NC_4_0	Stichting Natuurinformatie				2020-12-15T18:59:55.946Z	StillImage	COORDINATE_ROUNDED;OCCURRENCE_STATUS_INFERRED_FROM_INDIVIDUAL_COUNT;INSTITUTION_MATCH_NONE;COLLECTION_MATCH_NONE
2837370203	8a863029-f435-446a-821e-275f4f641165	https://observation.org/observation/176630362	Animalia	Chordata	Aves	Falconiformes	Falconidae	Falco	Falco cherrug		SPECIES	Falco cherrug J.E.Gray, 1834	Falco cherrug		NL	Bierdijk(erveldweg)	Noord-Holland	PRESENT	1	c8d737e0-2ff8-42e8-b8fc-6b805d26fc5f	52.9	4.95	5000						2019-07-20T00:00:00	20	7	2019	2481034	2481034	HUMAN_OBSERVATION		Observations	OBS.176630362				CC_BY_NC_4_0	Stichting Natuurinformatie				2020-12-15T19:00:00.584Z	StillImage	OCCURRENCE_STATUS_INFERRED_FROM_INDIVIDUAL_COUNT;INSTITUTION_MATCH_NONE;COLLECTION_MATCH_NONE
2837347866	8a863029-f435-446a-821e-275f4f641165	https://observation.org/observation/176980489	Animalia	Chordata	Aves	Falconiformes	Falconidae	Falco	Falco cherrug		SPECIES	Falco cherrug J.E.Gray, 1834	Falco cherrug		NL	Bierdijk(erveldweg)	Noord-Holland	PRESENT	1	c8d737e0-2ff8-42e8-b8fc-6b805d26fc5f	52.9	4.95	5000						2019-07-20T00:00:00	20	7	2019	2481034	2481034	HUMAN_OBSERVATION		Observations	OBS.176980489				CC_BY_NC_4_0	Stichting Natuurinformatie				2020-12-15T19:00:04.520Z		OCCURRENCE_STATUS_INFERRED_FROM_INDIVIDUAL_COUNT;INSTITUTION_MATCH_NONE;COLLECTION_MATCH_NONE
2837346276	8a863029-f435-446a-821e-275f4f641165	https://observation.org/observation/176632053	Animalia	Chordata	Aves	Falconiformes	Falconidae	Falco	Falco cherrug		SPECIES	Falco cherrug J.E.Gray, 1834	Falco cherrug		NL	Bierdijk(erveldweg)	Noord-Holland	PRESENT	1	c8d737e0-2ff8-42e8-b8fc-6b805d26fc5f	52.9	4.95	5000						2019-07-20T00:00:00	20	7	2019	2481034	2481034	HUMAN_OBSERVATION		Observations	OBS.176632053				CC_BY_NC_4_0	Stichting Natuurinformatie				2020-12-15T19:00:30.626Z		OCCURRENCE_STATUS_INFERRED_FROM_INDIVIDUAL_COUNT;INSTITUTION_MATCH_NONE;COLLECTION_MATCH_NONE
2837326196	8a863029-f435-446a-821e-275f4f641165	https://observation.org/observation/172391323	Animalia	Chordata	Aves	Falconiformes	Falconidae	Falco	Falco cherrug		SPECIES	Falco cherrug J.E.Gray, 1834	Falco cherrug		HU	Hungary - Borsodi Mezőségi		PRESENT	1	c8d737e0-2ff8-42e8-b8fc-6b805d26fc5f	47.7681	20.7771	25						2019-05-13T00:00:00	13	5	2019	2481034	2481034	HUMAN_OBSERVATION		Observations	OBS.172391323				CC_BY_NC_4_0	Stichting Natuurinformatie				2020-12-15T18:59:52.619Z		COORDINATE_ROUNDED;OCCURRENCE_STATUS_INFERRED_FROM_INDIVIDUAL_COUNT;INSTITUTION_MATCH_NONE;COLLECTION_MATCH_NONE
2837181461	8a863029-f435-446a-821e-275f4f641165	https://observation.org/observation/161586398	Animalia	Chordata	Aves	Falconiformes	Falconidae	Falco	Falco cherrug		SPECIES	Falco cherrug J.E.Gray, 1834	Falco cherrug		HU	Hungary - Borsodi Mezőségi		PRESENT	2	c8d737e0-2ff8-42e8-b8fc-6b805d26fc5f	47.7312	20.7845	100						2018-07-14T00:00:00	14	7	2018	2481034	2481034	HUMAN_OBSERVATION		Observations	OBS.161586398				CC_BY_NC_4_0	Stichting Natuurinformatie				2020-12-15T19:00:37.458Z		COORDINATE_ROUNDED;OCCURRENCE_STATUS_INFERRED_FROM_INDIVIDUAL_COUNT;INSTITUTION_MATCH_NONE;COLLECTION_MATCH_NONE
2837146304	8a863029-f435-446a-821e-275f4f641165	https://observation.org/observation/176645668	Animalia	Chordata	Aves	Falconiformes	Falconidae	Falco	Falco cherrug		SPECIES	Falco cherrug J.E.Gray, 1834	Falco cherrug		NL	Smerp	Noord-Holland	PRESENT	1	c8d737e0-2ff8-42e8-b8fc-6b805d26fc5f	52.9	4.95	5000						2019-07-20T00:00:00	20	7	2019	2481034	2481034	HUMAN_OBSERVATION		Observations	OBS.176645668				CC_BY_NC_4_0	Stichting Natuurinformatie				2020-12-15T18:59:53.690Z		OCCURRENCE_STATUS_INFERRED_FROM_INDIVIDUAL_COUNT;INSTITUTION_MATCH_NONE;COLLECTION_MATCH_NONE
2837133356	8a863029-f435-446a-821e-275f4f641165	https://observation.org/observation/176534607	Animalia	Chordata	Aves	Falconiformes	Falconidae	Falco	Falco cherrug		SPECIES	Falco cherrug J.E.Gray, 1834	Falco cherrug		NL	Bierdijk(erveldweg)	Noord-Holland	PRESENT	1	c8d737e0-2ff8-42e8-b8fc-6b805d26fc5f	52.9	4.95	5000						2019-07-18T00:00:00	18	7	2019	2481034	2481034	HUMAN_OBSERVATION		Observations	OBS.176534607				CC_BY_NC_4_0	Stichting Natuurinformatie				2020-12-15T19:00:10.306Z	StillImage	OCCURRENCE_STATUS_INFERRED_FROM_INDIVIDUAL_COUNT;INSTITUTION_MATCH_NONE;COLLECTION_MATCH_NONE
2836985279	8a863029-f435-446a-821e-275f4f641165	https://observation.org/observation/176579483	Animalia	Chordata	Aves	Falconiformes	Falconidae	Falco	Falco cherrug		SPECIES	Falco cherrug J.E.Gray, 1834	Falco cherrug		NL	Bierdijk(erveldweg)	Noord-Holland	PRESENT	1	c8d737e0-2ff8-42e8-b8fc-6b805d26fc5f	52.9	4.95	5000						2019-07-19T00:00:00	19	7	2019	2481034	2481034	HUMAN_OBSERVATION		Observations	OBS.176579483				CC_BY_NC_4_0	Stichting Natuurinformatie				2020-12-15T19:00:10.240Z		OCCURRENCE_STATUS_INFERRED_FROM_INDIVIDUAL_COUNT;INSTITUTION_MATCH_NONE;COLLECTION_MATCH_NONE
2836960277	8a863029-f435-446a-821e-275f4f641165	https://observation.org/observation/176829206	Animalia	Chordata	Aves	Falconiformes	Falconidae	Falco	Falco cherrug		SPECIES	Falco cherrug J.E.Gray, 1834	Falco cherrug		HU	Hungary - Hortobágyi NP		PRESENT	1	c8d737e0-2ff8-42e8-b8fc-6b805d26fc5f	47.4699	21.0743	25						2019-07-23T00:00:00	23	7	2019	2481034	2481034	HUMAN_OBSERVATION		Observations	OBS.176829206				CC_BY_NC_4_0	Stichting Natuurinformatie				2020-12-15T18:59:53.280Z		COORDINATE_ROUNDED;OCCURRENCE_STATUS_INFERRED_FROM_INDIVIDUAL_COUNT;INSTITUTION_MATCH_NONE;COLLECTION_MATCH_NONE
2836947053	8a863029-f435-446a-821e-275f4f641165	https://observation.org/observation/180891667	Animalia	Chordata	Aves	Falconiformes	Falconidae	Falco	Falco cherrug		SPECIES	Falco cherrug J.E.Gray, 1834	Falco cherrug		HU	Hungary - Borsod-Abaúj-Zemplén		PRESENT	1	c8d737e0-2ff8-42e8-b8fc-6b805d26fc5f	47.79	20.65	1000						2019-10-15T00:00:00	15	10	2019	2481034	2481034	HUMAN_OBSERVATION		Observations	OBS.180891667				CC_BY_NC_4_0	Stichting Natuurinformatie				2020-12-15T18:59:58.622Z		OCCURRENCE_STATUS_INFERRED_FROM_INDIVIDUAL_COUNT;INSTITUTION_MATCH_NONE;COLLECTION_MATCH_NONE
2836946101	8a863029-f435-446a-821e-275f4f641165	https://observation.org/observation/171382929	Animalia	Chordata	Aves	Falconiformes	Falconidae	Falco	Falco cherrug		SPECIES	Falco cherrug J.E.Gray, 1834	Falco cherrug		AT	Austria - Bruckneudorf		PRESENT	5	c8d737e0-2ff8-42e8-b8fc-6b805d26fc5f	48.0043	16.8415	25						2019-05-01T00:00:00	1	5	2019	2481034	2481034	HUMAN_OBSERVATION		Observations	OBS.171382929				CC_BY_NC_4_0	Stichting Natuurinformatie				2020-12-15T19:00:23.617Z		COORDINATE_ROUNDED;OCCURRENCE_STATUS_INFERRED_FROM_INDIVIDUAL_COUNT;INSTITUTION_MATCH_NONE;COLLECTION_MATCH_NONE
2836944308	8a863029-f435-446a-821e-275f4f641165	https://observation.org/observation/171510296	Animalia	Chordata	Aves	Falconiformes	Falconidae	Falco	Falco cherrug		SPECIES	Falco cherrug J.E.Gray, 1834	Falco cherrug		HU	Hungary - Pest		PRESENT	1	c8d737e0-2ff8-42e8-b8fc-6b805d26fc5f	47.0542	19.0203	25						2019-05-02T00:00:00	2	5	2019	2481034	2481034	HUMAN_OBSERVATION		Observations	OBS.171510296				CC_BY_NC_4_0	Stichting Natuurinformatie				2020-12-15T19:00:01.461Z		COORDINATE_ROUNDED;OCCURRENCE_STATUS_INFERRED_FROM_INDIVIDUAL_COUNT;INSTITUTION_MATCH_NONE;COLLECTION_MATCH_NONE
2836936882	8a863029-f435-446a-821e-275f4f641165	https://observation.org/observation/164450848	Animalia	Chordata	Aves	Falconiformes	Falconidae	Falco	Falco cherrug		SPECIES	Falco cherrug J.E.Gray, 1834	Falco cherrug		DE	BRD - Mannheim (Kreisfreie Stadt)		PRESENT	1	c8d737e0-2ff8-42e8-b8fc-6b805d26fc5f	49.4792	8.54848	10						2018-11-10T00:00:00	10	11	2018	2481034	2481034	HUMAN_OBSERVATION		Observations	OBS.164450848				CC_BY_NC_4_0	Stichting Natuurinformatie				2020-12-15T18:59:50.082Z		COORDINATE_ROUNDED;OCCURRENCE_STATUS_INFERRED_FROM_INDIVIDUAL_COUNT;INSTITUTION_MATCH_NONE;COLLECTION_MATCH_NONE
2836873647	8a863029-f435-446a-821e-275f4f641165	https://observation.org/observation/141794108	Animalia	Chordata	Aves	Falconiformes	Falconidae	Falco	Falco cherrug		SPECIES	Falco cherrug J.E.Gray, 1834	Falco cherrug		HU	Hungary - Győr-Moson-Sopron		PRESENT	1	c8d737e0-2ff8-42e8-b8fc-6b805d26fc5f	47.6163	16.8037	25						2017-07-01T00:00:00	1	7	2017	2481034	2481034	HUMAN_OBSERVATION		Observations	OBS.141794108				CC_BY_NC_4_0	Stichting Natuurinformatie				2020-12-15T19:00:07.574Z		COORDINATE_ROUNDED;OCCURRENCE_STATUS_INFERRED_FROM_INDIVIDUAL_COUNT;INSTITUTION_MATCH_NONE;COLLECTION_MATCH_NONE
2836868237	8a863029-f435-446a-821e-275f4f641165	https://observation.org/observation/174155031	Animalia	Chordata	Aves	Falconiformes	Falconidae	Falco	Falco cherrug		SPECIES	Falco cherrug J.E.Gray, 1834	Falco cherrug		MN	Mongolia - Ömnögovi		PRESENT	1	c8d737e0-2ff8-42e8-b8fc-6b805d26fc5f	43.489	104.066	25						2019-05-22T00:00:00	22	5	2019	2481034	2481034	HUMAN_OBSERVATION		Observations	OBS.174155031				CC_BY_NC_4_0	Stichting Natuurinformatie				2020-12-15T19:00:25.785Z		COORDINATE_ROUNDED;OCCURRENCE_STATUS_INFERRED_FROM_INDIVIDUAL_COUNT;INSTITUTION_MATCH_NONE;COLLECTION_MATCH_NONE
2836841788	8a863029-f435-446a-821e-275f4f641165	https://observation.org/observation/162387187	Animalia	Chordata	Aves	Falconiformes	Falconidae	Falco	Falco cherrug		SPECIES	Falco cherrug J.E.Gray, 1834	Falco cherrug		BG	Bulgaria - Kaliakra		PRESENT	1	c8d737e0-2ff8-42e8-b8fc-6b805d26fc5f	43.4242	28.5079	25						2018-09-11T00:00:00	11	9	2018	2481034	2481034	HUMAN_OBSERVATION		Observations	OBS.162387187				CC_BY_NC_4_0	Stichting Natuurinformatie				2020-12-15T18:59:52.994Z		COORDINATE_ROUNDED;OCCURRENCE_STATUS_INFERRED_FROM_INDIVIDUAL_COUNT;INSTITUTION_MATCH_NONE;COLLECTION_MATCH_NONE
2836739124	8a863029-f435-446a-821e-275f4f641165	https://observation.org/observation/162391243	Animalia	Chordata	Aves	Falconiformes	Falconidae	Falco	Falco cherrug		SPECIES	Falco cherrug J.E.Gray, 1834	Falco cherrug		BG	Bulgaria - Kaliakra		PRESENT	1	c8d737e0-2ff8-42e8-b8fc-6b805d26fc5f	43.4252	28.5065	10						2018-09-11T00:00:00	11	9	2018	2481034	2481034	HUMAN_OBSERVATION		Observations	OBS.162391243				CC_BY_NC_4_0	Stichting Natuurinformatie				2020-12-15T19:00:13.888Z	StillImage	COORDINATE_ROUNDED;OCCURRENCE_STATUS_INFERRED_FROM_INDIVIDUAL_COUNT;INSTITUTION_MATCH_NONE;COLLECTION_MATCH_NONE
2836705696	8a863029-f435-446a-821e-275f4f641165	https://observation.org/observation/142968934	Animalia	Chordata	Aves	Falconiformes	Falconidae	Falco	Falco cherrug		SPECIES	Falco cherrug J.E.Gray, 1834	Falco cherrug		HU	Hungary - Borsodi Mezőségi		PRESENT	1	c8d737e0-2ff8-42e8-b8fc-6b805d26fc5f	47.7298	20.7728	25						2017-08-17T00:00:00	17	8	2017	2481034	2481034	HUMAN_OBSERVATION		Observations	OBS.142968934				CC_BY_NC_4_0	Stichting Natuurinformatie				2020-12-15T19:00:07.657Z		COORDINATE_ROUNDED;OCCURRENCE_STATUS_INFERRED_FROM_INDIVIDUAL_COUNT;INSTITUTION_MATCH_NONE;COLLECTION_MATCH_NONE
2836677428	8a863029-f435-446a-821e-275f4f641165	https://observation.org/observation/155636833	Animalia	Chordata	Aves	Falconiformes	Falconidae	Falco	Falco cherrug		SPECIES	Falco cherrug J.E.Gray, 1834	Falco cherrug		HU	Hungary - Hajdú-Bihar		PRESENT	1	c8d737e0-2ff8-42e8-b8fc-6b805d26fc5f	47.56	21.37	1000						2018-04-27T00:00:00	27	4	2018	2481034	2481034	HUMAN_OBSERVATION		Observations	OBS.155636833				CC_BY_NC_4_0	Stichting Natuurinformatie				2020-12-15T18:59:49.688Z		OCCURRENCE_STATUS_INFERRED_FROM_INDIVIDUAL_COUNT;INSTITUTION_MATCH_NONE;COLLECTION_MATCH_NONE
2836598969	8a863029-f435-446a-821e-275f4f641165	https://observation.org/observation/133066382	Animalia	Chordata	Aves	Falconiformes	Falconidae	Falco	Falco cherrug		SPECIES	Falco cherrug J.E.Gray, 1834	Falco cherrug		BG	Bulgaria - Stara Zagora		PRESENT	1	c8d737e0-2ff8-42e8-b8fc-6b805d26fc5f	42.4149	25.5489	999						2016-12-25T00:00:00	25	12	2016	2481034	2481034	HUMAN_OBSERVATION		Observations	OBS.133066382				CC_BY_NC_4_0	Stichting Natuurinformatie				2020-12-15T19:00:06.392Z		COORDINATE_ROUNDED;OCCURRENCE_STATUS_INFERRED_FROM_INDIVIDUAL_COUNT;INSTITUTION_MATCH_NONE;COLLECTION_MATCH_NONE
2836487754	8a863029-f435-446a-821e-275f4f641165	https://observation.org/observation/157772241	Animalia	Chordata	Aves	Falconiformes	Falconidae	Falco	Falco cherrug		SPECIES	Falco cherrug J.E.Gray, 1834	Falco cherrug		MN	Mongolia - Ömnögovi		PRESENT	1	c8d737e0-2ff8-42e8-b8fc-6b805d26fc5f	43.4921	104.058	30						2018-05-20T00:00:00	20	5	2018	2481034	2481034	HUMAN_OBSERVATION		Observations	OBS.157772241				CC_BY_NC_4_0	Stichting Natuurinformatie				2020-12-15T19:00:07.580Z		COORDINATE_ROUNDED;OCCURRENCE_STATUS_INFERRED_FROM_INDIVIDUAL_COUNT;INSTITUTION_MATCH_NONE;COLLECTION_MATCH_NONE
2836486634	8a863029-f435-446a-821e-275f4f641165	https://observation.org/observation/157711770	Animalia	Chordata	Aves	Falconiformes	Falconidae	Falco	Falco cherrug		SPECIES	Falco cherrug J.E.Gray, 1834	Falco cherrug		HU	Hungary - Hajdú-Bihar		PRESENT	4	c8d737e0-2ff8-42e8-b8fc-6b805d26fc5f	47.5638	21.3751	5						2018-05-29T00:00:00	29	5	2018	2481034	2481034	HUMAN_OBSERVATION		Observations	OBS.157711770				CC_BY_NC_4_0	Stichting Natuurinformatie				2020-12-15T18:59:56.162Z		COORDINATE_ROUNDED;OCCURRENCE_STATUS_INFERRED_FROM_INDIVIDUAL_COUNT;INSTITUTION_MATCH_NONE;COLLECTION_MATCH_NONE
2836457290	8a863029-f435-446a-821e-275f4f641165	https://observation.org/observation/140251713	Animalia	Chordata	Aves	Falconiformes	Falconidae	Falco	Falco cherrug		SPECIES	Falco cherrug J.E.Gray, 1834	Falco cherrug		HU	Hungary - Hortobágyi NP		PRESENT	1	c8d737e0-2ff8-42e8-b8fc-6b805d26fc5f	47.5926	21.3134	25						2017-06-13T00:00:00	13	6	2017	2481034	2481034	HUMAN_OBSERVATION		Observations	OBS.140251713				CC_BY_NC_4_0	Stichting Natuurinformatie				2020-12-15T19:00:39.295Z		COORDINATE_ROUNDED;OCCURRENCE_STATUS_INFERRED_FROM_INDIVIDUAL_COUNT;INSTITUTION_MATCH_NONE;COLLECTION_MATCH_NONE
2836428364	8a863029-f435-446a-821e-275f4f641165	https://observation.org/observation/140246150	Animalia	Chordata	Aves	Falconiformes	Falconidae	Falco	Falco cherrug		SPECIES	Falco cherrug J.E.Gray, 1834	Falco cherrug		HU	Hungary - Hortobágyi NP		PRESENT	1	c8d737e0-2ff8-42e8-b8fc-6b805d26fc5f	47.5927	21.3133	25						2017-06-13T00:00:00	13	6	2017	2481034	2481034	HUMAN_OBSERVATION		Observations	OBS.140246150				CC_BY_NC_4_0	Stichting Natuurinformatie				2020-12-15T18:59:46.482Z	StillImage	COORDINATE_ROUNDED;OCCURRENCE_STATUS_INFERRED_FROM_INDIVIDUAL_COUNT;INSTITUTION_MATCH_NONE;COLLECTION_MATCH_NONE
2836386736	8a863029-f435-446a-821e-275f4f641165	https://observation.org/observation/141044643	Animalia	Chordata	Aves	Falconiformes	Falconidae	Falco	Falco cherrug		SPECIES	Falco cherrug J.E.Gray, 1834	Falco cherrug		HU	Hungary - Borsodi Mezőségi		PRESENT	3	c8d737e0-2ff8-42e8-b8fc-6b805d26fc5f	47.733	20.7678	5						2017-06-25T00:00:00	25	6	2017	2481034	2481034	HUMAN_OBSERVATION		Observations	OBS.141044643				CC_BY_NC_4_0	Stichting Natuurinformatie				2020-12-15T19:00:10.592Z		OCCURRENCE_STATUS_INFERRED_FROM_INDIVIDUAL_COUNT;INSTITUTION_MATCH_NONE;COLLECTION_MATCH_NONE
2836320910	8a863029-f435-446a-821e-275f4f641165	https://observation.org/observation/133167230	Animalia	Chordata	Aves	Falconiformes	Falconidae	Falco	Falco cherrug		SPECIES	Falco cherrug J.E.Gray, 1834	Falco cherrug		AM	Armenia - Vayots Dzor		PRESENT	1	c8d737e0-2ff8-42e8-b8fc-6b805d26fc5f	39.8894	45.6788	100						2015-06-02T00:00:00	2	6	2015	2481034	2481034	HUMAN_OBSERVATION		Observations	OBS.133167230				CC_BY_NC_4_0	Stichting Natuurinformatie				2020-12-15T18:59:44.719Z		COORDINATE_ROUNDED;OCCURRENCE_STATUS_INFERRED_FROM_INDIVIDUAL_COUNT;INSTITUTION_MATCH_NONE;COLLECTION_MATCH_NONE
2836305450	8a863029-f435-446a-821e-275f4f641165	https://observation.org/observation/155964638	Animalia	Chordata	Aves	Falconiformes	Falconidae	Falco	Falco cherrug		SPECIES	Falco cherrug J.E.Gray, 1834	Falco cherrug		AT	Austria - Neusiedler See und Seewinkel		PRESENT	2	c8d737e0-2ff8-42e8-b8fc-6b805d26fc5f	48.002	16.8429	100						2018-04-30T00:00:00	30	4	2018	2481034	2481034	HUMAN_OBSERVATION		Observations	OBS.155964638				CC_BY_NC_4_0	Stichting Natuurinformatie				2020-12-15T18:59:48.970Z		COORDINATE_ROUNDED;OCCURRENCE_STATUS_INFERRED_FROM_INDIVIDUAL_COUNT;INSTITUTION_MATCH_NONE;COLLECTION_MATCH_NONE
2836291237	8a863029-f435-446a-821e-275f4f641165	https://observation.org/observation/138190016	Animalia	Chordata	Aves	Falconiformes	Falconidae	Falco	Falco cherrug		SPECIES	Falco cherrug J.E.Gray, 1834	Falco cherrug		HU	Hungary - Hajdú-Bihar		PRESENT	1	c8d737e0-2ff8-42e8-b8fc-6b805d26fc5f	47.34	21.12	1000						2017-05-04T00:00:00	4	5	2017	2481034	2481034	HUMAN_OBSERVATION		Observations	OBS.138190016				CC_BY_NC_4_0	Stichting Natuurinformatie				2020-12-15T19:00:10.013Z		OCCURRENCE_STATUS_INFERRED_FROM_INDIVIDUAL_COUNT;INSTITUTION_MATCH_NONE;COLLECTION_MATCH_NONE
2836278458	8a863029-f435-446a-821e-275f4f641165	https://observation.org/observation/104527578	Animalia	Chordata	Aves	Falconiformes	Falconidae	Falco	Falco cherrug		SPECIES	Falco cherrug J.E.Gray, 1834	Falco cherrug		HU	Hungary - Apaj		PRESENT	1	c8d737e0-2ff8-42e8-b8fc-6b805d26fc5f	47.047	19.1711	100						2015-07-19T00:00:00	19	7	2015	2481034	2481034	HUMAN_OBSERVATION		Observations	OBS.104527578				CC_BY_NC_4_0	Stichting Natuurinformatie				2020-12-15T18:59:46.262Z	StillImage	COORDINATE_ROUNDED;OCCURRENCE_STATUS_INFERRED_FROM_INDIVIDUAL_COUNT;INSTITUTION_MATCH_NONE;COLLECTION_MATCH_NONE
2836209592	8a863029-f435-446a-821e-275f4f641165	https://observation.org/observation/119125228	Animalia	Chordata	Aves	Falconiformes	Falconidae	Falco	Falco cherrug		SPECIES	Falco cherrug J.E.Gray, 1834	Falco cherrug		HU	Hungary - Hajdú-Bihar		PRESENT	5	c8d737e0-2ff8-42e8-b8fc-6b805d26fc5f	47.34	21.12	1000						2016-05-20T00:00:00	20	5	2016	2481034	2481034	HUMAN_OBSERVATION		Observations	OBS.119125228				CC_BY_NC_4_0	Stichting Natuurinformatie				2020-12-15T18:59:44.070Z		OCCURRENCE_STATUS_INFERRED_FROM_INDIVIDUAL_COUNT;INSTITUTION_MATCH_NONE;COLLECTION_MATCH_NONE
2836182666	8a863029-f435-446a-821e-275f4f641165	https://observation.org/observation/142088512	Animalia	Chordata	Aves	Falconiformes	Falconidae	Falco	Falco cherrug		SPECIES	Falco cherrug J.E.Gray, 1834	Falco cherrug		HU	Hungary - Ferto-Hansági NP		PRESENT	1	c8d737e0-2ff8-42e8-b8fc-6b805d26fc5f	47.6783	16.8448	25						2017-07-25T00:00:00	25	7	2017	2481034	2481034	HUMAN_OBSERVATION		Observations	OBS.142088512				CC_BY_NC_4_0	Stichting Natuurinformatie				2020-12-15T18:59:54.425Z		COORDINATE_ROUNDED;OCCURRENCE_STATUS_INFERRED_FROM_INDIVIDUAL_COUNT;INSTITUTION_MATCH_NONE;COLLECTION_MATCH_NONE
2836159628	8a863029-f435-446a-821e-275f4f641165	https://observation.org/observation/143002360	Animalia	Chordata	Aves	Falconiformes	Falconidae	Falco	Falco cherrug		SPECIES	Falco cherrug J.E.Gray, 1834	Falco cherrug		HU	Hungary - Borsodi Mezőségi		PRESENT	1	c8d737e0-2ff8-42e8-b8fc-6b805d26fc5f	47.7348	20.7651	25						2017-08-17T00:00:00	17	8	2017	2481034	2481034	HUMAN_OBSERVATION		Observations	OBS.143002360				CC_BY_NC_4_0	Stichting Natuurinformatie				2020-12-15T19:00:21.149Z		COORDINATE_ROUNDED;OCCURRENCE_STATUS_INFERRED_FROM_INDIVIDUAL_COUNT;INSTITUTION_MATCH_NONE;COLLECTION_MATCH_NONE
2836158612	8a863029-f435-446a-821e-275f4f641165	https://observation.org/observation/136674442	Animalia	Chordata	Aves	Falconiformes	Falconidae	Falco	Falco cherrug		SPECIES	Falco cherrug J.E.Gray, 1834	Falco cherrug		HU	Hungary - Hajdú-Bihar		PRESENT	1	c8d737e0-2ff8-42e8-b8fc-6b805d26fc5f	47.57	21.43	1000						2017-04-12T00:00:00	12	4	2017	2481034	2481034	HUMAN_OBSERVATION		Observations	OBS.136674442				CC_BY_NC_4_0	Stichting Natuurinformatie				2020-12-15T18:59:45.590Z		OCCURRENCE_STATUS_INFERRED_FROM_INDIVIDUAL_COUNT;INSTITUTION_MATCH_NONE;COLLECTION_MATCH_NONE
2836157668	8a863029-f435-446a-821e-275f4f641165	https://observation.org/observation/125766198	Animalia	Chordata	Aves	Falconiformes	Falconidae	Falco	Falco cherrug		SPECIES	Falco cherrug J.E.Gray, 1834	Falco cherrug		HU	Hungary - Borsodi Mezőségi		PRESENT	1	c8d737e0-2ff8-42e8-b8fc-6b805d26fc5f	47.7205	20.8135	25						2016-10-19T00:00:00	19	10	2016	2481034	2481034	HUMAN_OBSERVATION		Observations	OBS.125766198				CC_BY_NC_4_0	Stichting Natuurinformatie				2020-12-15T19:00:17.682Z		COORDINATE_ROUNDED;OCCURRENCE_STATUS_INFERRED_FROM_INDIVIDUAL_COUNT;INSTITUTION_MATCH_NONE;COLLECTION_MATCH_NONE
2836107882	8a863029-f435-446a-821e-275f4f641165	https://observation.org/observation/118355043	Animalia	Chordata	Aves	Falconiformes	Falconidae	Falco	Falco cherrug		SPECIES	Falco cherrug J.E.Gray, 1834	Falco cherrug		SK	Slovakia - Košický		PRESENT	1	c8d737e0-2ff8-42e8-b8fc-6b805d26fc5f	48.5956	21.6629	25						2016-05-11T00:00:00	11	5	2016	2481034	2481034	HUMAN_OBSERVATION		Observations	OBS.118355043				CC_BY_NC_4_0	Stichting Natuurinformatie				2020-12-15T18:59:47.734Z		COORDINATE_ROUNDED;OCCURRENCE_STATUS_INFERRED_FROM_INDIVIDUAL_COUNT;INSTITUTION_MATCH_NONE;COLLECTION_MATCH_NONE
2836054052	8a863029-f435-446a-821e-275f4f641165	https://observation.org/observation/140376012	Animalia	Chordata	Aves	Falconiformes	Falconidae	Falco	Falco cherrug		SPECIES	Falco cherrug J.E.Gray, 1834	Falco cherrug		HU	Hungary - Borsod-Abaúj-Zemplén		PRESENT	2	c8d737e0-2ff8-42e8-b8fc-6b805d26fc5f	47.7909	20.669	25						2017-06-15T00:00:00	15	6	2017	2481034	2481034	HUMAN_OBSERVATION		Observations	OBS.140376012				CC_BY_NC_4_0	Stichting Natuurinformatie				2020-12-15T18:59:50.052Z	StillImage	COORDINATE_ROUNDED;OCCURRENCE_STATUS_INFERRED_FROM_INDIVIDUAL_COUNT;INSTITUTION_MATCH_NONE;COLLECTION_MATCH_NONE
2836028694	8a863029-f435-446a-821e-275f4f641165	https://observation.org/observation/97909450	Animalia	Chordata	Aves	Falconiformes	Falconidae	Falco	Falco cherrug		SPECIES	Falco cherrug J.E.Gray, 1834	Falco cherrug		HU	Hungary - Jász-Nagykun-Szolnok		PRESENT	2	c8d737e0-2ff8-42e8-b8fc-6b805d26fc5f	47.0681	20.7852	1000						2015-02-11T00:00:00	11	2	2015	2481034	2481034	HUMAN_OBSERVATION		Observations	OBS.97909450				CC_BY_NC_4_0	Stichting Natuurinformatie				2020-12-15T18:59:40.209Z		COORDINATE_ROUNDED;OCCURRENCE_STATUS_INFERRED_FROM_INDIVIDUAL_COUNT;INSTITUTION_MATCH_NONE;COLLECTION_MATCH_NONE
2836015929	8a863029-f435-446a-821e-275f4f641165	https://observation.org/observation/101724704	Animalia	Chordata	Aves	Falconiformes	Falconidae	Falco	Falco cherrug		SPECIES	Falco cherrug J.E.Gray, 1834	Falco cherrug		HU	Hungary - Hortobágy Nemzeti Park		PRESENT	1	c8d737e0-2ff8-42e8-b8fc-6b805d26fc5f	47.5251	20.931	25						2015-04-16T00:00:00	16	4	2015	2481034	2481034	HUMAN_OBSERVATION		Observations	OBS.101724704				CC_BY_NC_4_0	Stichting Natuurinformatie				2020-12-15T19:00:26.517Z		COORDINATE_ROUNDED;OCCURRENCE_STATUS_INFERRED_FROM_INDIVIDUAL_COUNT;INSTITUTION_MATCH_NONE;COLLECTION_MATCH_NONE
2835997124	8a863029-f435-446a-821e-275f4f641165	https://observation.org/observation/113508559	Animalia	Chordata	Aves	Falconiformes	Falconidae	Falco	Falco cherrug		SPECIES	Falco cherrug J.E.Gray, 1834	Falco cherrug		IN	India - Jammu and Kashmir		PRESENT	1	c8d737e0-2ff8-42e8-b8fc-6b805d26fc5f	33.2448	78.0572	25						2015-07-05T00:00:00	5	7	2015	2481034	2481034	HUMAN_OBSERVATION		Observations	OBS.113508559				CC_BY_NC_4_0	Stichting Natuurinformatie				2020-12-15T18:59:41.894Z		COORDINATE_ROUNDED;OCCURRENCE_STATUS_INFERRED_FROM_INDIVIDUAL_COUNT;INSTITUTION_MATCH_NONE;COLLECTION_MATCH_NONE
2835994476	8a863029-f435-446a-821e-275f4f641165	https://observation.org/observation/104702406	Animalia	Chordata	Aves	Falconiformes	Falconidae	Falco	Falco cherrug		SPECIES	Falco cherrug J.E.Gray, 1834	Falco cherrug		IN	India - Jammu and Kashmir		PRESENT	4	c8d737e0-2ff8-42e8-b8fc-6b805d26fc5f	33.2413	78.0513	25						2015-07-14T00:00:00	14	7	2015	2481034	2481034	HUMAN_OBSERVATION		Observations	OBS.104702406				CC_BY_NC_4_0	Stichting Natuurinformatie				2020-12-15T19:00:07.968Z		COORDINATE_ROUNDED;OCCURRENCE_STATUS_INFERRED_FROM_INDIVIDUAL_COUNT;INSTITUTION_MATCH_NONE;COLLECTION_MATCH_NONE
2835949089	8a863029-f435-446a-821e-275f4f641165	https://observation.org/observation/134084112	Animalia	Chordata	Aves	Falconiformes	Falconidae	Falco	Falco cherrug	milvipes	SUBSPECIES	Falco cherrug milvipes Jerdon, 1871	Falco cherrug milvipes		IN	India - Jammu and Kashmir		PRESENT	1	c8d737e0-2ff8-42e8-b8fc-6b805d26fc5f	33.3237	78.0034	100						2012-11-06T00:00:00	6	11	2012	5844335	2481034	HUMAN_OBSERVATION		Observations	OBS.134084112				CC_BY_NC_4_0	Stichting Natuurinformatie				2020-12-15T19:00:04.624Z		COORDINATE_ROUNDED;OCCURRENCE_STATUS_INFERRED_FROM_INDIVIDUAL_COUNT;INSTITUTION_MATCH_NONE;COLLECTION_MATCH_NONE
2835927068	8a863029-f435-446a-821e-275f4f641165	https://observation.org/observation/139174404	Animalia	Chordata	Aves	Falconiformes	Falconidae	Falco	Falco cherrug		SPECIES	Falco cherrug J.E.Gray, 1834	Falco cherrug		MN	Mongolia - Ömnögovi		PRESENT	1	c8d737e0-2ff8-42e8-b8fc-6b805d26fc5f	43.4961	104.043	30						2017-05-21T00:00:00	21	5	2017	2481034	2481034	HUMAN_OBSERVATION		Observations	OBS.139174404				CC_BY_NC_4_0	Stichting Natuurinformatie				2020-12-15T18:59:50.132Z		OCCURRENCE_STATUS_INFERRED_FROM_INDIVIDUAL_COUNT;INSTITUTION_MATCH_NONE;COLLECTION_MATCH_NONE
2835881040	8a863029-f435-446a-821e-275f4f641165	https://observation.org/observation/171246866	Animalia	Chordata	Aves	Falconiformes	Falconidae	Falco	Falco cherrug		SPECIES	Falco cherrug J.E.Gray, 1834	Falco cherrug		AT	Austria - Bruckneudorf		PRESENT	4	c8d737e0-2ff8-42e8-b8fc-6b805d26fc5f	48.0043	16.8416	25						2019-04-29T00:00:00	29	4	2019	2481034	2481034	HUMAN_OBSERVATION		Observations	OBS.171246866				CC_BY_NC_4_0	Stichting Natuurinformatie				2020-12-15T18:59:52.963Z		COORDINATE_ROUNDED;OCCURRENCE_STATUS_INFERRED_FROM_INDIVIDUAL_COUNT;INSTITUTION_MATCH_NONE;COLLECTION_MATCH_NONE
2835869905	8a863029-f435-446a-821e-275f4f641165	https://observation.org/observation/119631972	Animalia	Chordata	Aves	Falconiformes	Falconidae	Falco	Falco cherrug		SPECIES	Falco cherrug J.E.Gray, 1834	Falco cherrug		MN	Mongolia - Ömnögovi		PRESENT	1	c8d737e0-2ff8-42e8-b8fc-6b805d26fc5f	43.5083	104.017	10						2016-05-31T00:00:00	31	5	2016	2481034	2481034	HUMAN_OBSERVATION		Observations	OBS.119631972				CC_BY_NC_4_0	Stichting Natuurinformatie				2020-12-15T18:59:42.768Z		OCCURRENCE_STATUS_INFERRED_FROM_INDIVIDUAL_COUNT;INSTITUTION_MATCH_NONE;COLLECTION_MATCH_NONE
2835865862	8a863029-f435-446a-821e-275f4f641165	https://observation.org/observation/119631977	Animalia	Chordata	Aves	Falconiformes	Falconidae	Falco	Falco cherrug		SPECIES	Falco cherrug J.E.Gray, 1834	Falco cherrug		MN	Mongolia - Ömnögovi		PRESENT	1	c8d737e0-2ff8-42e8-b8fc-6b805d26fc5f	43.5552	104.037	50						2016-05-31T00:00:00	31	5	2016	2481034	2481034	HUMAN_OBSERVATION		Observations	OBS.119631977				CC_BY_NC_4_0	Stichting Natuurinformatie				2020-12-15T18:59:48.241Z		OCCURRENCE_STATUS_INFERRED_FROM_INDIVIDUAL_COUNT;INSTITUTION_MATCH_NONE;COLLECTION_MATCH_NONE
2835849158	8a863029-f435-446a-821e-275f4f641165	https://observation.org/observation/79914584	Animalia	Chordata	Aves	Falconiformes	Falconidae	Falco	Falco cherrug	milvipes	SUBSPECIES	Falco cherrug milvipes Jerdon, 1871	Falco cherrug milvipes		IN	India - Jammu and Kashmir		PRESENT	2	c8d737e0-2ff8-42e8-b8fc-6b805d26fc5f	33.3055	77.978	100						2013-09-03T00:00:00	3	9	2013	5844335	2481034	HUMAN_OBSERVATION		Observations	OBS.79914584				CC_BY_NC_4_0	Stichting Natuurinformatie				2020-12-15T19:00:00.715Z		COORDINATE_ROUNDED;OCCURRENCE_STATUS_INFERRED_FROM_INDIVIDUAL_COUNT;INSTITUTION_MATCH_NONE;COLLECTION_MATCH_NONE
2835764149	8a863029-f435-446a-821e-275f4f641165	https://observation.org/observation/103000444	Animalia	Chordata	Aves	Falconiformes	Falconidae	Falco	Falco cherrug		SPECIES	Falco cherrug J.E.Gray, 1834	Falco cherrug		MN	Mongolia - Ömnögovi		PRESENT	2	c8d737e0-2ff8-42e8-b8fc-6b805d26fc5f	43.4917	104.08	30						2015-05-25T00:00:00	25	5	2015	2481034	2481034	HUMAN_OBSERVATION		Observations	OBS.103000444				CC_BY_NC_4_0	Stichting Natuurinformatie				2020-12-15T19:00:22.159Z		OCCURRENCE_STATUS_INFERRED_FROM_INDIVIDUAL_COUNT;INSTITUTION_MATCH_NONE;COLLECTION_MATCH_NONE
2835743008	8a863029-f435-446a-821e-275f4f641165	https://observation.org/observation/69869635	Animalia	Chordata	Aves	Falconiformes	Falconidae	Falco	Falco cherrug		SPECIES	Falco cherrug J.E.Gray, 1834	Falco cherrug		AT	Austria - Neusiedler See und Seewinkel		PRESENT	1	c8d737e0-2ff8-42e8-b8fc-6b805d26fc5f	47.8209	16.9886	100						2012-07-19T00:00:00	19	7	2012	2481034	2481034	HUMAN_OBSERVATION		Observations	OBS.69869635				CC_BY_NC_4_0	Stichting Natuurinformatie				2020-12-15T19:00:11.423Z		COORDINATE_ROUNDED;OCCURRENCE_STATUS_INFERRED_FROM_INDIVIDUAL_COUNT;INSTITUTION_MATCH_NONE;COLLECTION_MATCH_NONE
2835728352	8a863029-f435-446a-821e-275f4f641165	https://observation.org/observation/73768302	Animalia	Chordata	Aves	Falconiformes	Falconidae	Falco	Falco cherrug		SPECIES	Falco cherrug J.E.Gray, 1834	Falco cherrug		DE	BRD - EU Kreis Euskirchen		PRESENT	1	c8d737e0-2ff8-42e8-b8fc-6b805d26fc5f	50.7186	6.71582	100						2006-10-28T00:00:00	28	10	2006	2481034	2481034	HUMAN_OBSERVATION		Observations	OBS.73768302				CC_BY_NC_4_0	Stichting Natuurinformatie				2020-12-15T19:00:30.898Z		COORDINATE_ROUNDED;OCCURRENCE_STATUS_INFERRED_FROM_INDIVIDUAL_COUNT;INSTITUTION_MATCH_NONE;COLLECTION_MATCH_NONE
2835713792	8a863029-f435-446a-821e-275f4f641165	https://observation.org/observation/101814514	Animalia	Chordata	Aves	Falconiformes	Falconidae	Falco	Falco cherrug		SPECIES	Falco cherrug J.E.Gray, 1834	Falco cherrug		HU	Hungary - Borsod-Abaúj-Zemplén		PRESENT	1	c8d737e0-2ff8-42e8-b8fc-6b805d26fc5f	47.7894	20.6573	10						2015-05-05T00:00:00	5	5	2015	2481034	2481034	HUMAN_OBSERVATION		Observations	OBS.101814514				CC_BY_NC_4_0	Stichting Natuurinformatie				2020-12-15T18:59:41.185Z		OCCURRENCE_STATUS_INFERRED_FROM_INDIVIDUAL_COUNT;INSTITUTION_MATCH_NONE;COLLECTION_MATCH_NONE
2835660612	8a863029-f435-446a-821e-275f4f641165	https://observation.org/observation/48308941	Animalia	Chordata	Aves	Falconiformes	Falconidae	Falco	Falco cherrug		SPECIES	Falco cherrug J.E.Gray, 1834	Falco cherrug		CN	China - Xing'an		PRESENT	2	c8d737e0-2ff8-42e8-b8fc-6b805d26fc5f	45.1	121.15	1000						2010-05-08T00:00:00	8	5	2010	2481034	2481034	HUMAN_OBSERVATION		Observations	OBS.48308941				CC_BY_NC_4_0	Stichting Natuurinformatie				2020-12-15T18:59:34.802Z	StillImage	OCCURRENCE_STATUS_INFERRED_FROM_INDIVIDUAL_COUNT;INSTITUTION_MATCH_NONE;COLLECTION_MATCH_NONE
2835655287	8a863029-f435-446a-821e-275f4f641165	https://observation.org/observation/56202969	Animalia	Chordata	Aves	Falconiformes	Falconidae	Falco	Falco cherrug		SPECIES	Falco cherrug J.E.Gray, 1834	Falco cherrug		HU	Hungary - Hajdú-Bihar		PRESENT	1	c8d737e0-2ff8-42e8-b8fc-6b805d26fc5f	47.2956	21.2894	100						2011-05-02T00:00:00	2	5	2011	2481034	2481034	HUMAN_OBSERVATION		Observations	OBS.56202969				CC_BY_NC_4_0	Stichting Natuurinformatie				2020-12-15T18:59:36.713Z		COORDINATE_ROUNDED;OCCURRENCE_STATUS_INFERRED_FROM_INDIVIDUAL_COUNT;INSTITUTION_MATCH_NONE;COLLECTION_MATCH_NONE
2835651649	8a863029-f435-446a-821e-275f4f641165	https://observation.org/observation/48317003	Animalia	Chordata	Aves	Falconiformes	Falconidae	Falco	Falco cherrug		SPECIES	Falco cherrug J.E.Gray, 1834	Falco cherrug		HU	Hungary - Borsodi Mezőségi		PRESENT	1	c8d737e0-2ff8-42e8-b8fc-6b805d26fc5f	47.7349	20.7714	999						2010-05-25T00:00:00	25	5	2010	2481034	2481034	HUMAN_OBSERVATION		Observations	OBS.48317003				CC_BY_NC_4_0	Stichting Natuurinformatie				2020-12-15T18:59:58.034Z		COORDINATE_ROUNDED;OCCURRENCE_STATUS_INFERRED_FROM_INDIVIDUAL_COUNT;INSTITUTION_MATCH_NONE;COLLECTION_MATCH_NONE
2835591415	8a863029-f435-446a-821e-275f4f641165	https://observation.org/observation/46686139	Animalia	Chordata	Aves	Falconiformes	Falconidae	Falco	Falco cherrug		SPECIES	Falco cherrug J.E.Gray, 1834	Falco cherrug		CN	China - Garzê Tibetan		PRESENT	1	c8d737e0-2ff8-42e8-b8fc-6b805d26fc5f	32.4727	98.4869	999						2006-07-23T00:00:00	23	7	2006	2481034	2481034	HUMAN_OBSERVATION		Observations	OBS.46686139				CC_BY_NC_4_0	Stichting Natuurinformatie				2020-12-15T18:59:34.144Z		COORDINATE_ROUNDED;OCCURRENCE_STATUS_INFERRED_FROM_INDIVIDUAL_COUNT;INSTITUTION_MATCH_NONE;COLLECTION_MATCH_NONE
2835586739	8a863029-f435-446a-821e-275f4f641165	https://observation.org/observation/84873912	Animalia	Chordata	Aves	Falconiformes	Falconidae	Falco	Falco cherrug		SPECIES	Falco cherrug J.E.Gray, 1834	Falco cherrug		HU	Hungary - Hajdú-Bihar		PRESENT	6	c8d737e0-2ff8-42e8-b8fc-6b805d26fc5f	47.566	21.3754	25						2014-05-24T00:00:00	24	5	2014	2481034	2481034	HUMAN_OBSERVATION		Observations	OBS.84873912				CC_BY_NC_4_0	Stichting Natuurinformatie				2020-12-15T18:59:39.061Z		OCCURRENCE_STATUS_INFERRED_FROM_INDIVIDUAL_COUNT;INSTITUTION_MATCH_NONE;COLLECTION_MATCH_NONE
2835581642	8a863029-f435-446a-821e-275f4f641165	https://observation.org/observation/48235829	Animalia	Chordata	Aves	Falconiformes	Falconidae	Falco	Falco cherrug		SPECIES	Falco cherrug J.E.Gray, 1834	Falco cherrug		HU	Hungary - Borsodi Mezőségi		PRESENT	1	c8d737e0-2ff8-42e8-b8fc-6b805d26fc5f	47.8178	20.7724	999						2010-05-04T00:00:00	4	5	2010	2481034	2481034	HUMAN_OBSERVATION		Observations	OBS.48235829				CC_BY_NC_4_0	Stichting Natuurinformatie				2020-12-15T19:00:09.541Z		COORDINATE_ROUNDED;OCCURRENCE_STATUS_INFERRED_FROM_INDIVIDUAL_COUNT;INSTITUTION_MATCH_NONE;COLLECTION_MATCH_NONE
2835570369	8a863029-f435-446a-821e-275f4f641165	https://observation.org/observation/56204013	Animalia	Chordata	Aves	Falconiformes	Falconidae	Falco	Falco cherrug		SPECIES	Falco cherrug J.E.Gray, 1834	Falco cherrug		HU	Hungary - Hajdú-Bihar		PRESENT	1	c8d737e0-2ff8-42e8-b8fc-6b805d26fc5f	47.2938	21.2848	100						2011-05-04T00:00:00	4	5	2011	2481034	2481034	HUMAN_OBSERVATION		Observations	OBS.56204013				CC_BY_NC_4_0	Stichting Natuurinformatie				2020-12-15T18:59:38.020Z		COORDINATE_ROUNDED;OCCURRENCE_STATUS_INFERRED_FROM_INDIVIDUAL_COUNT;INSTITUTION_MATCH_NONE;COLLECTION_MATCH_NONE
2835570360	8a863029-f435-446a-821e-275f4f641165	https://observation.org/observation/56177690	Animalia	Chordata	Aves	Falconiformes	Falconidae	Falco	Falco cherrug		SPECIES	Falco cherrug J.E.Gray, 1834	Falco cherrug		HU	Hungary - Hortobágyi NP		PRESENT	1	c8d737e0-2ff8-42e8-b8fc-6b805d26fc5f	47.5835	21.2835	999						2011-08-06T00:00:00	6	8	2011	2481034	2481034	HUMAN_OBSERVATION		Observations	OBS.56177690				CC_BY_NC_4_0	Stichting Natuurinformatie				2020-12-15T18:59:38.012Z		COORDINATE_ROUNDED;OCCURRENCE_STATUS_INFERRED_FROM_INDIVIDUAL_COUNT;INSTITUTION_MATCH_NONE;COLLECTION_MATCH_NONE
2835257629	8a863029-f435-446a-821e-275f4f641165	https://observation.org/observation/49211220	Animalia	Chordata	Aves	Falconiformes	Falconidae	Falco	Falco cherrug		SPECIES	Falco cherrug J.E.Gray, 1834	Falco cherrug		HU	Hungary - Borsodi Mezőségi		PRESENT	1	c8d737e0-2ff8-42e8-b8fc-6b805d26fc5f	47.7069	20.8131	999						2010-07-16T00:00:00	16	7	2010	2481034	2481034	HUMAN_OBSERVATION		Observations	OBS.49211220				CC_BY_NC_4_0	Stichting Natuurinformatie				2020-12-15T19:00:12.278Z		COORDINATE_ROUNDED;OCCURRENCE_STATUS_INFERRED_FROM_INDIVIDUAL_COUNT;INSTITUTION_MATCH_NONE;COLLECTION_MATCH_NONE
2835229354	8a863029-f435-446a-821e-275f4f641165	https://observation.org/observation/122831950	Animalia	Chordata	Aves	Falconiformes	Falconidae	Falco	Falco cherrug		SPECIES	Falco cherrug J.E.Gray, 1834	Falco cherrug		HU	Hungary - Hajdú-Bihar		PRESENT	1	c8d737e0-2ff8-42e8-b8fc-6b805d26fc5f	47.5757	21.429	25						2016-08-24T00:00:00	24	8	2016	2481034	2481034	HUMAN_OBSERVATION		Observations	OBS.122831950				CC_BY_NC_4_0	Stichting Natuurinformatie				2020-12-15T18:59:45.667Z		COORDINATE_ROUNDED;OCCURRENCE_STATUS_INFERRED_FROM_INDIVIDUAL_COUNT;INSTITUTION_MATCH_NONE;COLLECTION_MATCH_NONE
2835097101	8a863029-f435-446a-821e-275f4f641165	https://observation.org/observation/186433922	Animalia	Chordata	Aves	Falconiformes	Falconidae	Falco	Falco cherrug		SPECIES	Falco cherrug J.E.Gray, 1834	Falco cherrug		IL	Israel - Eilat mountains		PRESENT	1	c8d737e0-2ff8-42e8-b8fc-6b805d26fc5f	29.5647	34.8951	25						2020-03-10T00:00:00	10	3	2020	2481034	2481034	HUMAN_OBSERVATION		Observations	OBS.186433922				CC_BY_NC_4_0	Stichting Natuurinformatie				2020-12-15T19:00:17.721Z	StillImage	COORDINATE_ROUNDED;OCCURRENCE_STATUS_INFERRED_FROM_INDIVIDUAL_COUNT;INSTITUTION_MATCH_NONE;COLLECTION_MATCH_NONE
2834820785	8a863029-f435-446a-821e-275f4f641165	https://observation.org/observation/101724930	Animalia	Chordata	Aves	Falconiformes	Falconidae	Falco	Falco cherrug		SPECIES	Falco cherrug J.E.Gray, 1834	Falco cherrug		HU	Hungary - Hortobágy Nemzeti Park		PRESENT	1	c8d737e0-2ff8-42e8-b8fc-6b805d26fc5f	47.5176	21.289	25						2015-04-18T00:00:00	18	4	2015	2481034	2481034	HUMAN_OBSERVATION		Observations	OBS.101724930				CC_BY_NC_4_0	Stichting Natuurinformatie				2020-12-15T18:59:42.447Z		COORDINATE_ROUNDED;OCCURRENCE_STATUS_INFERRED_FROM_INDIVIDUAL_COUNT;INSTITUTION_MATCH_NONE;COLLECTION_MATCH_NONE
2834603038	8a863029-f435-446a-821e-275f4f641165	https://observation.org/observation/179930967	Animalia	Chordata	Aves	Falconiformes	Falconidae	Falco	Falco cherrug		SPECIES	Falco cherrug J.E.Gray, 1834	Falco cherrug		GE	Georgia - Tsalka		PRESENT	2	c8d737e0-2ff8-42e8-b8fc-6b805d26fc5f	41.6023	44.0065	25						2019-09-21T00:00:00	21	9	2019	2481034	2481034	HUMAN_OBSERVATION		Observations	OBS.179930967				CC_BY_NC_4_0	Stichting Natuurinformatie				2020-12-15T19:00:04.134Z		COORDINATE_ROUNDED;OCCURRENCE_STATUS_INFERRED_FROM_INDIVIDUAL_COUNT;INSTITUTION_MATCH_NONE;COLLECTION_MATCH_NONE
2834538959	8a863029-f435-446a-821e-275f4f641165	https://observation.org/observation/79177498	Animalia	Chordata	Aves	Falconiformes	Falconidae	Falco	Falco cherrug		SPECIES	Falco cherrug J.E.Gray, 1834	Falco cherrug		RO	Romania - Cluj		PRESENT	1	c8d737e0-2ff8-42e8-b8fc-6b805d26fc5f	46.5938	23.7916	10						2013-09-19T00:00:00	19	9	2013	2481034	2481034	HUMAN_OBSERVATION		Observations	OBS.79177498				CC_BY_NC_4_0	Stichting Natuurinformatie				2020-12-15T18:59:37.995Z	StillImage	OCCURRENCE_STATUS_INFERRED_FROM_INDIVIDUAL_COUNT;INSTITUTION_MATCH_NONE;COLLECTION_MATCH_NONE
2834537138	8a863029-f435-446a-821e-275f4f641165	https://observation.org/observation/186383359	Animalia	Chordata	Aves	Falconiformes	Falconidae	Falco	Falco cherrug		SPECIES	Falco cherrug J.E.Gray, 1834	Falco cherrug		IL	Israel - Eilat mountains		PRESENT	1	c8d737e0-2ff8-42e8-b8fc-6b805d26fc5f	29.5647	34.8951	25						2020-03-10T00:00:00	10	3	2020	2481034	2481034	HUMAN_OBSERVATION		Observations	OBS.186383359				CC_BY_NC_4_0	Stichting Natuurinformatie				2020-12-15T18:59:55.361Z		COORDINATE_ROUNDED;OCCURRENCE_STATUS_INFERRED_FROM_INDIVIDUAL_COUNT;INSTITUTION_MATCH_NONE;COLLECTION_MATCH_NONE
2834493394	8a863029-f435-446a-821e-275f4f641165	https://observation.org/observation/176640004	Animalia	Chordata	Aves	Falconiformes	Falconidae	Falco	Falco cherrug		SPECIES	Falco cherrug J.E.Gray, 1834	Falco cherrug		NL	Bierdijk(erveldweg)	Noord-Holland	PRESENT	1	c8d737e0-2ff8-42e8-b8fc-6b805d26fc5f	52.9	4.95	5000						2019-07-20T00:00:00	20	7	2019	2481034	2481034	HUMAN_OBSERVATION		Observations	OBS.176640004				CC_BY_NC_4_0	Stichting Natuurinformatie				2020-12-15T19:00:13.962Z		OCCURRENCE_STATUS_INFERRED_FROM_INDIVIDUAL_COUNT;INSTITUTION_MATCH_NONE;COLLECTION_MATCH_NONE
2834437547	8a863029-f435-446a-821e-275f4f641165	https://observation.org/observation/176637383	Animalia	Chordata	Aves	Falconiformes	Falconidae	Falco	Falco cherrug		SPECIES	Falco cherrug J.E.Gray, 1834	Falco cherrug		NL	Bierdijk(erveldweg)	Noord-Holland	PRESENT	1	c8d737e0-2ff8-42e8-b8fc-6b805d26fc5f	52.9	4.95	5000						2019-07-20T00:00:00	20	7	2019	2481034	2481034	HUMAN_OBSERVATION		Observations	OBS.176637383				CC_BY_NC_4_0	Stichting Natuurinformatie				2020-12-15T18:59:54.775Z		OCCURRENCE_STATUS_INFERRED_FROM_INDIVIDUAL_COUNT;INSTITUTION_MATCH_NONE;COLLECTION_MATCH_NONE
2834402222	8a863029-f435-446a-821e-275f4f641165	https://observation.org/observation/176637441	Animalia	Chordata	Aves	Falconiformes	Falconidae	Falco	Falco cherrug		SPECIES	Falco cherrug J.E.Gray, 1834	Falco cherrug		NL	Smerp	Noord-Holland	PRESENT	1	c8d737e0-2ff8-42e8-b8fc-6b805d26fc5f	52.9	4.95	5000						2019-07-20T00:00:00	20	7	2019	2481034	2481034	HUMAN_OBSERVATION		Observations	OBS.176637441				CC_BY_NC_4_0	Stichting Natuurinformatie				2020-12-15T18:59:53.965Z		OCCURRENCE_STATUS_INFERRED_FROM_INDIVIDUAL_COUNT;INSTITUTION_MATCH_NONE;COLLECTION_MATCH_NONE
2834402211	8a863029-f435-446a-821e-275f4f641165	https://observation.org/observation/176627475	Animalia	Chordata	Aves	Falconiformes	Falconidae	Falco	Falco cherrug		SPECIES	Falco cherrug J.E.Gray, 1834	Falco cherrug		NL	Bierdijk(erveldweg)	Noord-Holland	PRESENT	1	c8d737e0-2ff8-42e8-b8fc-6b805d26fc5f	52.9	4.95	5000						2019-07-20T00:00:00	20	7	2019	2481034	2481034	HUMAN_OBSERVATION		Observations	OBS.176627475				CC_BY_NC_4_0	Stichting Natuurinformatie				2020-12-15T18:59:53.962Z	StillImage	OCCURRENCE_STATUS_INFERRED_FROM_INDIVIDUAL_COUNT;INSTITUTION_MATCH_NONE;COLLECTION_MATCH_NONE
2834394170	8a863029-f435-446a-821e-275f4f641165	https://observation.org/observation/176639985	Animalia	Chordata	Aves	Falconiformes	Falconidae	Falco	Falco cherrug		SPECIES	Falco cherrug J.E.Gray, 1834	Falco cherrug		NL	Bierdijk(erveldweg)	Noord-Holland	PRESENT	1	c8d737e0-2ff8-42e8-b8fc-6b805d26fc5f	52.9	4.95	5000						2019-07-20T00:00:00	20	7	2019	2481034	2481034	HUMAN_OBSERVATION		Observations	OBS.176639985				CC_BY_NC_4_0	Stichting Natuurinformatie				2020-12-15T18:59:54.800Z		OCCURRENCE_STATUS_INFERRED_FROM_INDIVIDUAL_COUNT;INSTITUTION_MATCH_NONE;COLLECTION_MATCH_NONE
2834386267	8a863029-f435-446a-821e-275f4f641165	https://observation.org/observation/176632054	Animalia	Chordata	Aves	Falconiformes	Falconidae	Falco	Falco cherrug		SPECIES	Falco cherrug J.E.Gray, 1834	Falco cherrug		NL	Bierdijk(erveldweg)	Noord-Holland	PRESENT	1	c8d737e0-2ff8-42e8-b8fc-6b805d26fc5f	52.9	4.95	5000						2019-07-20T00:00:00	20	7	2019	2481034	2481034	HUMAN_OBSERVATION		Observations	OBS.176632054				CC_BY_NC_4_0	Stichting Natuurinformatie				2020-12-15T19:00:12.683Z		OCCURRENCE_STATUS_INFERRED_FROM_INDIVIDUAL_COUNT;INSTITUTION_MATCH_NONE;COLLECTION_MATCH_NONE
2833972345	8a863029-f435-446a-821e-275f4f641165	https://observation.org/observation/171358260	Animalia	Chordata	Aves	Falconiformes	Falconidae	Falco	Falco cherrug		SPECIES	Falco cherrug J.E.Gray, 1834	Falco cherrug		HU	Hungary - Borsod-Abaúj-Zemplén		PRESENT	1	c8d737e0-2ff8-42e8-b8fc-6b805d26fc5f	47.7908	20.669	100						2019-04-30T00:00:00	30	4	2019	2481034	2481034	HUMAN_OBSERVATION		Observations	OBS.171358260				CC_BY_NC_4_0	Stichting Natuurinformatie				2020-12-15T18:59:52.409Z		COORDINATE_ROUNDED;OCCURRENCE_STATUS_INFERRED_FROM_INDIVIDUAL_COUNT;INSTITUTION_MATCH_NONE;COLLECTION_MATCH_NONE
2833946305	8a863029-f435-446a-821e-275f4f641165	https://observation.org/observation/170028749	Animalia	Chordata	Aves	Falconiformes	Falconidae	Falco	Falco cherrug		SPECIES	Falco cherrug J.E.Gray, 1834	Falco cherrug		HU	Hungary - Bács-Kiskun		PRESENT	1	c8d737e0-2ff8-42e8-b8fc-6b805d26fc5f	46.828	20.0025	1000						2019-01-16T00:00:00	16	1	2019	2481034	2481034	HUMAN_OBSERVATION		Observations	OBS.170028749				CC_BY_NC_4_0	Stichting Natuurinformatie				2020-12-15T19:00:15.804Z		COORDINATE_ROUNDED;OCCURRENCE_STATUS_INFERRED_FROM_INDIVIDUAL_COUNT;INSTITUTION_MATCH_NONE;COLLECTION_MATCH_NONE
2833932414	8a863029-f435-446a-821e-275f4f641165	https://observation.org/observation/176632735	Animalia	Chordata	Aves	Falconiformes	Falconidae	Falco	Falco cherrug		SPECIES	Falco cherrug J.E.Gray, 1834	Falco cherrug		NL	Bierdijk(erveldweg)	Noord-Holland	PRESENT	1	c8d737e0-2ff8-42e8-b8fc-6b805d26fc5f	52.9	4.95	5000						2019-07-20T00:00:00	20	7	2019	2481034	2481034	HUMAN_OBSERVATION		Observations	OBS.176632735				CC_BY_NC_4_0	Stichting Natuurinformatie				2020-12-15T18:59:53.241Z		OCCURRENCE_STATUS_INFERRED_FROM_INDIVIDUAL_COUNT;INSTITUTION_MATCH_NONE;COLLECTION_MATCH_NONE
2833833655	8a863029-f435-446a-821e-275f4f641165	https://observation.org/observation/174301823	Animalia	Chordata	Aves	Falconiformes	Falconidae	Falco	Falco cherrug		SPECIES	Falco cherrug J.E.Gray, 1834	Falco cherrug		MN	Mongolia - Ömnögovi		PRESENT	1	c8d737e0-2ff8-42e8-b8fc-6b805d26fc5f	43.489	104.066	25						2019-05-22T00:00:00	22	5	2019	2481034	2481034	HUMAN_OBSERVATION		Observations	OBS.174301823				CC_BY_NC_4_0	Stichting Natuurinformatie				2020-12-15T18:59:52.962Z		COORDINATE_ROUNDED;OCCURRENCE_STATUS_INFERRED_FROM_INDIVIDUAL_COUNT;INSTITUTION_MATCH_NONE;COLLECTION_MATCH_NONE
2833768498	8a863029-f435-446a-821e-275f4f641165	https://observation.org/observation/171519871	Animalia	Chordata	Aves	Falconiformes	Falconidae	Falco	Falco cherrug		SPECIES	Falco cherrug J.E.Gray, 1834	Falco cherrug		HU	Hungary - Pest		PRESENT	1	c8d737e0-2ff8-42e8-b8fc-6b805d26fc5f	47.05	19.02	1000						2019-05-02T00:00:00	2	5	2019	2481034	2481034	HUMAN_OBSERVATION		Observations	OBS.171519871				CC_BY_NC_4_0	Stichting Natuurinformatie				2020-12-15T19:00:20.094Z	StillImage	OCCURRENCE_STATUS_INFERRED_FROM_INDIVIDUAL_COUNT;INSTITUTION_MATCH_NONE;COLLECTION_MATCH_NONE
2833628261	8a863029-f435-446a-821e-275f4f641165	https://observation.org/observation/171445883	Animalia	Chordata	Aves	Falconiformes	Falconidae	Falco	Falco cherrug		SPECIES	Falco cherrug J.E.Gray, 1834	Falco cherrug		AT	Austria - Bruckneudorf		PRESENT	5	c8d737e0-2ff8-42e8-b8fc-6b805d26fc5f	48.0043	16.8416	25						2019-05-01T00:00:00	1	5	2019	2481034	2481034	HUMAN_OBSERVATION		Observations	OBS.171445883				CC_BY_NC_4_0	Stichting Natuurinformatie				2020-12-15T18:59:56.056Z		COORDINATE_ROUNDED;OCCURRENCE_STATUS_INFERRED_FROM_INDIVIDUAL_COUNT;INSTITUTION_MATCH_NONE;COLLECTION_MATCH_NONE
2833564265	8a863029-f435-446a-821e-275f4f641165	https://observation.org/observation/171514321	Animalia	Chordata	Aves	Falconiformes	Falconidae	Falco	Falco cherrug		SPECIES	Falco cherrug J.E.Gray, 1834	Falco cherrug		HU	Hungary - Bács-Kiskun		PRESENT	1	c8d737e0-2ff8-42e8-b8fc-6b805d26fc5f	47.0542	19.02	25						2019-05-02T00:00:00	2	5	2019	2481034	2481034	HUMAN_OBSERVATION		Observations	OBS.171514321				CC_BY_NC_4_0	Stichting Natuurinformatie				2020-12-15T18:59:51.823Z		COORDINATE_ROUNDED;OCCURRENCE_STATUS_INFERRED_FROM_INDIVIDUAL_COUNT;INSTITUTION_MATCH_NONE;COLLECTION_MATCH_NONE
2833554283	8a863029-f435-446a-821e-275f4f641165	https://observation.org/observation/166762496	Animalia	Chordata	Aves	Falconiformes	Falconidae	Falco	Falco cherrug		SPECIES	Falco cherrug J.E.Gray, 1834	Falco cherrug		HU	Hungary - Bács-Kiskun		PRESENT	2	c8d737e0-2ff8-42e8-b8fc-6b805d26fc5f	46.7415	19.9823	25						2019-01-20T00:00:00	20	1	2019	2481034	2481034	HUMAN_OBSERVATION		Observations	OBS.166762496				CC_BY_NC_4_0	Stichting Natuurinformatie				2020-12-15T18:59:55.603Z		COORDINATE_ROUNDED;OCCURRENCE_STATUS_INFERRED_FROM_INDIVIDUAL_COUNT;INSTITUTION_MATCH_NONE;COLLECTION_MATCH_NONE
2833440542	8a863029-f435-446a-821e-275f4f641165	https://observation.org/observation/156384264	Animalia	Chordata	Aves	Falconiformes	Falconidae	Falco	Falco cherrug		SPECIES	Falco cherrug J.E.Gray, 1834	Falco cherrug		GE	Georgia - Dedoplis Tskaro		PRESENT	1	c8d737e0-2ff8-42e8-b8fc-6b805d26fc5f	41.2478	45.9801	25						2018-05-04T00:00:00	4	5	2018	2481034	2481034	HUMAN_OBSERVATION		Observations	OBS.156384264				CC_BY_NC_4_0	Stichting Natuurinformatie				2020-12-15T18:59:49.194Z		COORDINATE_ROUNDED;OCCURRENCE_STATUS_INFERRED_FROM_INDIVIDUAL_COUNT;INSTITUTION_MATCH_NONE;COLLECTION_MATCH_NONE
2833322543	8a863029-f435-446a-821e-275f4f641165	https://observation.org/observation/157508757	Animalia	Chordata	Aves	Falconiformes	Falconidae	Falco	Falco cherrug		SPECIES	Falco cherrug J.E.Gray, 1834	Falco cherrug		HU	Hungary - Hajdú-Bihar		PRESENT	1	c8d737e0-2ff8-42e8-b8fc-6b805d26fc5f	47.5638	21.3753	25						2018-05-29T00:00:00	29	5	2018	2481034	2481034	HUMAN_OBSERVATION		Observations	OBS.157508757				CC_BY_NC_4_0	Stichting Natuurinformatie				2020-12-15T18:59:53.520Z		COORDINATE_ROUNDED;OCCURRENCE_STATUS_INFERRED_FROM_INDIVIDUAL_COUNT;INSTITUTION_MATCH_NONE;COLLECTION_MATCH_NONE
2833320025	8a863029-f435-446a-821e-275f4f641165	https://observation.org/observation/154808659	Animalia	Chordata	Aves	Falconiformes	Falconidae	Falco	Falco cherrug		SPECIES	Falco cherrug J.E.Gray, 1834	Falco cherrug		HU	Hungary - Borsodi Mezőségi		PRESENT	1	c8d737e0-2ff8-42e8-b8fc-6b805d26fc5f	47.7277	20.8167	25						2018-04-17T00:00:00	17	4	2018	2481034	2481034	HUMAN_OBSERVATION		Observations	OBS.154808659				CC_BY_NC_4_0	Stichting Natuurinformatie				2020-12-15T18:59:50.287Z		COORDINATE_ROUNDED;OCCURRENCE_STATUS_INFERRED_FROM_INDIVIDUAL_COUNT;INSTITUTION_MATCH_NONE;COLLECTION_MATCH_NONE
2833298693	8a863029-f435-446a-821e-275f4f641165	https://observation.org/observation/157871926	Animalia	Chordata	Aves	Falconiformes	Falconidae	Falco	Falco cherrug		SPECIES	Falco cherrug J.E.Gray, 1834	Falco cherrug		MN	Mongolia - Ömnögovi		PRESENT	1	c8d737e0-2ff8-42e8-b8fc-6b805d26fc5f	43.4921	104.058	30						2018-05-20T00:00:00	20	5	2018	2481034	2481034	HUMAN_OBSERVATION		Observations	OBS.157871926				CC_BY_NC_4_0	Stichting Natuurinformatie				2020-12-15T19:00:01.721Z		COORDINATE_ROUNDED;OCCURRENCE_STATUS_INFERRED_FROM_INDIVIDUAL_COUNT;INSTITUTION_MATCH_NONE;COLLECTION_MATCH_NONE
2833164786	8a863029-f435-446a-821e-275f4f641165	https://observation.org/observation/162465827	Animalia	Chordata	Aves	Falconiformes	Falconidae	Falco	Falco cherrug		SPECIES	Falco cherrug J.E.Gray, 1834	Falco cherrug		HU	Hungary - Borsodi Mezőségi		PRESENT	2	c8d737e0-2ff8-42e8-b8fc-6b805d26fc5f	47.7276	20.8168	25						2018-09-13T00:00:00	13	9	2018	2481034	2481034	HUMAN_OBSERVATION		Observations	OBS.162465827				CC_BY_NC_4_0	Stichting Natuurinformatie				2020-12-15T19:00:12.137Z		COORDINATE_ROUNDED;OCCURRENCE_STATUS_INFERRED_FROM_INDIVIDUAL_COUNT;INSTITUTION_MATCH_NONE;COLLECTION_MATCH_NONE
2833159667	8a863029-f435-446a-821e-275f4f641165	https://observation.org/observation/142469266	Animalia	Chordata	Aves	Falconiformes	Falconidae	Falco	Falco cherrug		SPECIES	Falco cherrug J.E.Gray, 1834	Falco cherrug		IN	India - Hemis NP		PRESENT	1	c8d737e0-2ff8-42e8-b8fc-6b805d26fc5f	33.8044	77.568	100						2017-07-07T00:00:00	7	7	2017	2481034	2481034	HUMAN_OBSERVATION		Observations	OBS.142469266				CC_BY_NC_4_0	Stichting Natuurinformatie				2020-12-15T18:59:50.926Z		COORDINATE_ROUNDED;OCCURRENCE_STATUS_INFERRED_FROM_INDIVIDUAL_COUNT;INSTITUTION_MATCH_NONE;COLLECTION_MATCH_NONE
2833124532	8a863029-f435-446a-821e-275f4f641165	https://observation.org/observation/140789660	Animalia	Chordata	Aves	Falconiformes	Falconidae	Falco	Falco cherrug		SPECIES	Falco cherrug J.E.Gray, 1834	Falco cherrug		HU	Hungary - Borsodi Mezőségi		PRESENT	1	c8d737e0-2ff8-42e8-b8fc-6b805d26fc5f	47.7284	20.775	25						2017-06-20T00:00:00	20	6	2017	2481034	2481034	HUMAN_OBSERVATION		Observations	OBS.140789660				CC_BY_NC_4_0	Stichting Natuurinformatie				2020-12-15T18:59:48.816Z		COORDINATE_ROUNDED;OCCURRENCE_STATUS_INFERRED_FROM_INDIVIDUAL_COUNT;INSTITUTION_MATCH_NONE;COLLECTION_MATCH_NONE
2833085990	8a863029-f435-446a-821e-275f4f641165	https://observation.org/observation/150626558	Animalia	Chordata	Aves	Falconiformes	Falconidae	Falco	Falco cherrug		SPECIES	Falco cherrug J.E.Gray, 1834	Falco cherrug		SK	Slovakia - Košický		PRESENT	2	c8d737e0-2ff8-42e8-b8fc-6b805d26fc5f	48.5881	21.6639	25						2018-04-09T00:00:00	9	4	2018	2481034	2481034	HUMAN_OBSERVATION		Observations	OBS.150626558				CC_BY_NC_4_0	Stichting Natuurinformatie				2020-12-15T18:59:58.049Z		COORDINATE_ROUNDED;OCCURRENCE_STATUS_INFERRED_FROM_INDIVIDUAL_COUNT;INSTITUTION_MATCH_NONE;COLLECTION_MATCH_NONE
2833064600	8a863029-f435-446a-821e-275f4f641165	https://observation.org/observation/143036946	Animalia	Chordata	Aves	Falconiformes	Falconidae	Falco	Falco cherrug		SPECIES	Falco cherrug J.E.Gray, 1834	Falco cherrug		HU	Hungary - Borsodi Mezőségi		PRESENT	2	c8d737e0-2ff8-42e8-b8fc-6b805d26fc5f	47.7297	20.7725	25						2017-08-19T00:00:00	19	8	2017	2481034	2481034	HUMAN_OBSERVATION		Observations	OBS.143036946				CC_BY_NC_4_0	Stichting Natuurinformatie				2020-12-15T18:59:55.730Z		COORDINATE_ROUNDED;OCCURRENCE_STATUS_INFERRED_FROM_INDIVIDUAL_COUNT;INSTITUTION_MATCH_NONE;COLLECTION_MATCH_NONE
2833063370	8a863029-f435-446a-821e-275f4f641165	https://observation.org/observation/146373742	Animalia	Chordata	Aves	Falconiformes	Falconidae	Falco	Falco cherrug		SPECIES	Falco cherrug J.E.Gray, 1834	Falco cherrug		HR	Croatia - Vukovarsko-srijemska		PRESENT	1	c8d737e0-2ff8-42e8-b8fc-6b805d26fc5f	45.2108	19.1483	100						2017-12-05T00:00:00	5	12	2017	2481034	2481034	HUMAN_OBSERVATION		Observations	OBS.146373742				CC_BY_NC_4_0	Stichting Natuurinformatie				2020-12-15T19:00:10.098Z	StillImage	COORDINATE_ROUNDED;OCCURRENCE_STATUS_INFERRED_FROM_INDIVIDUAL_COUNT;INSTITUTION_MATCH_NONE;COLLECTION_MATCH_NONE
2832996375	8a863029-f435-446a-821e-275f4f641165	https://observation.org/observation/140429718	Animalia	Chordata	Aves	Falconiformes	Falconidae	Falco	Falco cherrug		SPECIES	Falco cherrug J.E.Gray, 1834	Falco cherrug		HU	Hungary - Borsodi Mezőségi		PRESENT	1	c8d737e0-2ff8-42e8-b8fc-6b805d26fc5f	47.7312	20.7706	25						2017-06-15T00:00:00	15	6	2017	2481034	2481034	HUMAN_OBSERVATION		Observations	OBS.140429718				CC_BY_NC_4_0	Stichting Natuurinformatie				2020-12-15T19:00:14.844Z		COORDINATE_ROUNDED;OCCURRENCE_STATUS_INFERRED_FROM_INDIVIDUAL_COUNT;INSTITUTION_MATCH_NONE;COLLECTION_MATCH_NONE
2832953852	8a863029-f435-446a-821e-275f4f641165	https://observation.org/observation/138190012	Animalia	Chordata	Aves	Falconiformes	Falconidae	Falco	Falco cherrug		SPECIES	Falco cherrug J.E.Gray, 1834	Falco cherrug		HU	Hungary - Hajdú-Bihar		PRESENT	1	c8d737e0-2ff8-42e8-b8fc-6b805d26fc5f	47.56	21.37	1000						2017-05-04T00:00:00	4	5	2017	2481034	2481034	HUMAN_OBSERVATION		Observations	OBS.138190012				CC_BY_NC_4_0	Stichting Natuurinformatie				2020-12-15T19:00:20.077Z		OCCURRENCE_STATUS_INFERRED_FROM_INDIVIDUAL_COUNT;INSTITUTION_MATCH_NONE;COLLECTION_MATCH_NONE
2832926662	8a863029-f435-446a-821e-275f4f641165	https://observation.org/observation/141497103	Animalia	Chordata	Aves	Falconiformes	Falconidae	Falco	Falco cherrug		SPECIES	Falco cherrug J.E.Gray, 1834	Falco cherrug		HU	Hungary - Borsodi Mezőségi		PRESENT	1	c8d737e0-2ff8-42e8-b8fc-6b805d26fc5f	47.7285	20.768	25						2017-07-11T00:00:00	11	7	2017	2481034	2481034	HUMAN_OBSERVATION		Observations	OBS.141497103				CC_BY_NC_4_0	Stichting Natuurinformatie				2020-12-15T18:59:47.465Z		COORDINATE_ROUNDED;OCCURRENCE_STATUS_INFERRED_FROM_INDIVIDUAL_COUNT;INSTITUTION_MATCH_NONE;COLLECTION_MATCH_NONE
2832916131	8a863029-f435-446a-821e-275f4f641165	https://observation.org/observation/132572412	Animalia	Chordata	Aves	Falconiformes	Falconidae	Falco	Falco cherrug		SPECIES	Falco cherrug J.E.Gray, 1834	Falco cherrug		BG	Bulgaria - Stara Zagora		PRESENT	1	c8d737e0-2ff8-42e8-b8fc-6b805d26fc5f	42.2929	25.9482	10						2016-12-02T00:00:00	2	12	2016	2481034	2481034	HUMAN_OBSERVATION		Observations	OBS.132572412				CC_BY_NC_4_0	Stichting Natuurinformatie				2020-12-15T18:59:47.208Z		COORDINATE_ROUNDED;OCCURRENCE_STATUS_INFERRED_FROM_INDIVIDUAL_COUNT;INSTITUTION_MATCH_NONE;COLLECTION_MATCH_NONE
2832893941	8a863029-f435-446a-821e-275f4f641165	https://observation.org/observation/133390027	Animalia	Chordata	Aves	Falconiformes	Falconidae	Falco	Falco cherrug		SPECIES	Falco cherrug J.E.Gray, 1834	Falco cherrug		AZ	Azerbaijan - Şamaxı		PRESENT	1	c8d737e0-2ff8-42e8-b8fc-6b805d26fc5f	40.4628	48.7263	25						2016-09-18T00:00:00	18	9	2016	2481034	2481034	HUMAN_OBSERVATION		Observations	OBS.133390027				CC_BY_NC_4_0	Stichting Natuurinformatie				2020-12-15T18:59:48.058Z	StillImage	COORDINATE_ROUNDED;OCCURRENCE_STATUS_INFERRED_FROM_INDIVIDUAL_COUNT;INSTITUTION_MATCH_NONE;COLLECTION_MATCH_NONE
2832890547	8a863029-f435-446a-821e-275f4f641165	https://observation.org/observation/134977307	Animalia	Chordata	Aves	Falconiformes	Falconidae	Falco	Falco cherrug		SPECIES	Falco cherrug J.E.Gray, 1834	Falco cherrug		AT	Austria - Niederösterreich		PRESENT	2	c8d737e0-2ff8-42e8-b8fc-6b805d26fc5f	48.6307	16.8457	25						2017-02-28T00:00:00	28	2	2017	2481034	2481034	HUMAN_OBSERVATION		Observations	OBS.134977307				CC_BY_NC_4_0	Stichting Natuurinformatie				2020-12-15T19:00:08.291Z	StillImage	COORDINATE_ROUNDED;OCCURRENCE_STATUS_INFERRED_FROM_INDIVIDUAL_COUNT;INSTITUTION_MATCH_NONE;COLLECTION_MATCH_NONE
2832865440	8a863029-f435-446a-821e-275f4f641165	https://observation.org/observation/121211447	Animalia	Chordata	Aves	Falconiformes	Falconidae	Falco	Falco cherrug		SPECIES	Falco cherrug J.E.Gray, 1834	Falco cherrug		HU	Hungary - Hortobágy Nemzeti Park		PRESENT	1	c8d737e0-2ff8-42e8-b8fc-6b805d26fc5f	47.5095	21.2202	5						2016-07-07T00:00:00	7	7	2016	2481034	2481034	HUMAN_OBSERVATION		Observations	OBS.121211447				CC_BY_NC_4_0	Stichting Natuurinformatie				2020-12-15T18:59:47.797Z		OCCURRENCE_STATUS_INFERRED_FROM_INDIVIDUAL_COUNT;INSTITUTION_MATCH_NONE;COLLECTION_MATCH_NONE
2832859010	8a863029-f435-446a-821e-275f4f641165	https://observation.org/observation/134084113	Animalia	Chordata	Aves	Falconiformes	Falconidae	Falco	Falco cherrug	milvipes	SUBSPECIES	Falco cherrug milvipes Jerdon, 1871	Falco cherrug milvipes		IN	India - Jammu and Kashmir		PRESENT	1	c8d737e0-2ff8-42e8-b8fc-6b805d26fc5f	33.3237	78.0034	100						2012-11-06T00:00:00	6	11	2012	5844335	2481034	HUMAN_OBSERVATION		Observations	OBS.134084113				CC_BY_NC_4_0	Stichting Natuurinformatie				2020-12-15T18:59:49.808Z		COORDINATE_ROUNDED;OCCURRENCE_STATUS_INFERRED_FROM_INDIVIDUAL_COUNT;INSTITUTION_MATCH_NONE;COLLECTION_MATCH_NONE
2832806876	8a863029-f435-446a-821e-275f4f641165	https://observation.org/observation/119631963	Animalia	Chordata	Aves	Falconiformes	Falconidae	Falco	Falco cherrug		SPECIES	Falco cherrug J.E.Gray, 1834	Falco cherrug		MN	Mongolia - Ömnögovi		PRESENT	1	c8d737e0-2ff8-42e8-b8fc-6b805d26fc5f	43.5458	104.037	10						2016-05-31T00:00:00	31	5	2016	2481034	2481034	HUMAN_OBSERVATION		Observations	OBS.119631963				CC_BY_NC_4_0	Stichting Natuurinformatie				2020-12-15T18:59:50.106Z		OCCURRENCE_STATUS_INFERRED_FROM_INDIVIDUAL_COUNT;INSTITUTION_MATCH_NONE;COLLECTION_MATCH_NONE
2832800682	8a863029-f435-446a-821e-275f4f641165	https://observation.org/observation/108598877	Animalia	Chordata	Aves	Falconiformes	Falconidae	Falco	Falco cherrug		SPECIES	Falco cherrug J.E.Gray, 1834	Falco cherrug		HU	Hungary - Apaj		PRESENT	1	c8d737e0-2ff8-42e8-b8fc-6b805d26fc5f	47.047	19.1711	100						2015-07-19T00:00:00	19	7	2015	2481034	2481034	HUMAN_OBSERVATION		Observations	OBS.108598877				CC_BY_NC_4_0	Stichting Natuurinformatie				2020-12-15T19:00:04.298Z		COORDINATE_ROUNDED;OCCURRENCE_STATUS_INFERRED_FROM_INDIVIDUAL_COUNT;INSTITUTION_MATCH_NONE;COLLECTION_MATCH_NONE
2832800593	8a863029-f435-446a-821e-275f4f641165	https://observation.org/observation/105766570	Animalia	Chordata	Aves	Falconiformes	Falconidae	Falco	Falco cherrug		SPECIES	Falco cherrug J.E.Gray, 1834	Falco cherrug		HU	Hungary - Hortobágyi NP		PRESENT	1	c8d737e0-2ff8-42e8-b8fc-6b805d26fc5f	47.5908	21.1182	100						2015-07-19T00:00:00	19	7	2015	2481034	2481034	HUMAN_OBSERVATION		Observations	OBS.105766570				CC_BY_NC_4_0	Stichting Natuurinformatie				2020-12-15T19:00:04.112Z		COORDINATE_ROUNDED;OCCURRENCE_STATUS_INFERRED_FROM_INDIVIDUAL_COUNT;INSTITUTION_MATCH_NONE;COLLECTION_MATCH_NONE
2832798935	8a863029-f435-446a-821e-275f4f641165	https://observation.org/observation/119528326	Animalia	Chordata	Aves	Falconiformes	Falconidae	Falco	Falco cherrug		SPECIES	Falco cherrug J.E.Gray, 1834	Falco cherrug		HU	Hungary - Borsodi Mezőségi		PRESENT	1	c8d737e0-2ff8-42e8-b8fc-6b805d26fc5f	47.7299	20.7726	5						2016-05-03T00:00:00	3	5	2016	2481034	2481034	HUMAN_OBSERVATION		Observations	OBS.119528326				CC_BY_NC_4_0	Stichting Natuurinformatie				2020-12-15T19:00:07.251Z		OCCURRENCE_STATUS_INFERRED_FROM_INDIVIDUAL_COUNT;INSTITUTION_MATCH_NONE;COLLECTION_MATCH_NONE
2832758916	8a863029-f435-446a-821e-275f4f641165	https://observation.org/observation/119008665	Animalia	Chordata	Aves	Falconiformes	Falconidae	Falco	Falco cherrug		SPECIES	Falco cherrug J.E.Gray, 1834	Falco cherrug		HU	Hungary - Hajdú-Bihar		PRESENT	2	c8d737e0-2ff8-42e8-b8fc-6b805d26fc5f	47.349	21.1267	25						2016-05-20T00:00:00	20	5	2016	2481034	2481034	HUMAN_OBSERVATION		Observations	OBS.119008665				CC_BY_NC_4_0	Stichting Natuurinformatie				2020-12-15T19:00:10.432Z		COORDINATE_ROUNDED;OCCURRENCE_STATUS_INFERRED_FROM_INDIVIDUAL_COUNT;INSTITUTION_MATCH_NONE;COLLECTION_MATCH_NONE
2832713386	8a863029-f435-446a-821e-275f4f641165	https://observation.org/observation/115458906	Animalia	Chordata	Aves	Falconiformes	Falconidae	Falco	Falco cherrug	milvipes	SUBSPECIES	Falco cherrug milvipes Jerdon, 1871	Falco cherrug milvipes		CN	China - Ngawa Tibetan and Qiang		PRESENT	8	c8d737e0-2ff8-42e8-b8fc-6b805d26fc5f	33.9252	102.822	100						2010-06-04T00:00:00	4	6	2010	5844335	2481034	HUMAN_OBSERVATION		Observations	OBS.115458906				CC_BY_NC_4_0	Stichting Natuurinformatie				2020-12-15T18:59:44.328Z		COORDINATE_ROUNDED;OCCURRENCE_STATUS_INFERRED_FROM_INDIVIDUAL_COUNT;INSTITUTION_MATCH_NONE;COLLECTION_MATCH_NONE
2832675054	8a863029-f435-446a-821e-275f4f641165	https://observation.org/observation/113508009	Animalia	Chordata	Aves	Falconiformes	Falconidae	Falco	Falco cherrug		SPECIES	Falco cherrug J.E.Gray, 1834	Falco cherrug		IN	India - Jammu and Kashmir		PRESENT	4	c8d737e0-2ff8-42e8-b8fc-6b805d26fc5f	33.2413	78.0513	25						2015-07-14T00:00:00	14	7	2015	2481034	2481034	HUMAN_OBSERVATION		Observations	OBS.113508009				CC_BY_NC_4_0	Stichting Natuurinformatie				2020-12-15T19:00:16.164Z		COORDINATE_ROUNDED;OCCURRENCE_STATUS_INFERRED_FROM_INDIVIDUAL_COUNT;INSTITUTION_MATCH_NONE;COLLECTION_MATCH_NONE
2832642907	8a863029-f435-446a-821e-275f4f641165	https://observation.org/observation/101267368	Animalia	Chordata	Aves	Falconiformes	Falconidae	Falco	Falco cherrug		SPECIES	Falco cherrug J.E.Gray, 1834	Falco cherrug		HU	Hungary - Hortobágy Nemzeti Park		PRESENT	1	c8d737e0-2ff8-42e8-b8fc-6b805d26fc5f	47.5176	21.289	25						2015-04-18T00:00:00	18	4	2015	2481034	2481034	HUMAN_OBSERVATION		Observations	OBS.101267368				CC_BY_NC_4_0	Stichting Natuurinformatie				2020-12-15T18:59:42.431Z		COORDINATE_ROUNDED;OCCURRENCE_STATUS_INFERRED_FROM_INDIVIDUAL_COUNT;INSTITUTION_MATCH_NONE;COLLECTION_MATCH_NONE
2832602554	8a863029-f435-446a-821e-275f4f641165	https://observation.org/observation/108650477	Animalia	Chordata	Aves	Falconiformes	Falconidae	Falco	Falco cherrug		SPECIES	Falco cherrug J.E.Gray, 1834	Falco cherrug		IN	India - Jammu and Kashmir		PRESENT	4	c8d737e0-2ff8-42e8-b8fc-6b805d26fc5f	33.2413	78.0513	25						2015-07-14T00:00:00	14	7	2015	2481034	2481034	HUMAN_OBSERVATION		Observations	OBS.108650477				CC_BY_NC_4_0	Stichting Natuurinformatie				2020-12-15T18:59:45.863Z		COORDINATE_ROUNDED;OCCURRENCE_STATUS_INFERRED_FROM_INDIVIDUAL_COUNT;INSTITUTION_MATCH_NONE;COLLECTION_MATCH_NONE
2832588571	8a863029-f435-446a-821e-275f4f641165	https://observation.org/observation/97886494	Animalia	Chordata	Aves	Falconiformes	Falconidae	Falco	Falco cherrug		SPECIES	Falco cherrug J.E.Gray, 1834	Falco cherrug		HU	Hungary - Jász-Nagykun-Szolnok		PRESENT	2	c8d737e0-2ff8-42e8-b8fc-6b805d26fc5f	47.0604	20.7853	1000						2015-02-10T00:00:00	10	2	2015	2481034	2481034	HUMAN_OBSERVATION		Observations	OBS.97886494				CC_BY_NC_4_0	Stichting Natuurinformatie				2020-12-15T18:59:43.189Z		COORDINATE_ROUNDED;OCCURRENCE_STATUS_INFERRED_FROM_INDIVIDUAL_COUNT;INSTITUTION_MATCH_NONE;COLLECTION_MATCH_NONE
2832554886	8a863029-f435-446a-821e-275f4f641165	https://observation.org/observation/101493250	Animalia	Chordata	Aves	Falconiformes	Falconidae	Falco	Falco cherrug		SPECIES	Falco cherrug J.E.Gray, 1834	Falco cherrug		HU	Hungary - Hortobágy Nemzeti Park		PRESENT	1	c8d737e0-2ff8-42e8-b8fc-6b805d26fc5f	47.5176	21.289	25						2015-04-18T00:00:00	18	4	2015	2481034	2481034	HUMAN_OBSERVATION		Observations	OBS.101493250				CC_BY_NC_4_0	Stichting Natuurinformatie				2020-12-15T19:00:07.142Z		COORDINATE_ROUNDED;OCCURRENCE_STATUS_INFERRED_FROM_INDIVIDUAL_COUNT;INSTITUTION_MATCH_NONE;COLLECTION_MATCH_NONE
2832452065	8a863029-f435-446a-821e-275f4f641165	https://observation.org/observation/79159201	Animalia	Chordata	Aves	Falconiformes	Falconidae	Falco	Falco cherrug	milvipes	SUBSPECIES	Falco cherrug milvipes Jerdon, 1871	Falco cherrug milvipes		IN	India - Jammu and Kashmir		PRESENT	1	c8d737e0-2ff8-42e8-b8fc-6b805d26fc5f	33.297	77.9508	100						2013-09-04T00:00:00	4	9	2013	5844335	2481034	HUMAN_OBSERVATION		Observations	OBS.79159201				CC_BY_NC_4_0	Stichting Natuurinformatie				2020-12-15T18:59:40.904Z		COORDINATE_ROUNDED;OCCURRENCE_STATUS_INFERRED_FROM_INDIVIDUAL_COUNT;INSTITUTION_MATCH_NONE;COLLECTION_MATCH_NONE
2832444774	8a863029-f435-446a-821e-275f4f641165	https://observation.org/observation/101267381	Animalia	Chordata	Aves	Falconiformes	Falconidae	Falco	Falco cherrug		SPECIES	Falco cherrug J.E.Gray, 1834	Falco cherrug		HU	Hungary - Hortobágy Nemzeti Park		PRESENT	1	c8d737e0-2ff8-42e8-b8fc-6b805d26fc5f	47.5251	20.931	25						2015-04-16T00:00:00	16	4	2015	2481034	2481034	HUMAN_OBSERVATION		Observations	OBS.101267381				CC_BY_NC_4_0	Stichting Natuurinformatie				2020-12-15T18:59:40.568Z	StillImage	COORDINATE_ROUNDED;OCCURRENCE_STATUS_INFERRED_FROM_INDIVIDUAL_COUNT;INSTITUTION_MATCH_NONE;COLLECTION_MATCH_NONE
2832426689	8a863029-f435-446a-821e-275f4f641165	https://observation.org/observation/84751411	Animalia	Chordata	Aves	Falconiformes	Falconidae	Falco	Falco cherrug		SPECIES	Falco cherrug J.E.Gray, 1834	Falco cherrug		HU	Hungary - Jász-Nagykun-Szolnok		PRESENT	5	c8d737e0-2ff8-42e8-b8fc-6b805d26fc5f	47.0757	20.6999	25						2014-05-23T00:00:00	23	5	2014	2481034	2481034	HUMAN_OBSERVATION		Observations	OBS.84751411				CC_BY_NC_4_0	Stichting Natuurinformatie				2020-12-15T18:59:39.069Z		COORDINATE_ROUNDED;OCCURRENCE_STATUS_INFERRED_FROM_INDIVIDUAL_COUNT;INSTITUTION_MATCH_NONE;COLLECTION_MATCH_NONE
2832420644	8a863029-f435-446a-821e-275f4f641165	https://observation.org/observation/84146920	Animalia	Chordata	Aves	Falconiformes	Falconidae	Falco	Falco cherrug		SPECIES	Falco cherrug J.E.Gray, 1834	Falco cherrug		HU	Hungary - Borsodi Mezőségi		PRESENT	1	c8d737e0-2ff8-42e8-b8fc-6b805d26fc5f	47.6909	20.7985	25						2014-05-02T00:00:00	2	5	2014	2481034	2481034	HUMAN_OBSERVATION		Observations	OBS.84146920				CC_BY_NC_4_0	Stichting Natuurinformatie				2020-12-15T19:00:03.648Z		COORDINATE_ROUNDED;OCCURRENCE_STATUS_INFERRED_FROM_INDIVIDUAL_COUNT;INSTITUTION_MATCH_NONE;COLLECTION_MATCH_NONE
2832386654	8a863029-f435-446a-821e-275f4f641165	https://observation.org/observation/75653929	Animalia	Chordata	Aves	Falconiformes	Falconidae	Falco	Falco cherrug		SPECIES	Falco cherrug J.E.Gray, 1834	Falco cherrug		CN	China - Xing'an		PRESENT	1	c8d737e0-2ff8-42e8-b8fc-6b805d26fc5f	45.005	121.334	10						2013-04-27T00:00:00	27	4	2013	2481034	2481034	HUMAN_OBSERVATION		Observations	OBS.75653929				CC_BY_NC_4_0	Stichting Natuurinformatie				2020-12-15T19:00:14.462Z	StillImage	OCCURRENCE_STATUS_INFERRED_FROM_INDIVIDUAL_COUNT;INSTITUTION_MATCH_NONE;COLLECTION_MATCH_NONE
2832374509	8a863029-f435-446a-821e-275f4f641165	https://observation.org/observation/75809158	Animalia	Chordata	Aves	Falconiformes	Falconidae	Falco	Falco cherrug		SPECIES	Falco cherrug J.E.Gray, 1834	Falco cherrug		HU	Hungary - Borsodi Mezőségi		PRESENT	1	c8d737e0-2ff8-42e8-b8fc-6b805d26fc5f	47.7512	20.8043	999						2013-04-28T00:00:00	28	4	2013	2481034	2481034	HUMAN_OBSERVATION		Observations	OBS.75809158				CC_BY_NC_4_0	Stichting Natuurinformatie				2020-12-15T18:59:42.842Z		COORDINATE_ROUNDED;OCCURRENCE_STATUS_INFERRED_FROM_INDIVIDUAL_COUNT;INSTITUTION_MATCH_NONE;COLLECTION_MATCH_NONE
2832303051	8a863029-f435-446a-821e-275f4f641165	https://observation.org/observation/70337453	Animalia	Chordata	Aves	Falconiformes	Falconidae	Falco	Falco cherrug		SPECIES	Falco cherrug J.E.Gray, 1834	Falco cherrug		HU	Hungary - Borsodi Mezőségi		PRESENT	1	c8d737e0-2ff8-42e8-b8fc-6b805d26fc5f	47.7244	20.7836	10						2012-08-06T00:00:00	6	8	2012	2481034	2481034	HUMAN_OBSERVATION		Observations	OBS.70337453				CC_BY_NC_4_0	Stichting Natuurinformatie				2020-12-15T18:59:41.554Z		COORDINATE_ROUNDED;OCCURRENCE_STATUS_INFERRED_FROM_INDIVIDUAL_COUNT;INSTITUTION_MATCH_NONE;COLLECTION_MATCH_NONE
2832279110	8a863029-f435-446a-821e-275f4f641165	https://observation.org/observation/70668290	Animalia	Chordata	Aves	Falconiformes	Falconidae	Falco	Falco cherrug		SPECIES	Falco cherrug J.E.Gray, 1834	Falco cherrug		HU	Hungary - Borsodi Mezőségi		PRESENT	1	c8d737e0-2ff8-42e8-b8fc-6b805d26fc5f	47.7292	20.782	100						2012-08-06T00:00:00	6	8	2012	2481034	2481034	HUMAN_OBSERVATION		Observations	OBS.70668290				CC_BY_NC_4_0	Stichting Natuurinformatie				2020-12-15T18:59:38.619Z	StillImage	COORDINATE_ROUNDED;OCCURRENCE_STATUS_INFERRED_FROM_INDIVIDUAL_COUNT;INSTITUTION_MATCH_NONE;COLLECTION_MATCH_NONE
2832277758	8a863029-f435-446a-821e-275f4f641165	https://observation.org/observation/49812840	Animalia	Chordata	Aves	Falconiformes	Falconidae	Falco	Falco cherrug		SPECIES	Falco cherrug J.E.Gray, 1834	Falco cherrug		HU	Hungary - Borsod-Abaúj-Zemplén		PRESENT	1	c8d737e0-2ff8-42e8-b8fc-6b805d26fc5f	47.7942	20.6645	999						2010-08-17T00:00:00	17	8	2010	2481034	2481034	HUMAN_OBSERVATION		Observations	OBS.49812840				CC_BY_NC_4_0	Stichting Natuurinformatie				2020-12-15T18:59:37.039Z		COORDINATE_ROUNDED;OCCURRENCE_STATUS_INFERRED_FROM_INDIVIDUAL_COUNT;INSTITUTION_MATCH_NONE;COLLECTION_MATCH_NONE
2832208068	8a863029-f435-446a-821e-275f4f641165	https://observation.org/observation/54476537	Animalia	Chordata	Aves	Falconiformes	Falconidae	Falco	Falco cherrug		SPECIES	Falco cherrug J.E.Gray, 1834	Falco cherrug		HU	Hungary - Borsodi Mezőségi		PRESENT	1	c8d737e0-2ff8-42e8-b8fc-6b805d26fc5f	47.7546	20.8089	999						2011-05-02T00:00:00	2	5	2011	2481034	2481034	HUMAN_OBSERVATION		Observations	OBS.54476537				CC_BY_NC_4_0	Stichting Natuurinformatie				2020-12-15T18:59:35.211Z		COORDINATE_ROUNDED;OCCURRENCE_STATUS_INFERRED_FROM_INDIVIDUAL_COUNT;INSTITUTION_MATCH_NONE;COLLECTION_MATCH_NONE
2832155980	8a863029-f435-446a-821e-275f4f641165	https://observation.org/observation/54418023	Animalia	Chordata	Aves	Falconiformes	Falconidae	Falco	Falco cherrug		SPECIES	Falco cherrug J.E.Gray, 1834	Falco cherrug		HU	Hungary - Hajdú-Bihar		PRESENT	1	c8d737e0-2ff8-42e8-b8fc-6b805d26fc5f	47.2995	21.2919	1000						2011-05-04T00:00:00	4	5	2011	2481034	2481034	HUMAN_OBSERVATION		Observations	OBS.54418023				CC_BY_NC_4_0	Stichting Natuurinformatie				2020-12-15T18:59:35.140Z		COORDINATE_ROUNDED;OCCURRENCE_STATUS_INFERRED_FROM_INDIVIDUAL_COUNT;INSTITUTION_MATCH_NONE;COLLECTION_MATCH_NONE
2832142847	8a863029-f435-446a-821e-275f4f641165	https://observation.org/observation/50919777	Animalia	Chordata	Aves	Falconiformes	Falconidae	Falco	Falco cherrug	milvipes	SUBSPECIES	Falco cherrug milvipes Jerdon, 1871	Falco cherrug milvipes		CN	China - Ngawa Tibetan and Qiang		PRESENT	8	c8d737e0-2ff8-42e8-b8fc-6b805d26fc5f	33.8815	102.912	1000						2010-06-04T00:00:00	4	6	2010	5844335	2481034	HUMAN_OBSERVATION		Observations	OBS.50919777				CC_BY_NC_4_0	Stichting Natuurinformatie				2020-12-15T18:59:36.758Z		COORDINATE_ROUNDED;OCCURRENCE_STATUS_INFERRED_FROM_INDIVIDUAL_COUNT;INSTITUTION_MATCH_NONE;COLLECTION_MATCH_NONE
2823276209	50c9509d-22c7-4a22-a47d-8c48425ef4a7	https://www.inaturalist.org/observations/53732940	Animalia	Chordata	Aves	Falconiformes	Falconidae	Falco	Falco cherrug		SPECIES	Falco cherrug J.E.Gray, 1834	Falco cherrug		RU		Altay	PRESENT		28eb1a3f-1c15-4a95-931a-4af90ecb574d	51.2963	80.9566	26229						2020-07-07T13:15:00	7	7	2020	2481034	2481034	HUMAN_OBSERVATION	iNaturalist	Observations	53732940		Ludmila Pozhidaeva	2020-07-20T15:06:37	CC_BY_NC_4_0	Ludmila Pozhidaeva	Ludmila Pozhidaeva			2020-12-26T18:04:18.851Z	StillImage	COORDINATE_ROUNDED;GEODETIC_DATUM_ASSUMED_WGS84;INSTITUTION_MATCH_NONE;COLLECTION_MATCH_NONE
2808053696	38b4c89f-584c-41bb-bd8f-cd1def33e92f	urn:lsid:artportalen.se:Sighting:85488541	Animalia	Chordata	Aves	Falconiformes	Falconidae	Falco	Falco cherrug		SPECIES	Falco cherrug J.E.Gray, 1834	Falco cherrug	J.E. Gray, 1834	SE	Norra balkongen på Sommarro, Framnäs		PRESENT	1	b8323864-602a-4a7d-9127-bb903054e97d	65.348	21.3603	400						2020-05-16T16:05:00	16	5	2020	2481034	2481034	HUMAN_OBSERVATION	ArtDatabanken	Artportalen	129046346				CC0_1_0	Lars Sandberg	Lars Sandberg			2020-12-28T16:01:18.839Z		COORDINATE_ROUNDED;GEODETIC_DATUM_ASSUMED_WGS84;INSTITUTION_MATCH_NONE;COLLECTION_MATCH_NONE
2802835282	50c9509d-22c7-4a22-a47d-8c48425ef4a7	https://www.inaturalist.org/observations/50432749	Animalia	Chordata	Aves	Falconiformes	Falconidae	Falco	Falco cherrug		SPECIES	Falco cherrug J.E.Gray, 1834	Falco cherrug		CN		Gansu	PRESENT		28eb1a3f-1c15-4a95-931a-4af90ecb574d	38.8441	96.5191	28181						2017-06-17T18:33:00	17	6	2017	2481034	2481034	HUMAN_OBSERVATION	iNaturalist	Observations	50432749		joelangbo	2020-06-21T16:48:33	CC_BY_NC_4_0	joelangbo	joelangbo			2020-12-26T17:51:31.585Z	StillImage	COORDINATE_ROUNDED;GEODETIC_DATUM_ASSUMED_WGS84;INSTITUTION_MATCH_NONE;COLLECTION_MATCH_NONE
2650990366	38b4c89f-584c-41bb-bd8f-cd1def33e92f	urn:lsid:artportalen.se:Sighting:84716272	Animalia	Chordata	Aves	Falconiformes	Falconidae	Falco	Falco cherrug		SPECIES	Falco cherrug J.E.Gray, 1834	Falco cherrug	J.E. Gray, 1834	SE	Falsterbo kanal		PRESENT	1	b8323864-602a-4a7d-9127-bb903054e97d	55.4044	12.9396	269						1997-08-31T10:35:00	31	8	1997	2481034	2481034	HUMAN_OBSERVATION	ArtDatabanken	Artportalen	128324339				CC0_1_0	Pär Lydmark	Pär Lydmark			2020-12-28T16:01:10.297Z		COORDINATE_ROUNDED;GEODETIC_DATUM_ASSUMED_WGS84;INSTITUTION_MATCH_NONE;COLLECTION_MATCH_NONE
2642615376	962f59bc-f762-11e1-a439-00145eb45e9a	25303100_o	Animalia	Chordata	Aves	Falconiformes	Falconidae	Falco	Falco cherrug		SPECIES	Falco cherrug J.E.Gray, 1834	Falco cherrug	J.E. Gray, 1834	LU	Biwer		PRESENT		75642970-f855-11dd-8235-b8a03c50a862	49.71	6.38		0.01					2006-10-16T00:00:00	16	10	2006	2481034	2481034	HUMAN_OBSERVATION	MNHNL			https://www.naturemwelt.lu	Natur&Ëmwelt		CC0_1_0		Natur&Ëmwelt			2020-12-16T02:56:56.415Z		COUNTRY_DERIVED_FROM_COORDINATES;INSTITUTION_MATCH_NONE;COLLECTION_MATCH_NONE
2640066088	95db4db8-f762-11e1-a439-00145eb45e9a	25018290	Animalia	Chordata	Aves	Falconiformes	Falconidae	Falco	Falco cherrug		SPECIES	Falco cherrug J.E.Gray, 1834	Falco cherrug		DK	Hovvig, Odsherred		PRESENT	1	8b734449-479a-4924-8f7a-9a2a64112f8f	55.9201	11.7144	5000						1998-09-04T00:00:00	4	9	1998	2481034	2481034	HUMAN_OBSERVATION					Georg Hoffmann		CC_BY_NC_4_0		Georg Hoffmann			2020-12-27T07:11:27.364Z		OCCURRENCE_STATUS_INFERRED_FROM_INDIVIDUAL_COUNT
2640040084	95db4db8-f762-11e1-a439-00145eb45e9a	25039315	Animalia	Chordata	Aves	Falconiformes	Falconidae	Falco	Falco cherrug		SPECIES	Falco cherrug J.E.Gray, 1834	Falco cherrug		DK	Ballum Forland		PRESENT	1	8b734449-479a-4924-8f7a-9a2a64112f8f	55.1234	8.66833	5000						2018-10-01T00:00:00	1	10	2018	2481034	2481034	HUMAN_OBSERVATION					Ole Zoltan Göller		CC_BY_NC_4_0		Ole Zoltan Göller			2020-12-27T07:11:15.329Z		OCCURRENCE_STATUS_INFERRED_FROM_INDIVIDUAL_COUNT
2636137475	d19c0287-15ee-45fd-b810-d30e8026a785	417597	Animalia	Chordata	Aves	Falconiformes	Falconidae	Falco	Falco cherrug		SPECIES	Falco cherrug J.E.Gray, 1834	Falco cherrug		GE	Station 2, East 2	Adjara	PRESENT	1	0071f7dd-dc2f-4e2b-9f92-4472e6344b4e	41.687	41.7793	10						2018-10-15T00:00:00	15	10	2018	2481034	2481034	HUMAN_OBSERVATION	BRC	Raptor autumn migration monitoring	417597		Batumi Raptor Count		CC0_1_0		BRC			2020-12-15T18:29:52.061Z		OCCURRENCE_STATUS_INFERRED_FROM_INDIVIDUAL_COUNT;COLLECTION_MATCH_NONE;INSTITUTION_MATCH_FUZZY
2634248560	50c9509d-22c7-4a22-a47d-8c48425ef4a7	https://www.inaturalist.org/observations/41346808	Animalia	Chordata	Aves	Falconiformes	Falconidae	Falco	Falco cherrug		SPECIES	Falco cherrug J.E.Gray, 1834	Falco cherrug		GE		Kakheti	PRESENT		28eb1a3f-1c15-4a95-931a-4af90ecb574d	41.4343	46.1655	27785						2019-08-25T19:19:00	25	8	2019	2481034	2481034	HUMAN_OBSERVATION	iNaturalist	Observations	41346808		Pavel Shukov	2020-04-04T06:13:58	CC_BY_NC_4_0	Pavel Shukov	Pavel Shukov			2020-12-26T18:03:11.378Z	StillImage	COORDINATE_ROUNDED;GEODETIC_DATUM_ASSUMED_WGS84;INSTITUTION_MATCH_NONE;COLLECTION_MATCH_NONE
2634218536	50c9509d-22c7-4a22-a47d-8c48425ef4a7	https://www.inaturalist.org/observations/41346735	Animalia	Chordata	Aves	Falconiformes	Falconidae	Falco	Falco cherrug		SPECIES	Falco cherrug J.E.Gray, 1834	Falco cherrug		GE		Kakheti	PRESENT		28eb1a3f-1c15-4a95-931a-4af90ecb574d	41.4017	46.0073	27785						2019-08-25T18:26:00	25	8	2019	2481034	2481034	HUMAN_OBSERVATION	iNaturalist	Observations	41346735		Pavel Shukov	2020-04-04T06:12:49	CC_BY_NC_4_0	Pavel Shukov	Pavel Shukov			2020-12-26T17:50:44.261Z	StillImage	COORDINATE_ROUNDED;GEODETIC_DATUM_ASSUMED_WGS84;INSTITUTION_MATCH_NONE;COLLECTION_MATCH_NONE
2632752183	3b5d5701-9cb0-4209-8075-63ba16b5aa0c		Animalia	Chordata	Aves	Falconiformes	Falconidae	Falco	Falco cherrug		SPECIES	Falco cherrug J.E.Gray, 1834	Falco cherrug		DE	Voliere		PRESENT		c76cf030-2a95-11da-9cc1-b8a03c50a862									1989-05-26T00:00:00	26	5	1989	2481034	2481034	PRESERVED_SPECIMEN	SMF	Collection Ornithologie Federsammlung - SNSD	244-032-11-02				CC_BY_4_0					2020-12-24T17:57:19.603Z		COLLECTION_MATCH_NONE;INSTITUTION_MATCH_FUZZY
2632751435	3b5d5701-9cb0-4209-8075-63ba16b5aa0c		Animalia	Chordata	Aves	Falconiformes	Falconidae	Falco	Falco cherrug		SPECIES	Falco cherrug J.E.Gray, 1834	Falco cherrug		DE	Voliere		PRESENT		c76cf030-2a95-11da-9cc1-b8a03c50a862									1972-01-01T00:00:00	1	1	1972	2481034	2481034	PRESERVED_SPECIMEN	SMF	Collection Ornithologie Federsammlung - SNSD	243-032-11-01				CC_BY_4_0					2020-12-24T17:57:19.512Z		COLLECTION_MATCH_NONE;INSTITUTION_MATCH_FUZZY
2611187911	50c9509d-22c7-4a22-a47d-8c48425ef4a7	https://www.inaturalist.org/observations/43884100	Animalia	Chordata	Aves	Falconiformes	Falconidae	Falco	Falco cherrug	cherrug	SUBSPECIES	Falco cherrug cherrug	Falco cherrug cherrug		HU		Hajdú-Bihar	PRESENT		28eb1a3f-1c15-4a95-931a-4af90ecb574d	47.5218	21.1958	53797						2019-01-12T15:21:00	12	1	2019	7191419	2481034	HUMAN_OBSERVATION	iNaturalist	Observations	43884100		Rino Di Noto	2020-04-27T13:23:02	CC_BY_NC_4_0	Rino Di Noto	Rino Di Noto			2020-12-26T18:02:53.275Z	StillImage	COORDINATE_ROUNDED;GEODETIC_DATUM_ASSUMED_WGS84;INSTITUTION_MATCH_NONE;COLLECTION_MATCH_NONE
2611052070	50c9509d-22c7-4a22-a47d-8c48425ef4a7	https://www.inaturalist.org/observations/43886510	Animalia	Chordata	Aves	Falconiformes	Falconidae	Falco	Falco cherrug	cherrug	SUBSPECIES	Falco cherrug cherrug	Falco cherrug cherrug		HU		Hajdú-Bihar	PRESENT		28eb1a3f-1c15-4a95-931a-4af90ecb574d	47.5839	21.1719	53797						2019-01-12T15:36:00	12	1	2019	7191419	2481034	HUMAN_OBSERVATION	iNaturalist	Observations	43886510		Rino Di Noto	2020-04-27T13:37:49	CC_BY_NC_4_0	Rino Di Noto	Rino Di Noto			2020-12-26T17:50:50.502Z	StillImage	COORDINATE_ROUNDED;GEODETIC_DATUM_ASSUMED_WGS84;INSTITUTION_MATCH_NONE;COLLECTION_MATCH_NONE
2609741905	b941d3d1-964e-47dc-a3e7-f8edb144e051	168841	Animalia	Chordata	Aves	Falconiformes	Falconidae	Falco	Falco cherrug		SPECIES	Falco cherrug J.E.Gray, 1834	Falco cherrug		RU		Respublika Altay	PRESENT		477dbd45-674f-4389-8952-7c9bbde10f68	50.0525	88.7862	30						2019-07-26T00:00:00	26	7	2019	2481034	2481034	HUMAN_OBSERVATION							CC_BY_NC_4_0		Oleg i Natalyya Andreenkovy			2020-12-15T19:34:09.523Z	StillImage
2609741896	b941d3d1-964e-47dc-a3e7-f8edb144e051	168824	Animalia	Chordata	Aves	Falconiformes	Falconidae	Falco	Falco cherrug		SPECIES	Falco cherrug J.E.Gray, 1834	Falco cherrug		RU		Respublika Altay	PRESENT		477dbd45-674f-4389-8952-7c9bbde10f68	50.1229	89.0463	30						2019-07-25T00:00:00	25	7	2019	2481034	2481034	HUMAN_OBSERVATION							CC_BY_NC_4_0		Oleg i Natalyya Andreenkovy			2020-12-15T19:34:09.502Z	StillImage
2609741884	b941d3d1-964e-47dc-a3e7-f8edb144e051	171207	Animalia	Chordata	Aves	Falconiformes	Falconidae	Falco	Falco cherrug		SPECIES	Falco cherrug J.E.Gray, 1834	Falco cherrug		RU		Respublika Tyva	PRESENT		477dbd45-674f-4389-8952-7c9bbde10f68	51.25	94.75	30000						2019-06-03T00:00:00	3	6	2019	2481034	2481034	HUMAN_OBSERVATION							CC_BY_NC_4_0		Elena Shnayder			2020-12-15T19:34:09.092Z	StillImage
2609741883	b941d3d1-964e-47dc-a3e7-f8edb144e051	171205	Animalia	Chordata	Aves	Falconiformes	Falconidae	Falco	Falco cherrug		SPECIES	Falco cherrug J.E.Gray, 1834	Falco cherrug		RU		Respublika Tyva	PRESENT		477dbd45-674f-4389-8952-7c9bbde10f68	51.25	94.75	30000						2019-06-02T00:00:00	2	6	2019	2481034	2481034	HUMAN_OBSERVATION							CC_BY_NC_4_0		Elena Shnayder			2020-12-15T19:34:09.093Z
2609741882	b941d3d1-964e-47dc-a3e7-f8edb144e051	171208	Animalia	Chordata	Aves	Falconiformes	Falconidae	Falco	Falco cherrug		SPECIES	Falco cherrug J.E.Gray, 1834	Falco cherrug		RU		Respúblika Tyvá	PRESENT		477dbd45-674f-4389-8952-7c9bbde10f68	51.25	94.75	30000						2019-06-03T00:00:00	3	6	2019	2481034	2481034	HUMAN_OBSERVATION							CC_BY_NC_4_0		Elena Shnayder			2020-12-15T19:34:09.091Z
2609741881	b941d3d1-964e-47dc-a3e7-f8edb144e051	171206	Animalia	Chordata	Aves	Falconiformes	Falconidae	Falco	Falco cherrug		SPECIES	Falco cherrug J.E.Gray, 1834	Falco cherrug		RU		Respublika Tyva	PRESENT		477dbd45-674f-4389-8952-7c9bbde10f68	51.25	94.75	30000						2019-06-02T00:00:00	2	6	2019	2481034	2481034	HUMAN_OBSERVATION							CC_BY_NC_4_0		Elena Shnayder			2020-12-15T19:34:09.092Z	StillImage
2609741880	b941d3d1-964e-47dc-a3e7-f8edb144e051	171209	Animalia	Chordata	Aves	Falconiformes	Falconidae	Falco	Falco cherrug		SPECIES	Falco cherrug J.E.Gray, 1834	Falco cherrug		RU		Respúblika Tyvá	PRESENT		477dbd45-674f-4389-8952-7c9bbde10f68	51.25	94.75	30000						2019-06-03T00:00:00	3	6	2019	2481034	2481034	HUMAN_OBSERVATION							CC_BY_NC_4_0		Elena Shnayder			2020-12-15T19:34:09.094Z	StillImage
2609741879	b941d3d1-964e-47dc-a3e7-f8edb144e051	171210	Animalia	Chordata	Aves	Falconiformes	Falconidae	Falco	Falco cherrug		SPECIES	Falco cherrug J.E.Gray, 1834	Falco cherrug		RU		Respublika Tyva	PRESENT		477dbd45-674f-4389-8952-7c9bbde10f68	51.25	94.75	30000						2019-06-03T00:00:00	3	6	2019	2481034	2481034	HUMAN_OBSERVATION							CC_BY_NC_4_0		Elena Shnayder			2020-12-15T19:34:09.090Z	StillImage
2609741878	b941d3d1-964e-47dc-a3e7-f8edb144e051	171212	Animalia	Chordata	Aves	Falconiformes	Falconidae	Falco	Falco cherrug		SPECIES	Falco cherrug J.E.Gray, 1834	Falco cherrug		RU		Respúblika Tyvá	PRESENT	2	477dbd45-674f-4389-8952-7c9bbde10f68	51.25	94.25	30000						2019-06-05T00:00:00	5	6	2019	2481034	2481034	HUMAN_OBSERVATION							CC_BY_NC_4_0		Elena Shnayder			2020-12-15T19:34:09.088Z	StillImage	OCCURRENCE_STATUS_INFERRED_FROM_INDIVIDUAL_COUNT
2609741749	b941d3d1-964e-47dc-a3e7-f8edb144e051	171686	Animalia	Chordata	Aves	Falconiformes	Falconidae	Falco	Falco cherrug		SPECIES	Falco cherrug J.E.Gray, 1834	Falco cherrug		RU		Respublika Tyva	PRESENT		477dbd45-674f-4389-8952-7c9bbde10f68	50.75	94.75	30000						2019-06-19T00:00:00	19	6	2019	2481034	2481034	HUMAN_OBSERVATION							CC_BY_NC_4_0		Elena Shnayder			2020-12-15T19:34:08.660Z	StillImage
2609741747	b941d3d1-964e-47dc-a3e7-f8edb144e051	144019	Animalia	Chordata	Aves	Falconiformes	Falconidae	Falco	Falco cherrug		SPECIES	Falco cherrug J.E.Gray, 1834	Falco cherrug		RU		Respublika Tyva	PRESENT	1	477dbd45-674f-4389-8952-7c9bbde10f68	51.75	94.25	30000						2018-10-17T00:00:00	17	10	2018	2481034	2481034	HUMAN_OBSERVATION							CC_BY_NC_4_0		Igory Karyakin			2020-12-15T19:34:08.651Z	StillImage	OCCURRENCE_STATUS_INFERRED_FROM_INDIVIDUAL_COUNT
2609741736	b941d3d1-964e-47dc-a3e7-f8edb144e051	144004	Animalia	Chordata	Aves	Falconiformes	Falconidae	Falco	Falco cherrug		SPECIES	Falco cherrug J.E.Gray, 1834	Falco cherrug		RU		Respublika Tyva	PRESENT		477dbd45-674f-4389-8952-7c9bbde10f68	51.75	94.75	30000						2018-10-09T00:00:00	9	10	2018	2481034	2481034	HUMAN_OBSERVATION							CC_BY_NC_4_0		Igory Karyakin			2020-12-15T19:34:08.650Z	StillImage
2609741717	b941d3d1-964e-47dc-a3e7-f8edb144e051	171702	Animalia	Chordata	Aves	Falconiformes	Falconidae	Falco	Falco cherrug		SPECIES	Falco cherrug J.E.Gray, 1834	Falco cherrug		RU		Respúblika Tyvá	PRESENT		477dbd45-674f-4389-8952-7c9bbde10f68	50.75	94.75	30000						2019-06-19T00:00:00	19	6	2019	2481034	2481034	HUMAN_OBSERVATION							CC_BY_NC_4_0		Elena Shnayder			2020-12-15T19:34:08.599Z	StillImage
2609741691	b941d3d1-964e-47dc-a3e7-f8edb144e051	174229	Animalia	Chordata	Aves	Falconiformes	Falconidae	Falco	Falco cherrug		SPECIES	Falco cherrug J.E.Gray, 1834	Falco cherrug		RU		Respublika Altay	PRESENT		477dbd45-674f-4389-8952-7c9bbde10f68	49.6268	88.7219	30						2019-07-24T00:00:00	24	7	2019	2481034	2481034	HUMAN_OBSERVATION							CC_BY_NC_4_0		Elena Shnayder			2020-12-15T19:34:08.351Z
2609741629	b941d3d1-964e-47dc-a3e7-f8edb144e051	174376	Animalia	Chordata	Aves	Falconiformes	Falconidae	Falco	Falco cherrug		SPECIES	Falco cherrug J.E.Gray, 1834	Falco cherrug		RU		Respublika Altay	PRESENT		477dbd45-674f-4389-8952-7c9bbde10f68	49.88	89.1047	30						2017-08-03T00:00:00	3	8	2017	2481034	2481034	HUMAN_OBSERVATION							CC_BY_NC_4_0		Elena Shnayder			2020-12-15T19:34:08.265Z	StillImage
2609741622	b941d3d1-964e-47dc-a3e7-f8edb144e051	174388	Animalia	Chordata	Aves	Falconiformes	Falconidae	Falco	Falco cherrug		SPECIES	Falco cherrug J.E.Gray, 1834	Falco cherrug		RU		Respublika Altay	PRESENT		477dbd45-674f-4389-8952-7c9bbde10f68	49.75	89.25	30000						2019-07-27T00:00:00	27	7	2019	2481034	2481034	HUMAN_OBSERVATION							CC_BY_NC_4_0		Elena Shnayder			2020-12-15T19:34:08.264Z	StillImage
2609741614	b941d3d1-964e-47dc-a3e7-f8edb144e051	174035	Animalia	Chordata	Aves	Falconiformes	Falconidae	Falco	Falco cherrug		SPECIES	Falco cherrug J.E.Gray, 1834	Falco cherrug		RU		Respublika Altay	PRESENT		477dbd45-674f-4389-8952-7c9bbde10f68	49.75	88.75	30000						2019-07-13T00:00:00	13	7	2019	2481034	2481034	HUMAN_OBSERVATION							CC_BY_NC_4_0		Elena Shnayder			2020-12-15T19:34:08.213Z
2609741394	b941d3d1-964e-47dc-a3e7-f8edb144e051	139717	Animalia	Chordata	Aves	Falconiformes	Falconidae	Falco	Falco cherrug		SPECIES	Falco cherrug J.E.Gray, 1834	Falco cherrug		RU		Respublika Altay	PRESENT	1	477dbd45-674f-4389-8952-7c9bbde10f68	49.75	89.25	30000						2018-09-15T00:00:00	15	9	2018	2481034	2481034	HUMAN_OBSERVATION							CC_BY_NC_4_0		Elena Shnayder			2020-12-15T19:34:08.159Z	StillImage	OCCURRENCE_STATUS_INFERRED_FROM_INDIVIDUAL_COUNT
2609741357	b941d3d1-964e-47dc-a3e7-f8edb144e051	174163	Animalia	Chordata	Aves	Falconiformes	Falconidae	Falco	Falco cherrug		SPECIES	Falco cherrug J.E.Gray, 1834	Falco cherrug		RU		Respublika Altay	PRESENT		477dbd45-674f-4389-8952-7c9bbde10f68	49.75	89.25	30000						2019-07-15T00:00:00	15	7	2019	2481034	2481034	HUMAN_OBSERVATION							CC_BY_NC_4_0		Elena Shnayder			2020-12-15T19:34:08.119Z	StillImage
2609741356	b941d3d1-964e-47dc-a3e7-f8edb144e051	174170	Animalia	Chordata	Aves	Falconiformes	Falconidae	Falco	Falco cherrug		SPECIES	Falco cherrug J.E.Gray, 1834	Falco cherrug		RU		Respublika Altay	PRESENT		477dbd45-674f-4389-8952-7c9bbde10f68	49.75	89.25	30000						2019-07-15T00:00:00	15	7	2019	2481034	2481034	HUMAN_OBSERVATION							CC_BY_NC_4_0		Elena Shnayder			2020-12-15T19:34:08.114Z
2609741342	b941d3d1-964e-47dc-a3e7-f8edb144e051	174143	Animalia	Chordata	Aves	Falconiformes	Falconidae	Falco	Falco cherrug		SPECIES	Falco cherrug J.E.Gray, 1834	Falco cherrug		RU		Respublika Altay	PRESENT		477dbd45-674f-4389-8952-7c9bbde10f68	49.75	89.25	30000						2019-07-14T00:00:00	14	7	2019	2481034	2481034	HUMAN_OBSERVATION							CC_BY_NC_4_0		Elena Shnayder			2020-12-15T19:34:08.087Z	StillImage
2609741340	b941d3d1-964e-47dc-a3e7-f8edb144e051	174142	Animalia	Chordata	Aves	Falconiformes	Falconidae	Falco	Falco cherrug		SPECIES	Falco cherrug J.E.Gray, 1834	Falco cherrug		RU		Respublika Altay	PRESENT		477dbd45-674f-4389-8952-7c9bbde10f68	49.75	89.25	30000						2019-07-14T00:00:00	14	7	2019	2481034	2481034	HUMAN_OBSERVATION							CC_BY_NC_4_0		Elena Shnayder			2020-12-15T19:34:08.087Z	StillImage
2609741306	b941d3d1-964e-47dc-a3e7-f8edb144e051	174684	Animalia	Chordata	Aves	Falconiformes	Falconidae	Falco	Falco cherrug		SPECIES	Falco cherrug J.E.Gray, 1834	Falco cherrug		RU		Respublika Altay	PRESENT	3	477dbd45-674f-4389-8952-7c9bbde10f68	50.25	88.75	30000						2019-07-30T00:00:00	30	7	2019	2481034	2481034	HUMAN_OBSERVATION							CC_BY_NC_4_0		Elena Shnayder			2020-12-15T19:34:08.010Z		OCCURRENCE_STATUS_INFERRED_FROM_INDIVIDUAL_COUNT
2609741293	b941d3d1-964e-47dc-a3e7-f8edb144e051	174713	Animalia	Chordata	Aves	Falconiformes	Falconidae	Falco	Falco cherrug		SPECIES	Falco cherrug J.E.Gray, 1834	Falco cherrug		RU		Respublika Altay	PRESENT		477dbd45-674f-4389-8952-7c9bbde10f68	49.75	88.75	30000						2019-07-31T00:00:00	31	7	2019	2481034	2481034	HUMAN_OBSERVATION							CC_BY_NC_4_0		Elena Shnayder			2020-12-15T19:34:08.010Z	StillImage
2609741286	b941d3d1-964e-47dc-a3e7-f8edb144e051	174774	Animalia	Chordata	Aves	Falconiformes	Falconidae	Falco	Falco cherrug		SPECIES	Falco cherrug J.E.Gray, 1834	Falco cherrug		RU		Respublika Altay	PRESENT		477dbd45-674f-4389-8952-7c9bbde10f68	49.75	88.75	30000						2019-07-31T00:00:00	31	7	2019	2481034	2481034	HUMAN_OBSERVATION							CC_BY_NC_4_0		Elena Shnayder			2020-12-15T19:34:08.001Z
2609741283	b941d3d1-964e-47dc-a3e7-f8edb144e051	174768	Animalia	Chordata	Aves	Falconiformes	Falconidae	Falco	Falco cherrug		SPECIES	Falco cherrug J.E.Gray, 1834	Falco cherrug		RU		Respublika Altay	PRESENT		477dbd45-674f-4389-8952-7c9bbde10f68	49.75	88.75	30000						2019-07-31T00:00:00	31	7	2019	2481034	2481034	HUMAN_OBSERVATION							CC_BY_NC_4_0		Elena Shnayder			2020-12-15T19:34:08.002Z	StillImage
2609741278	b941d3d1-964e-47dc-a3e7-f8edb144e051	174767	Animalia	Chordata	Aves	Falconiformes	Falconidae	Falco	Falco cherrug		SPECIES	Falco cherrug J.E.Gray, 1834	Falco cherrug		RU		Respublika Altay	PRESENT	2	477dbd45-674f-4389-8952-7c9bbde10f68	49.75	88.75	30000						2019-07-31T00:00:00	31	7	2019	2481034	2481034	HUMAN_OBSERVATION							CC_BY_NC_4_0		Elena Shnayder			2020-12-15T19:34:07.965Z	StillImage	OCCURRENCE_STATUS_INFERRED_FROM_INDIVIDUAL_COUNT
2609741277	b941d3d1-964e-47dc-a3e7-f8edb144e051	174769	Animalia	Chordata	Aves	Falconiformes	Falconidae	Falco	Falco cherrug		SPECIES	Falco cherrug J.E.Gray, 1834	Falco cherrug		RU		Respublika Altay	PRESENT		477dbd45-674f-4389-8952-7c9bbde10f68	49.75	88.75	30000						2019-07-31T00:00:00	31	7	2019	2481034	2481034	HUMAN_OBSERVATION							CC_BY_NC_4_0		Elena Shnayder			2020-12-15T19:34:07.965Z	StillImage
2609741166	b941d3d1-964e-47dc-a3e7-f8edb144e051	174590	Animalia	Chordata	Aves	Falconiformes	Falconidae	Falco	Falco cherrug		SPECIES	Falco cherrug J.E.Gray, 1834	Falco cherrug		RU		Respublika Altay	PRESENT		477dbd45-674f-4389-8952-7c9bbde10f68	50.0202	88.9928	30						2019-07-29T00:00:00	29	7	2019	2481034	2481034	HUMAN_OBSERVATION							CC_BY_NC_4_0		Elena Shnayder			2020-12-15T19:34:07.744Z
2609741044	b941d3d1-964e-47dc-a3e7-f8edb144e051	166719	Animalia	Chordata	Aves	Falconiformes	Falconidae	Falco	Falco cherrug		SPECIES	Falco cherrug J.E.Gray, 1834	Falco cherrug		RU		Respublika Altay	PRESENT		477dbd45-674f-4389-8952-7c9bbde10f68	49.75	88.75	30000						2016-08-19T00:00:00	19	8	2016	2481034	2481034	HUMAN_OBSERVATION							CC_BY_NC_4_0		Elena Shnayder			2020-12-15T19:34:07.499Z	StillImage
2609740999	b941d3d1-964e-47dc-a3e7-f8edb144e051	139418	Animalia	Chordata	Aves	Falconiformes	Falconidae	Falco	Falco cherrug		SPECIES	Falco cherrug J.E.Gray, 1834	Falco cherrug		RU		Respublika Altay	PRESENT	2	477dbd45-674f-4389-8952-7c9bbde10f68	50.25	88.25	30000						2018-09-14T00:00:00	14	9	2018	2481034	2481034	HUMAN_OBSERVATION							CC_BY_NC_4_0		Elena Shnayder			2020-12-15T19:34:06.826Z	StillImage	OCCURRENCE_STATUS_INFERRED_FROM_INDIVIDUAL_COUNT
2609740946	b941d3d1-964e-47dc-a3e7-f8edb144e051	170508	Animalia	Chordata	Aves	Falconiformes	Falconidae	Falco	Falco cherrug		SPECIES	Falco cherrug J.E.Gray, 1834	Falco cherrug		RU		Respublika Tyva	PRESENT		477dbd45-674f-4389-8952-7c9bbde10f68	51.25	94.75	30000						2019-06-09T00:00:00	9	6	2019	2481034	2481034	HUMAN_OBSERVATION							CC_BY_NC_4_0		Elena Shnayder			2020-12-15T19:34:06.667Z	StillImage
2609740945	b941d3d1-964e-47dc-a3e7-f8edb144e051	170503	Animalia	Chordata	Aves	Falconiformes	Falconidae	Falco	Falco cherrug		SPECIES	Falco cherrug J.E.Gray, 1834	Falco cherrug		RU		Respublika Tyva	PRESENT		477dbd45-674f-4389-8952-7c9bbde10f68	51.25	94.25	30000						2019-06-21T00:00:00	21	6	2019	2481034	2481034	HUMAN_OBSERVATION							CC_BY_NC_4_0		Elena Shnayder			2020-12-15T19:34:06.668Z
2609740944	b941d3d1-964e-47dc-a3e7-f8edb144e051	170501	Animalia	Chordata	Aves	Falconiformes	Falconidae	Falco	Falco cherrug		SPECIES	Falco cherrug J.E.Gray, 1834	Falco cherrug		RU		Respublika Tyva	PRESENT		477dbd45-674f-4389-8952-7c9bbde10f68	51.25	94.25	30000						2019-06-16T00:00:00	16	6	2019	2481034	2481034	HUMAN_OBSERVATION							CC_BY_NC_4_0		Elena Shnayder			2020-12-15T19:34:06.667Z
2609740943	b941d3d1-964e-47dc-a3e7-f8edb144e051	170502	Animalia	Chordata	Aves	Falconiformes	Falconidae	Falco	Falco cherrug		SPECIES	Falco cherrug J.E.Gray, 1834	Falco cherrug		RU		Respublika Tyva	PRESENT		477dbd45-674f-4389-8952-7c9bbde10f68	51.25	94.25	30000						2019-06-18T00:00:00	18	6	2019	2481034	2481034	HUMAN_OBSERVATION							CC_BY_NC_4_0		Elena Shnayder			2020-12-15T19:34:06.668Z
2609740942	b941d3d1-964e-47dc-a3e7-f8edb144e051	170509	Animalia	Chordata	Aves	Falconiformes	Falconidae	Falco	Falco cherrug		SPECIES	Falco cherrug J.E.Gray, 1834	Falco cherrug		RU		Respublika Tyva	PRESENT		477dbd45-674f-4389-8952-7c9bbde10f68	51.25	94.75	30000						2019-06-13T00:00:00	13	6	2019	2481034	2481034	HUMAN_OBSERVATION							CC_BY_NC_4_0		Elena Shnayder			2020-12-15T19:34:06.667Z	StillImage
2609740941	b941d3d1-964e-47dc-a3e7-f8edb144e051	170500	Animalia	Chordata	Aves	Falconiformes	Falconidae	Falco	Falco cherrug		SPECIES	Falco cherrug J.E.Gray, 1834	Falco cherrug		RU		Respublika Tyva	PRESENT		477dbd45-674f-4389-8952-7c9bbde10f68	51.25	94.25	30000						2019-06-15T00:00:00	15	6	2019	2481034	2481034	HUMAN_OBSERVATION							CC_BY_NC_4_0		Elena Shnayder			2020-12-15T19:34:06.667Z	StillImage
2609740940	b941d3d1-964e-47dc-a3e7-f8edb144e051	170504	Animalia	Chordata	Aves	Falconiformes	Falconidae	Falco	Falco cherrug		SPECIES	Falco cherrug J.E.Gray, 1834	Falco cherrug		RU		Respublika Tyva	PRESENT		477dbd45-674f-4389-8952-7c9bbde10f68	51.25	94.25	30000						2019-06-24T00:00:00	24	6	2019	2481034	2481034	HUMAN_OBSERVATION							CC_BY_NC_4_0		Elena Shnayder			2020-12-15T19:34:06.669Z	StillImage
2609740939	b941d3d1-964e-47dc-a3e7-f8edb144e051	170505	Animalia	Chordata	Aves	Falconiformes	Falconidae	Falco	Falco cherrug		SPECIES	Falco cherrug J.E.Gray, 1834	Falco cherrug		RU		Respublika Tyva	PRESENT		477dbd45-674f-4389-8952-7c9bbde10f68	51.25	94.25	30000						2019-06-27T00:00:00	27	6	2019	2481034	2481034	HUMAN_OBSERVATION							CC_BY_NC_4_0		Elena Shnayder			2020-12-15T19:34:06.667Z	StillImage
2609740938	b941d3d1-964e-47dc-a3e7-f8edb144e051	170507	Animalia	Chordata	Aves	Falconiformes	Falconidae	Falco	Falco cherrug		SPECIES	Falco cherrug J.E.Gray, 1834	Falco cherrug		RU		Respublika Tyva	PRESENT		477dbd45-674f-4389-8952-7c9bbde10f68	51.25	94.75	30000						2019-06-07T00:00:00	7	6	2019	2481034	2481034	HUMAN_OBSERVATION							CC_BY_NC_4_0		Elena Shnayder			2020-12-15T19:34:06.668Z	StillImage
2609740937	b941d3d1-964e-47dc-a3e7-f8edb144e051	170506	Animalia	Chordata	Aves	Falconiformes	Falconidae	Falco	Falco cherrug		SPECIES	Falco cherrug J.E.Gray, 1834	Falco cherrug		RU		Respublika Tyva	PRESENT		477dbd45-674f-4389-8952-7c9bbde10f68	51.25	94.75	30000						2019-05-30T00:00:00	30	5	2019	2481034	2481034	HUMAN_OBSERVATION							CC_BY_NC_4_0		Elena Shnayder			2020-12-15T19:34:06.667Z	StillImage
2609740936	b941d3d1-964e-47dc-a3e7-f8edb144e051	170596	Animalia	Chordata	Aves	Falconiformes	Falconidae	Falco	Falco cherrug		SPECIES	Falco cherrug J.E.Gray, 1834	Falco cherrug		RU		Respublika Tyva	PRESENT		477dbd45-674f-4389-8952-7c9bbde10f68	51.25	94.75	30000						2019-06-02T00:00:00	2	6	2019	2481034	2481034	HUMAN_OBSERVATION							CC_BY_NC_4_0		Elena Shnayder			2020-12-15T19:34:06.624Z	StillImage
2609740935	b941d3d1-964e-47dc-a3e7-f8edb144e051	170597	Animalia	Chordata	Aves	Falconiformes	Falconidae	Falco	Falco cherrug		SPECIES	Falco cherrug J.E.Gray, 1834	Falco cherrug		RU		Respublika Tyva	PRESENT		477dbd45-674f-4389-8952-7c9bbde10f68	51.25	94.75	30000						2019-06-02T00:00:00	2	6	2019	2481034	2481034	HUMAN_OBSERVATION							CC_BY_NC_4_0		Elena Shnayder			2020-12-15T19:34:06.624Z	StillImage
2609740934	b941d3d1-964e-47dc-a3e7-f8edb144e051	170530	Animalia	Chordata	Aves	Falconiformes	Falconidae	Falco	Falco cherrug		SPECIES	Falco cherrug J.E.Gray, 1834	Falco cherrug		RU		Respublika Tyva	PRESENT		477dbd45-674f-4389-8952-7c9bbde10f68	51.25	94.75	30000						2019-06-24T00:00:00	24	6	2019	2481034	2481034	HUMAN_OBSERVATION							CC_BY_NC_4_0		Elena Shnayder			2020-12-15T19:34:06.617Z	StillImage
2609740933	b941d3d1-964e-47dc-a3e7-f8edb144e051	170540	Animalia	Chordata	Aves	Falconiformes	Falconidae	Falco	Falco cherrug		SPECIES	Falco cherrug J.E.Gray, 1834	Falco cherrug		RU		Respublika Tyva	PRESENT		477dbd45-674f-4389-8952-7c9bbde10f68	51.25	94.75	30000						2019-06-24T00:00:00	24	6	2019	2481034	2481034	HUMAN_OBSERVATION							CC_BY_NC_4_0		Elena Shnayder			2020-12-15T19:34:06.615Z
2609740932	b941d3d1-964e-47dc-a3e7-f8edb144e051	170546	Animalia	Chordata	Aves	Falconiformes	Falconidae	Falco	Falco cherrug		SPECIES	Falco cherrug J.E.Gray, 1834	Falco cherrug		RU		Respublika Tyva	PRESENT		477dbd45-674f-4389-8952-7c9bbde10f68	51.25	94.75	30000						2019-06-13T00:00:00	13	6	2019	2481034	2481034	HUMAN_OBSERVATION							CC_BY_NC_4_0		Elena Shnayder			2020-12-15T19:34:06.616Z	StillImage
2609740931	b941d3d1-964e-47dc-a3e7-f8edb144e051	170514	Animalia	Chordata	Aves	Falconiformes	Falconidae	Falco	Falco cherrug		SPECIES	Falco cherrug J.E.Gray, 1834	Falco cherrug		RU		Respublika Tyva	PRESENT		477dbd45-674f-4389-8952-7c9bbde10f68	51.25	94.75	30000						2019-06-27T00:00:00	27	6	2019	2481034	2481034	HUMAN_OBSERVATION							CC_BY_NC_4_0		Elena Shnayder			2020-12-15T19:34:06.613Z
2609740930	b941d3d1-964e-47dc-a3e7-f8edb144e051	170544	Animalia	Chordata	Aves	Falconiformes	Falconidae	Falco	Falco cherrug		SPECIES	Falco cherrug J.E.Gray, 1834	Falco cherrug		RU		Respublika Tyva	PRESENT		477dbd45-674f-4389-8952-7c9bbde10f68	51.25	94.75	30000						2019-06-07T00:00:00	7	6	2019	2481034	2481034	HUMAN_OBSERVATION							CC_BY_NC_4_0		Elena Shnayder			2020-12-15T19:34:06.614Z	StillImage
2609740929	b941d3d1-964e-47dc-a3e7-f8edb144e051	170525	Animalia	Chordata	Aves	Falconiformes	Falconidae	Falco	Falco cherrug		SPECIES	Falco cherrug J.E.Gray, 1834	Falco cherrug		RU		Respublika Tyva	PRESENT		477dbd45-674f-4389-8952-7c9bbde10f68	51.25	94.75	30000						2019-06-21T00:00:00	21	6	2019	2481034	2481034	HUMAN_OBSERVATION							CC_BY_NC_4_0		Elena Shnayder			2020-12-15T19:34:06.612Z	StillImage
2609740928	b941d3d1-964e-47dc-a3e7-f8edb144e051	170534	Animalia	Chordata	Aves	Falconiformes	Falconidae	Falco	Falco cherrug		SPECIES	Falco cherrug J.E.Gray, 1834	Falco cherrug		RU		Respublika Tyva	PRESENT		477dbd45-674f-4389-8952-7c9bbde10f68	51.25	94.75	30000						2019-06-07T00:00:00	7	6	2019	2481034	2481034	HUMAN_OBSERVATION							CC_BY_NC_4_0		Elena Shnayder			2020-12-15T19:34:06.617Z	StillImage
2609740927	b941d3d1-964e-47dc-a3e7-f8edb144e051	170521	Animalia	Chordata	Aves	Falconiformes	Falconidae	Falco	Falco cherrug		SPECIES	Falco cherrug J.E.Gray, 1834	Falco cherrug		RU		Respublika Tyva	PRESENT		477dbd45-674f-4389-8952-7c9bbde10f68	51.25	94.75	30000						2019-06-13T00:00:00	13	6	2019	2481034	2481034	HUMAN_OBSERVATION							CC_BY_NC_4_0		Elena Shnayder			2020-12-15T19:34:06.611Z	StillImage
2609740926	b941d3d1-964e-47dc-a3e7-f8edb144e051	170535	Animalia	Chordata	Aves	Falconiformes	Falconidae	Falco	Falco cherrug		SPECIES	Falco cherrug J.E.Gray, 1834	Falco cherrug		RU		Respublika Tyva	PRESENT		477dbd45-674f-4389-8952-7c9bbde10f68	51.25	94.75	30000						2019-06-10T00:00:00	10	6	2019	2481034	2481034	HUMAN_OBSERVATION							CC_BY_NC_4_0		Elena Shnayder			2020-12-15T19:34:06.618Z
2609740925	b941d3d1-964e-47dc-a3e7-f8edb144e051	170536	Animalia	Chordata	Aves	Falconiformes	Falconidae	Falco	Falco cherrug		SPECIES	Falco cherrug J.E.Gray, 1834	Falco cherrug		RU		Respublika Tyva	PRESENT		477dbd45-674f-4389-8952-7c9bbde10f68	51.25	94.75	30000						2019-06-13T00:00:00	13	6	2019	2481034	2481034	HUMAN_OBSERVATION							CC_BY_NC_4_0		Elena Shnayder			2020-12-15T19:34:06.617Z	StillImage
2609740922	b941d3d1-964e-47dc-a3e7-f8edb144e051	170537	Animalia	Chordata	Aves	Falconiformes	Falconidae	Falco	Falco cherrug		SPECIES	Falco cherrug J.E.Gray, 1834	Falco cherrug		RU		Respublika Tyva	PRESENT		477dbd45-674f-4389-8952-7c9bbde10f68	51.25	94.75	30000						2019-06-15T00:00:00	15	6	2019	2481034	2481034	HUMAN_OBSERVATION							CC_BY_NC_4_0		Elena Shnayder			2020-12-15T19:34:06.617Z
2609740921	b941d3d1-964e-47dc-a3e7-f8edb144e051	170531	Animalia	Chordata	Aves	Falconiformes	Falconidae	Falco	Falco cherrug		SPECIES	Falco cherrug J.E.Gray, 1834	Falco cherrug		RU		Respublika Tyva	PRESENT		477dbd45-674f-4389-8952-7c9bbde10f68	51.25	94.75	30000						2019-06-27T00:00:00	27	6	2019	2481034	2481034	HUMAN_OBSERVATION							CC_BY_NC_4_0		Elena Shnayder			2020-12-15T19:34:06.617Z	StillImage
2609740920	b941d3d1-964e-47dc-a3e7-f8edb144e051	170532	Animalia	Chordata	Aves	Falconiformes	Falconidae	Falco	Falco cherrug		SPECIES	Falco cherrug J.E.Gray, 1834	Falco cherrug		RU		Respublika Tyva	PRESENT	2	477dbd45-674f-4389-8952-7c9bbde10f68	51.25	94.75	30000						2019-05-31T00:00:00	31	5	2019	2481034	2481034	HUMAN_OBSERVATION							CC_BY_NC_4_0		Elena Shnayder			2020-12-15T19:34:06.616Z	StillImage	OCCURRENCE_STATUS_INFERRED_FROM_INDIVIDUAL_COUNT
2609740919	b941d3d1-964e-47dc-a3e7-f8edb144e051	170533	Animalia	Chordata	Aves	Falconiformes	Falconidae	Falco	Falco cherrug		SPECIES	Falco cherrug J.E.Gray, 1834	Falco cherrug		RU		Respublika Tyva	PRESENT		477dbd45-674f-4389-8952-7c9bbde10f68	51.25	94.75	30000						2019-06-04T00:00:00	4	6	2019	2481034	2481034	HUMAN_OBSERVATION							CC_BY_NC_4_0		Elena Shnayder			2020-12-15T19:34:06.617Z	StillImage
2609740917	b941d3d1-964e-47dc-a3e7-f8edb144e051	170538	Animalia	Chordata	Aves	Falconiformes	Falconidae	Falco	Falco cherrug		SPECIES	Falco cherrug J.E.Gray, 1834	Falco cherrug		RU		Respublika Tyva	PRESENT		477dbd45-674f-4389-8952-7c9bbde10f68	51.25	94.75	30000						2019-06-18T00:00:00	18	6	2019	2481034	2481034	HUMAN_OBSERVATION							CC_BY_NC_4_0		Elena Shnayder			2020-12-15T19:34:06.616Z
2609740916	b941d3d1-964e-47dc-a3e7-f8edb144e051	170539	Animalia	Chordata	Aves	Falconiformes	Falconidae	Falco	Falco cherrug		SPECIES	Falco cherrug J.E.Gray, 1834	Falco cherrug		RU		Respublika Tyva	PRESENT		477dbd45-674f-4389-8952-7c9bbde10f68	51.25	94.75	30000						2019-06-21T00:00:00	21	6	2019	2481034	2481034	HUMAN_OBSERVATION							CC_BY_NC_4_0		Elena Shnayder			2020-12-15T19:34:06.617Z	StillImage
2609740914	b941d3d1-964e-47dc-a3e7-f8edb144e051	170545	Animalia	Chordata	Aves	Falconiformes	Falconidae	Falco	Falco cherrug		SPECIES	Falco cherrug J.E.Gray, 1834	Falco cherrug		RU		Respublika Tyva	PRESENT		477dbd45-674f-4389-8952-7c9bbde10f68	51.25	94.75	30000						2019-06-10T00:00:00	10	6	2019	2481034	2481034	HUMAN_OBSERVATION							CC_BY_NC_4_0		Elena Shnayder			2020-12-15T19:34:06.615Z
2609740913	b941d3d1-964e-47dc-a3e7-f8edb144e051	170547	Animalia	Chordata	Aves	Falconiformes	Falconidae	Falco	Falco cherrug		SPECIES	Falco cherrug J.E.Gray, 1834	Falco cherrug		RU		Respublika Tyva	PRESENT	6	477dbd45-674f-4389-8952-7c9bbde10f68	51.25	94.75	30000						2019-06-15T00:00:00	15	6	2019	2481034	2481034	HUMAN_OBSERVATION							CC_BY_NC_4_0		Elena Shnayder			2020-12-15T19:34:06.615Z		OCCURRENCE_STATUS_INFERRED_FROM_INDIVIDUAL_COUNT
2609740912	b941d3d1-964e-47dc-a3e7-f8edb144e051	170548	Animalia	Chordata	Aves	Falconiformes	Falconidae	Falco	Falco cherrug		SPECIES	Falco cherrug J.E.Gray, 1834	Falco cherrug		RU		Respublika Tyva	PRESENT		477dbd45-674f-4389-8952-7c9bbde10f68	51.25	94.75	30000						2019-06-18T00:00:00	18	6	2019	2481034	2481034	HUMAN_OBSERVATION							CC_BY_NC_4_0		Elena Shnayder			2020-12-15T19:34:06.614Z
2609740911	b941d3d1-964e-47dc-a3e7-f8edb144e051	170542	Animalia	Chordata	Aves	Falconiformes	Falconidae	Falco	Falco cherrug		SPECIES	Falco cherrug J.E.Gray, 1834	Falco cherrug		RU		Respublika Tyva	PRESENT	2	477dbd45-674f-4389-8952-7c9bbde10f68	51.25	94.75	30000						2019-06-01T00:00:00	1	6	2019	2481034	2481034	HUMAN_OBSERVATION							CC_BY_NC_4_0		Elena Shnayder			2020-12-15T19:34:06.614Z	StillImage	OCCURRENCE_STATUS_INFERRED_FROM_INDIVIDUAL_COUNT
2609740910	b941d3d1-964e-47dc-a3e7-f8edb144e051	170541	Animalia	Chordata	Aves	Falconiformes	Falconidae	Falco	Falco cherrug		SPECIES	Falco cherrug J.E.Gray, 1834	Falco cherrug		RU		Respublika Tyva	PRESENT		477dbd45-674f-4389-8952-7c9bbde10f68	51.25	94.75	30000						2019-06-27T00:00:00	27	6	2019	2481034	2481034	HUMAN_OBSERVATION							CC_BY_NC_4_0		Elena Shnayder			2020-12-15T19:34:06.614Z
2609740909	b941d3d1-964e-47dc-a3e7-f8edb144e051	170543	Animalia	Chordata	Aves	Falconiformes	Falconidae	Falco	Falco cherrug		SPECIES	Falco cherrug J.E.Gray, 1834	Falco cherrug		RU		Respublika Tyva	PRESENT		477dbd45-674f-4389-8952-7c9bbde10f68	51.25	94.75	30000						2019-06-04T00:00:00	4	6	2019	2481034	2481034	HUMAN_OBSERVATION							CC_BY_NC_4_0		Elena Shnayder			2020-12-15T19:34:06.614Z	StillImage
2609740908	b941d3d1-964e-47dc-a3e7-f8edb144e051	170549	Animalia	Chordata	Aves	Falconiformes	Falconidae	Falco	Falco cherrug		SPECIES	Falco cherrug J.E.Gray, 1834	Falco cherrug		RU		Respublika Tyva	PRESENT		477dbd45-674f-4389-8952-7c9bbde10f68	51.25	94.75	30000						2019-06-21T00:00:00	21	6	2019	2481034	2481034	HUMAN_OBSERVATION							CC_BY_NC_4_0		Elena Shnayder			2020-12-15T19:34:06.615Z	StillImage
2609740907	b941d3d1-964e-47dc-a3e7-f8edb144e051	170512	Animalia	Chordata	Aves	Falconiformes	Falconidae	Falco	Falco cherrug		SPECIES	Falco cherrug J.E.Gray, 1834	Falco cherrug		RU		Respublika Tyva	PRESENT		477dbd45-674f-4389-8952-7c9bbde10f68	51.25	94.75	30000						2019-06-21T00:00:00	21	6	2019	2481034	2481034	HUMAN_OBSERVATION							CC_BY_NC_4_0		Elena Shnayder			2020-12-15T19:34:06.614Z	StillImage
2609740906	b941d3d1-964e-47dc-a3e7-f8edb144e051	170513	Animalia	Chordata	Aves	Falconiformes	Falconidae	Falco	Falco cherrug		SPECIES	Falco cherrug J.E.Gray, 1834	Falco cherrug		RU		Respublika Tyva	PRESENT		477dbd45-674f-4389-8952-7c9bbde10f68	51.25	94.75	30000						2019-06-24T00:00:00	24	6	2019	2481034	2481034	HUMAN_OBSERVATION							CC_BY_NC_4_0		Elena Shnayder			2020-12-15T19:34:06.612Z	StillImage
2609740905	b941d3d1-964e-47dc-a3e7-f8edb144e051	170510	Animalia	Chordata	Aves	Falconiformes	Falconidae	Falco	Falco cherrug		SPECIES	Falco cherrug J.E.Gray, 1834	Falco cherrug		RU		Respublika Tyva	PRESENT		477dbd45-674f-4389-8952-7c9bbde10f68	51.25	94.75	30000						2019-06-15T00:00:00	15	6	2019	2481034	2481034	HUMAN_OBSERVATION							CC_BY_NC_4_0		Elena Shnayder			2020-12-15T19:34:06.614Z	StillImage
2609740904	b941d3d1-964e-47dc-a3e7-f8edb144e051	170515	Animalia	Chordata	Aves	Falconiformes	Falconidae	Falco	Falco cherrug		SPECIES	Falco cherrug J.E.Gray, 1834	Falco cherrug		RU		Respublika Tyva	PRESENT		477dbd45-674f-4389-8952-7c9bbde10f68	51.25	94.75	30000						2019-05-30T00:00:00	30	5	2019	2481034	2481034	HUMAN_OBSERVATION							CC_BY_NC_4_0		Elena Shnayder			2020-12-15T19:34:06.613Z	StillImage
2609740903	b941d3d1-964e-47dc-a3e7-f8edb144e051	170516	Animalia	Chordata	Aves	Falconiformes	Falconidae	Falco	Falco cherrug		SPECIES	Falco cherrug J.E.Gray, 1834	Falco cherrug		RU		Respublika Tyva	PRESENT		477dbd45-674f-4389-8952-7c9bbde10f68	51.25	94.75	30000						2019-06-04T00:00:00	4	6	2019	2481034	2481034	HUMAN_OBSERVATION							CC_BY_NC_4_0		Elena Shnayder			2020-12-15T19:34:06.613Z
2609740902	b941d3d1-964e-47dc-a3e7-f8edb144e051	170518	Animalia	Chordata	Aves	Falconiformes	Falconidae	Falco	Falco cherrug		SPECIES	Falco cherrug J.E.Gray, 1834	Falco cherrug		RU		Respublika Tyva	PRESENT		477dbd45-674f-4389-8952-7c9bbde10f68	51.25	94.75	30000						2019-06-07T00:00:00	7	6	2019	2481034	2481034	HUMAN_OBSERVATION							CC_BY_NC_4_0		Elena Shnayder			2020-12-15T19:34:06.613Z	StillImage
2609740901	b941d3d1-964e-47dc-a3e7-f8edb144e051	170511	Animalia	Chordata	Aves	Falconiformes	Falconidae	Falco	Falco cherrug		SPECIES	Falco cherrug J.E.Gray, 1834	Falco cherrug		RU		Respublika Tyva	PRESENT		477dbd45-674f-4389-8952-7c9bbde10f68	51.25	94.75	30000						2019-06-18T00:00:00	18	6	2019	2481034	2481034	HUMAN_OBSERVATION							CC_BY_NC_4_0		Elena Shnayder			2020-12-15T19:34:06.613Z
2609740900	b941d3d1-964e-47dc-a3e7-f8edb144e051	170517	Animalia	Chordata	Aves	Falconiformes	Falconidae	Falco	Falco cherrug		SPECIES	Falco cherrug J.E.Gray, 1834	Falco cherrug		RU		Respublika Tyva	PRESENT		477dbd45-674f-4389-8952-7c9bbde10f68	51.25	94.75	30000						2019-06-05T00:00:00	5	6	2019	2481034	2481034	HUMAN_OBSERVATION							CC_BY_NC_4_0		Elena Shnayder			2020-12-15T19:34:06.613Z
2609740899	b941d3d1-964e-47dc-a3e7-f8edb144e051	170519	Animalia	Chordata	Aves	Falconiformes	Falconidae	Falco	Falco cherrug		SPECIES	Falco cherrug J.E.Gray, 1834	Falco cherrug		RU		Respublika Tyva	PRESENT		477dbd45-674f-4389-8952-7c9bbde10f68	51.25	94.75	30000						2019-06-09T00:00:00	9	6	2019	2481034	2481034	HUMAN_OBSERVATION							CC_BY_NC_4_0		Elena Shnayder			2020-12-15T19:34:06.613Z	StillImage
2609740897	b941d3d1-964e-47dc-a3e7-f8edb144e051	170523	Animalia	Chordata	Aves	Falconiformes	Falconidae	Falco	Falco cherrug		SPECIES	Falco cherrug J.E.Gray, 1834	Falco cherrug		RU		Respublika Tyva	PRESENT		477dbd45-674f-4389-8952-7c9bbde10f68	51.25	94.75	30000						2019-06-18T00:00:00	18	6	2019	2481034	2481034	HUMAN_OBSERVATION							CC_BY_NC_4_0		Elena Shnayder			2020-12-15T19:34:06.612Z	StillImage
2609740895	b941d3d1-964e-47dc-a3e7-f8edb144e051	170522	Animalia	Chordata	Aves	Falconiformes	Falconidae	Falco	Falco cherrug		SPECIES	Falco cherrug J.E.Gray, 1834	Falco cherrug		RU		Respublika Tyva	PRESENT		477dbd45-674f-4389-8952-7c9bbde10f68	51.25	94.75	30000						2019-06-15T00:00:00	15	6	2019	2481034	2481034	HUMAN_OBSERVATION							CC_BY_NC_4_0		Elena Shnayder			2020-12-15T19:34:06.611Z	StillImage
2609740894	b941d3d1-964e-47dc-a3e7-f8edb144e051	170527	Animalia	Chordata	Aves	Falconiformes	Falconidae	Falco	Falco cherrug		SPECIES	Falco cherrug J.E.Gray, 1834	Falco cherrug		RU		Respublika Tyva	PRESENT		477dbd45-674f-4389-8952-7c9bbde10f68	51.25	94.75	30000						2019-06-27T00:00:00	27	6	2019	2481034	2481034	HUMAN_OBSERVATION							CC_BY_NC_4_0		Elena Shnayder			2020-12-15T19:34:06.611Z
2609740893	b941d3d1-964e-47dc-a3e7-f8edb144e051	170526	Animalia	Chordata	Aves	Falconiformes	Falconidae	Falco	Falco cherrug		SPECIES	Falco cherrug J.E.Gray, 1834	Falco cherrug		RU		Respublika Tyva	PRESENT		477dbd45-674f-4389-8952-7c9bbde10f68	51.25	94.75	30000						2019-06-24T00:00:00	24	6	2019	2481034	2481034	HUMAN_OBSERVATION							CC_BY_NC_4_0		Elena Shnayder			2020-12-15T19:34:06.611Z	StillImage
2609740892	b941d3d1-964e-47dc-a3e7-f8edb144e051	170520	Animalia	Chordata	Aves	Falconiformes	Falconidae	Falco	Falco cherrug		SPECIES	Falco cherrug J.E.Gray, 1834	Falco cherrug		RU		Respublika Tyva	PRESENT		477dbd45-674f-4389-8952-7c9bbde10f68	51.25	94.75	30000						2019-06-10T00:00:00	10	6	2019	2481034	2481034	HUMAN_OBSERVATION							CC_BY_NC_4_0		Elena Shnayder			2020-12-15T19:34:06.611Z	StillImage
2609740891	b941d3d1-964e-47dc-a3e7-f8edb144e051	170528	Animalia	Chordata	Aves	Falconiformes	Falconidae	Falco	Falco cherrug		SPECIES	Falco cherrug J.E.Gray, 1834	Falco cherrug		RU		Respublika Tyva	PRESENT	1	477dbd45-674f-4389-8952-7c9bbde10f68	51.25	94.75	30000						2019-05-30T00:00:00	30	5	2019	2481034	2481034	HUMAN_OBSERVATION							CC_BY_NC_4_0		Elena Shnayder			2020-12-15T19:34:06.611Z	StillImage	OCCURRENCE_STATUS_INFERRED_FROM_INDIVIDUAL_COUNT
2609740890	b941d3d1-964e-47dc-a3e7-f8edb144e051	170529	Animalia	Chordata	Aves	Falconiformes	Falconidae	Falco	Falco cherrug		SPECIES	Falco cherrug J.E.Gray, 1834	Falco cherrug		RU		Respublika Tyva	PRESENT		477dbd45-674f-4389-8952-7c9bbde10f68	51.25	94.75	30000						2019-06-03T00:00:00	3	6	2019	2481034	2481034	HUMAN_OBSERVATION							CC_BY_NC_4_0		Elena Shnayder			2020-12-15T19:34:06.611Z	StillImage
2609740881	b941d3d1-964e-47dc-a3e7-f8edb144e051	170551	Animalia	Chordata	Aves	Falconiformes	Falconidae	Falco	Falco cherrug		SPECIES	Falco cherrug J.E.Gray, 1834	Falco cherrug		RU		Respublika Tyva	PRESENT		477dbd45-674f-4389-8952-7c9bbde10f68	51.25	94.75	30000						2019-06-27T00:00:00	27	6	2019	2481034	2481034	HUMAN_OBSERVATION							CC_BY_NC_4_0		Elena Shnayder			2020-12-15T19:34:06.608Z	StillImage
2609740880	b941d3d1-964e-47dc-a3e7-f8edb144e051	170550	Animalia	Chordata	Aves	Falconiformes	Falconidae	Falco	Falco cherrug		SPECIES	Falco cherrug J.E.Gray, 1834	Falco cherrug		RU		Respublika Tyva	PRESENT		477dbd45-674f-4389-8952-7c9bbde10f68	51.25	94.75	30000						2019-06-24T00:00:00	24	6	2019	2481034	2481034	HUMAN_OBSERVATION							CC_BY_NC_4_0		Elena Shnayder			2020-12-15T19:34:06.608Z	StillImage
2609740877	b941d3d1-964e-47dc-a3e7-f8edb144e051	170552	Animalia	Chordata	Aves	Falconiformes	Falconidae	Falco	Falco cherrug		SPECIES	Falco cherrug J.E.Gray, 1834	Falco cherrug		RU		Respublika Tyva	PRESENT		477dbd45-674f-4389-8952-7c9bbde10f68	51.25	94.75	30000						2019-05-30T00:00:00	30	5	2019	2481034	2481034	HUMAN_OBSERVATION							CC_BY_NC_4_0		Elena Shnayder			2020-12-15T19:34:06.608Z	StillImage
2609740875	b941d3d1-964e-47dc-a3e7-f8edb144e051	170553	Animalia	Chordata	Aves	Falconiformes	Falconidae	Falco	Falco cherrug		SPECIES	Falco cherrug J.E.Gray, 1834	Falco cherrug		RU		Respublika Tyva	PRESENT		477dbd45-674f-4389-8952-7c9bbde10f68	51.25	94.75	30000						2019-05-31T00:00:00	31	5	2019	2481034	2481034	HUMAN_OBSERVATION							CC_BY_NC_4_0		Elena Shnayder			2020-12-15T19:34:06.606Z
2609740874	b941d3d1-964e-47dc-a3e7-f8edb144e051	170555	Animalia	Chordata	Aves	Falconiformes	Falconidae	Falco	Falco cherrug		SPECIES	Falco cherrug J.E.Gray, 1834	Falco cherrug		RU		Respublika Tyva	PRESENT		477dbd45-674f-4389-8952-7c9bbde10f68	51.25	94.75	30000						2019-06-01T00:00:00	1	6	2019	2481034	2481034	HUMAN_OBSERVATION							CC_BY_NC_4_0		Elena Shnayder			2020-12-15T19:34:06.607Z	StillImage
2609740873	b941d3d1-964e-47dc-a3e7-f8edb144e051	170554	Animalia	Chordata	Aves	Falconiformes	Falconidae	Falco	Falco cherrug		SPECIES	Falco cherrug J.E.Gray, 1834	Falco cherrug		RU		Respublika Tyva	PRESENT		477dbd45-674f-4389-8952-7c9bbde10f68	51.25	94.75	30000						2019-05-31T00:00:00	31	5	2019	2481034	2481034	HUMAN_OBSERVATION							CC_BY_NC_4_0		Elena Shnayder			2020-12-15T19:34:06.606Z	StillImage
2609740870	b941d3d1-964e-47dc-a3e7-f8edb144e051	169629	Animalia	Chordata	Aves	Falconiformes	Falconidae	Falco	Falco cherrug		SPECIES	Falco cherrug J.E.Gray, 1834	Falco cherrug		RU		Respublika Tyva	PRESENT		477dbd45-674f-4389-8952-7c9bbde10f68	51.75	94.75	30000						2019-06-27T00:00:00	27	6	2019	2481034	2481034	HUMAN_OBSERVATION							CC_BY_NC_4_0		Elena Shnayder			2020-12-15T19:34:06.585Z
2609740869	b941d3d1-964e-47dc-a3e7-f8edb144e051	169608	Animalia	Chordata	Aves	Falconiformes	Falconidae	Falco	Falco cherrug		SPECIES	Falco cherrug J.E.Gray, 1834	Falco cherrug		RU		Respublika Tyva	PRESENT		477dbd45-674f-4389-8952-7c9bbde10f68	51.75	94.75	30000						2019-06-16T00:00:00	16	6	2019	2481034	2481034	HUMAN_OBSERVATION							CC_BY_NC_4_0		Elena Shnayder			2020-12-15T19:34:06.582Z	StillImage
2609740867	b941d3d1-964e-47dc-a3e7-f8edb144e051	169623	Animalia	Chordata	Aves	Falconiformes	Falconidae	Falco	Falco cherrug		SPECIES	Falco cherrug J.E.Gray, 1834	Falco cherrug		RU		Respublika Tyva	PRESENT		477dbd45-674f-4389-8952-7c9bbde10f68	51.75	94.75	30000						2019-06-09T00:00:00	9	6	2019	2481034	2481034	HUMAN_OBSERVATION							CC_BY_NC_4_0		Elena Shnayder			2020-12-15T19:34:06.585Z
2609740865	b941d3d1-964e-47dc-a3e7-f8edb144e051	169627	Animalia	Chordata	Aves	Falconiformes	Falconidae	Falco	Falco cherrug		SPECIES	Falco cherrug J.E.Gray, 1834	Falco cherrug		RU		Respublika Tyva	PRESENT		477dbd45-674f-4389-8952-7c9bbde10f68	51.75	94.75	30000						2019-06-21T00:00:00	21	6	2019	2481034	2481034	HUMAN_OBSERVATION							CC_BY_NC_4_0		Elena Shnayder			2020-12-15T19:34:06.585Z	StillImage
2609740862	b941d3d1-964e-47dc-a3e7-f8edb144e051	169604	Animalia	Chordata	Aves	Falconiformes	Falconidae	Falco	Falco cherrug		SPECIES	Falco cherrug J.E.Gray, 1834	Falco cherrug		RU		Respublika Tyva	PRESENT		477dbd45-674f-4389-8952-7c9bbde10f68	51.75	94.75	30000						2019-06-07T00:00:00	7	6	2019	2481034	2481034	HUMAN_OBSERVATION							CC_BY_NC_4_0		Elena Shnayder			2020-12-15T19:34:06.582Z
2609740854	b941d3d1-964e-47dc-a3e7-f8edb144e051	169628	Animalia	Chordata	Aves	Falconiformes	Falconidae	Falco	Falco cherrug		SPECIES	Falco cherrug J.E.Gray, 1834	Falco cherrug		RU		Respublika Tyva	PRESENT	7	477dbd45-674f-4389-8952-7c9bbde10f68	51.75	94.75	30000						2019-06-24T00:00:00	24	6	2019	2481034	2481034	HUMAN_OBSERVATION							CC_BY_NC_4_0		Elena Shnayder			2020-12-15T19:34:06.585Z	StillImage	OCCURRENCE_STATUS_INFERRED_FROM_INDIVIDUAL_COUNT
2609740853	b941d3d1-964e-47dc-a3e7-f8edb144e051	169626	Animalia	Chordata	Aves	Falconiformes	Falconidae	Falco	Falco cherrug		SPECIES	Falco cherrug J.E.Gray, 1834	Falco cherrug		RU		Respublika Tyva	PRESENT		477dbd45-674f-4389-8952-7c9bbde10f68	51.75	94.75	30000						2019-06-19T00:00:00	19	6	2019	2481034	2481034	HUMAN_OBSERVATION							CC_BY_NC_4_0		Elena Shnayder			2020-12-15T19:34:06.584Z
2609740852	b941d3d1-964e-47dc-a3e7-f8edb144e051	169625	Animalia	Chordata	Aves	Falconiformes	Falconidae	Falco	Falco cherrug		SPECIES	Falco cherrug J.E.Gray, 1834	Falco cherrug		RU		Respublika Tyva	PRESENT		477dbd45-674f-4389-8952-7c9bbde10f68	51.75	94.75	30000						2019-06-16T00:00:00	16	6	2019	2481034	2481034	HUMAN_OBSERVATION							CC_BY_NC_4_0		Elena Shnayder			2020-12-15T19:34:06.584Z
2609740851	b941d3d1-964e-47dc-a3e7-f8edb144e051	169624	Animalia	Chordata	Aves	Falconiformes	Falconidae	Falco	Falco cherrug		SPECIES	Falco cherrug J.E.Gray, 1834	Falco cherrug		RU		Respublika Tyva	PRESENT		477dbd45-674f-4389-8952-7c9bbde10f68	51.75	94.75	30000						2019-06-13T00:00:00	13	6	2019	2481034	2481034	HUMAN_OBSERVATION							CC_BY_NC_4_0		Elena Shnayder			2020-12-15T19:34:06.584Z	StillImage
2609740850	b941d3d1-964e-47dc-a3e7-f8edb144e051	169622	Animalia	Chordata	Aves	Falconiformes	Falconidae	Falco	Falco cherrug		SPECIES	Falco cherrug J.E.Gray, 1834	Falco cherrug		RU		Respublika Tyva	PRESENT	7	477dbd45-674f-4389-8952-7c9bbde10f68	51.75	94.75	30000						2019-06-07T00:00:00	7	6	2019	2481034	2481034	HUMAN_OBSERVATION							CC_BY_NC_4_0		Elena Shnayder			2020-12-15T19:34:06.584Z	StillImage	OCCURRENCE_STATUS_INFERRED_FROM_INDIVIDUAL_COUNT
2609740849	b941d3d1-964e-47dc-a3e7-f8edb144e051	169621	Animalia	Chordata	Aves	Falconiformes	Falconidae	Falco	Falco cherrug		SPECIES	Falco cherrug J.E.Gray, 1834	Falco cherrug		RU		Respublika Tyva	PRESENT		477dbd45-674f-4389-8952-7c9bbde10f68	51.75	94.75	30000						2019-06-05T00:00:00	5	6	2019	2481034	2481034	HUMAN_OBSERVATION							CC_BY_NC_4_0		Elena Shnayder			2020-12-15T19:34:06.585Z	StillImage
2609740848	b941d3d1-964e-47dc-a3e7-f8edb144e051	169620	Animalia	Chordata	Aves	Falconiformes	Falconidae	Falco	Falco cherrug		SPECIES	Falco cherrug J.E.Gray, 1834	Falco cherrug		RU		Respublika Tyva	PRESENT	2	477dbd45-674f-4389-8952-7c9bbde10f68	51.75	94.75	30000						2019-05-28T00:00:00	28	5	2019	2481034	2481034	HUMAN_OBSERVATION							CC_BY_NC_4_0		Elena Shnayder			2020-12-15T19:34:06.584Z	StillImage	OCCURRENCE_STATUS_INFERRED_FROM_INDIVIDUAL_COUNT
2609740840	b941d3d1-964e-47dc-a3e7-f8edb144e051	169609	Animalia	Chordata	Aves	Falconiformes	Falconidae	Falco	Falco cherrug		SPECIES	Falco cherrug J.E.Gray, 1834	Falco cherrug		RU		Respublika Tyva	PRESENT		477dbd45-674f-4389-8952-7c9bbde10f68	51.75	94.75	30000						2019-06-21T00:00:00	21	6	2019	2481034	2481034	HUMAN_OBSERVATION							CC_BY_NC_4_0		Elena Shnayder			2020-12-15T19:34:06.583Z	StillImage
2609740839	b941d3d1-964e-47dc-a3e7-f8edb144e051	169607	Animalia	Chordata	Aves	Falconiformes	Falconidae	Falco	Falco cherrug		SPECIES	Falco cherrug J.E.Gray, 1834	Falco cherrug		RU		Respublika Tyva	PRESENT		477dbd45-674f-4389-8952-7c9bbde10f68	51.75	94.75	30000						2019-06-13T00:00:00	13	6	2019	2481034	2481034	HUMAN_OBSERVATION							CC_BY_NC_4_0		Elena Shnayder			2020-12-15T19:34:06.582Z	StillImage
2609740838	b941d3d1-964e-47dc-a3e7-f8edb144e051	169606	Animalia	Chordata	Aves	Falconiformes	Falconidae	Falco	Falco cherrug		SPECIES	Falco cherrug J.E.Gray, 1834	Falco cherrug		RU		Respublika Tyva	PRESENT	6	477dbd45-674f-4389-8952-7c9bbde10f68	51.75	94.75	30000						2019-06-12T00:00:00	12	6	2019	2481034	2481034	HUMAN_OBSERVATION							CC_BY_NC_4_0		Elena Shnayder			2020-12-15T19:34:06.582Z	StillImage	OCCURRENCE_STATUS_INFERRED_FROM_INDIVIDUAL_COUNT
2609740837	b941d3d1-964e-47dc-a3e7-f8edb144e051	169605	Animalia	Chordata	Aves	Falconiformes	Falconidae	Falco	Falco cherrug		SPECIES	Falco cherrug J.E.Gray, 1834	Falco cherrug		RU		Respublika Tyva	PRESENT		477dbd45-674f-4389-8952-7c9bbde10f68	51.75	94.75	30000						2019-06-09T00:00:00	9	6	2019	2481034	2481034	HUMAN_OBSERVATION							CC_BY_NC_4_0		Elena Shnayder			2020-12-15T19:34:06.582Z	StillImage
2609740836	b941d3d1-964e-47dc-a3e7-f8edb144e051	169602	Animalia	Chordata	Aves	Falconiformes	Falconidae	Falco	Falco cherrug		SPECIES	Falco cherrug J.E.Gray, 1834	Falco cherrug		RU		Respublika Tyva	PRESENT	2	477dbd45-674f-4389-8952-7c9bbde10f68	51.75	94.75	30000						2019-05-28T00:00:00	28	5	2019	2481034	2481034	HUMAN_OBSERVATION							CC_BY_NC_4_0		Elena Shnayder			2020-12-15T19:34:06.582Z	StillImage	OCCURRENCE_STATUS_INFERRED_FROM_INDIVIDUAL_COUNT
2609740835	b941d3d1-964e-47dc-a3e7-f8edb144e051	169603	Animalia	Chordata	Aves	Falconiformes	Falconidae	Falco	Falco cherrug		SPECIES	Falco cherrug J.E.Gray, 1834	Falco cherrug		RU		Respublika Tyva	PRESENT		477dbd45-674f-4389-8952-7c9bbde10f68	51.75	94.75	30000						2019-06-05T00:00:00	5	6	2019	2481034	2481034	HUMAN_OBSERVATION							CC_BY_NC_4_0		Elena Shnayder			2020-12-15T19:34:06.585Z	StillImage
2609740827	b941d3d1-964e-47dc-a3e7-f8edb144e051	169611	Animalia	Chordata	Aves	Falconiformes	Falconidae	Falco	Falco cherrug		SPECIES	Falco cherrug J.E.Gray, 1834	Falco cherrug		RU		Respublika Tyva	PRESENT	5	477dbd45-674f-4389-8952-7c9bbde10f68	51.75	94.75	30000						2019-06-27T00:00:00	27	6	2019	2481034	2481034	HUMAN_OBSERVATION							CC_BY_NC_4_0		Elena Shnayder			2020-12-15T19:34:06.581Z		OCCURRENCE_STATUS_INFERRED_FROM_INDIVIDUAL_COUNT
2609740826	b941d3d1-964e-47dc-a3e7-f8edb144e051	169610	Animalia	Chordata	Aves	Falconiformes	Falconidae	Falco	Falco cherrug		SPECIES	Falco cherrug J.E.Gray, 1834	Falco cherrug		RU		Respublika Tyva	PRESENT		477dbd45-674f-4389-8952-7c9bbde10f68	51.75	94.75	30000						2019-06-24T00:00:00	24	6	2019	2481034	2481034	HUMAN_OBSERVATION							CC_BY_NC_4_0		Elena Shnayder			2020-12-15T19:34:06.583Z
2609740780	b941d3d1-964e-47dc-a3e7-f8edb144e051	167658	Animalia	Chordata	Aves	Falconiformes	Falconidae	Falco	Falco cherrug		SPECIES	Falco cherrug J.E.Gray, 1834	Falco cherrug		RU		Respublika Altay	PRESENT		477dbd45-674f-4389-8952-7c9bbde10f68	49.7714	88.7179	30						2019-07-31T00:00:00	31	7	2019	2481034	2481034	HUMAN_OBSERVATION							CC_BY_NC_4_0		Oleg i Natalyya Andreenkovy			2020-12-15T19:34:06.478Z	StillImage
2609740773	b941d3d1-964e-47dc-a3e7-f8edb144e051	167634	Animalia	Chordata	Aves	Falconiformes	Falconidae	Falco	Falco cherrug		SPECIES	Falco cherrug J.E.Gray, 1834	Falco cherrug		RU		Respublika Altay	PRESENT		477dbd45-674f-4389-8952-7c9bbde10f68	50.0563	88.826	30						2019-07-26T00:00:00	26	7	2019	2481034	2481034	HUMAN_OBSERVATION							CC_BY_NC_4_0		Oleg i Natalyya Andreenkovy			2020-12-15T19:34:06.474Z	StillImage
2609740754	b941d3d1-964e-47dc-a3e7-f8edb144e051	172532	Animalia	Chordata	Aves	Falconiformes	Falconidae	Falco	Falco cherrug		SPECIES	Falco cherrug J.E.Gray, 1834	Falco cherrug		RU		Respúblika Tyvá	PRESENT	1	477dbd45-674f-4389-8952-7c9bbde10f68	51.25	94.75	30000						2019-06-21T00:00:00	21	6	2019	2481034	2481034	HUMAN_OBSERVATION							CC_BY_NC_4_0		Elena Shnayder			2020-12-15T19:34:06.279Z	StillImage	OCCURRENCE_STATUS_INFERRED_FROM_INDIVIDUAL_COUNT
2609740752	b941d3d1-964e-47dc-a3e7-f8edb144e051	172534	Animalia	Chordata	Aves	Falconiformes	Falconidae	Falco	Falco cherrug		SPECIES	Falco cherrug J.E.Gray, 1834	Falco cherrug		RU		Respublika Tyva	PRESENT		477dbd45-674f-4389-8952-7c9bbde10f68	51.75	94.75	30000						2019-06-19T00:00:00	19	6	2019	2481034	2481034	HUMAN_OBSERVATION							CC_BY_NC_4_0		Elena Shnayder			2020-12-15T19:34:06.278Z	StillImage
2609740699	b941d3d1-964e-47dc-a3e7-f8edb144e051	172982	Animalia	Chordata	Aves	Falconiformes	Falconidae	Falco	Falco cherrug		SPECIES	Falco cherrug J.E.Gray, 1834	Falco cherrug		RU		Respúblika Tyvá	PRESENT		477dbd45-674f-4389-8952-7c9bbde10f68	51.25	94.75	30000						2019-06-24T00:00:00	24	6	2019	2481034	2481034	HUMAN_OBSERVATION							CC_BY_NC_4_0		Elena Shnayder			2020-12-15T19:34:05.971Z	StillImage
2609740698	b941d3d1-964e-47dc-a3e7-f8edb144e051	170496	Animalia	Chordata	Aves	Falconiformes	Falconidae	Falco	Falco cherrug		SPECIES	Falco cherrug J.E.Gray, 1834	Falco cherrug		RU		Respublika Tyva	PRESENT	2	477dbd45-674f-4389-8952-7c9bbde10f68	51.25	94.25	30000						2019-06-06T00:00:00	6	6	2019	2481034	2481034	HUMAN_OBSERVATION							CC_BY_NC_4_0		Elena Shnayder			2020-12-15T19:34:05.940Z	StillImage	OCCURRENCE_STATUS_INFERRED_FROM_INDIVIDUAL_COUNT
2609740697	b941d3d1-964e-47dc-a3e7-f8edb144e051	170498	Animalia	Chordata	Aves	Falconiformes	Falconidae	Falco	Falco cherrug		SPECIES	Falco cherrug J.E.Gray, 1834	Falco cherrug		RU		Respublika Tyva	PRESENT		477dbd45-674f-4389-8952-7c9bbde10f68	51.25	94.25	30000						2019-06-11T00:00:00	11	6	2019	2481034	2481034	HUMAN_OBSERVATION							CC_BY_NC_4_0		Elena Shnayder			2020-12-15T19:34:05.937Z	StillImage
2609740696	b941d3d1-964e-47dc-a3e7-f8edb144e051	170497	Animalia	Chordata	Aves	Falconiformes	Falconidae	Falco	Falco cherrug		SPECIES	Falco cherrug J.E.Gray, 1834	Falco cherrug		RU		Respublika Tyva	PRESENT	5	477dbd45-674f-4389-8952-7c9bbde10f68	51.25	94.25	30000						2019-06-10T00:00:00	10	6	2019	2481034	2481034	HUMAN_OBSERVATION							CC_BY_NC_4_0		Elena Shnayder			2020-12-15T19:34:05.938Z	StillImage	OCCURRENCE_STATUS_INFERRED_FROM_INDIVIDUAL_COUNT
2609740695	b941d3d1-964e-47dc-a3e7-f8edb144e051	170499	Animalia	Chordata	Aves	Falconiformes	Falconidae	Falco	Falco cherrug		SPECIES	Falco cherrug J.E.Gray, 1834	Falco cherrug		RU		Respublika Tyva	PRESENT		477dbd45-674f-4389-8952-7c9bbde10f68	51.25	94.25	30000						2019-06-12T00:00:00	12	6	2019	2481034	2481034	HUMAN_OBSERVATION							CC_BY_NC_4_0		Elena Shnayder			2020-12-15T19:34:05.938Z	StillImage
2609740688	b941d3d1-964e-47dc-a3e7-f8edb144e051	172895	Animalia	Chordata	Aves	Falconiformes	Falconidae	Falco	Falco cherrug		SPECIES	Falco cherrug J.E.Gray, 1834	Falco cherrug		RU		Respúblika Tyvá	PRESENT		477dbd45-674f-4389-8952-7c9bbde10f68	51.25	94.75	30000						2019-06-23T00:00:00	23	6	2019	2481034	2481034	HUMAN_OBSERVATION							CC_BY_NC_4_0		Elena Shnayder			2020-12-15T19:34:05.720Z	StillImage
2609740687	b941d3d1-964e-47dc-a3e7-f8edb144e051	172896	Animalia	Chordata	Aves	Falconiformes	Falconidae	Falco	Falco cherrug		SPECIES	Falco cherrug J.E.Gray, 1834	Falco cherrug		RU		Respúblika Tyvá	PRESENT		477dbd45-674f-4389-8952-7c9bbde10f68	51.25	94.75	30000						2019-06-23T00:00:00	23	6	2019	2481034	2481034	HUMAN_OBSERVATION							CC_BY_NC_4_0		Elena Shnayder			2020-12-15T19:34:05.721Z	StillImage
2609740680	b941d3d1-964e-47dc-a3e7-f8edb144e051	169229	Animalia	Chordata	Aves	Falconiformes	Falconidae	Falco	Falco cherrug		SPECIES	Falco cherrug J.E.Gray, 1834	Falco cherrug		RU		Respublika Altay	PRESENT		477dbd45-674f-4389-8952-7c9bbde10f68	49.8288	88.8048	30						2019-07-31T00:00:00	31	7	2019	2481034	2481034	HUMAN_OBSERVATION							CC_BY_NC_4_0		Oleg i Natalyya Andreenkovy			2020-12-15T19:34:05.700Z
2609740672	b941d3d1-964e-47dc-a3e7-f8edb144e051	169238	Animalia	Chordata	Aves	Falconiformes	Falconidae	Falco	Falco cherrug		SPECIES	Falco cherrug J.E.Gray, 1834	Falco cherrug		RU		Respublika Altay	PRESENT		477dbd45-674f-4389-8952-7c9bbde10f68	49.5387	88.6293	30						2019-07-29T00:00:00	29	7	2019	2481034	2481034	HUMAN_OBSERVATION							CC_BY_NC_4_0		Oleg i Natalyya Andreenkovy			2020-12-15T19:34:05.697Z	StillImage
2609740607	b941d3d1-964e-47dc-a3e7-f8edb144e051	143993	Animalia	Chordata	Aves	Falconiformes	Falconidae	Falco	Falco cherrug		SPECIES	Falco cherrug J.E.Gray, 1834	Falco cherrug		RU		Respublika Tyva	PRESENT	2	477dbd45-674f-4389-8952-7c9bbde10f68	51.25	94.75	30000						2018-10-10T00:00:00	10	10	2018	2481034	2481034	HUMAN_OBSERVATION							CC_BY_NC_4_0		Igory Karyakin			2020-12-15T19:34:04.951Z	StillImage	OCCURRENCE_STATUS_INFERRED_FROM_INDIVIDUAL_COUNT
2609740601	b941d3d1-964e-47dc-a3e7-f8edb144e051	143984	Animalia	Chordata	Aves	Falconiformes	Falconidae	Falco	Falco cherrug		SPECIES	Falco cherrug J.E.Gray, 1834	Falco cherrug		RU		Respublika Tyva	PRESENT		477dbd45-674f-4389-8952-7c9bbde10f68	51.25	94.75	30000						2018-10-10T00:00:00	10	10	2018	2481034	2481034	HUMAN_OBSERVATION							CC_BY_NC_4_0		Igory Karyakin			2020-12-15T19:34:04.952Z	StillImage
2609740575	b941d3d1-964e-47dc-a3e7-f8edb144e051	165747	Animalia	Chordata	Aves	Falconiformes	Falconidae	Falco	Falco cherrug		SPECIES	Falco cherrug J.E.Gray, 1834	Falco cherrug		RU		Respublika Tyva	PRESENT	2	477dbd45-674f-4389-8952-7c9bbde10f68	52.25	94.25	30000						2019-06-18T00:00:00	18	6	2019	2481034	2481034	HUMAN_OBSERVATION							CC_BY_NC_4_0		Oleg i Natalyya Andreenkovy			2020-12-15T19:34:04.653Z	StillImage	OCCURRENCE_STATUS_INFERRED_FROM_INDIVIDUAL_COUNT
2609740568	b941d3d1-964e-47dc-a3e7-f8edb144e051	165762	Animalia	Chordata	Aves	Falconiformes	Falconidae	Falco	Falco cherrug		SPECIES	Falco cherrug J.E.Gray, 1834	Falco cherrug		RU		Respublika Tyva	PRESENT	1	477dbd45-674f-4389-8952-7c9bbde10f68	51.2834	94.8738	30						2019-06-18T00:00:00	18	6	2019	2481034	2481034	HUMAN_OBSERVATION							CC_BY_NC_4_0		Oleg i Natalyya Andreenkovy			2020-12-15T19:34:04.610Z	StillImage	OCCURRENCE_STATUS_INFERRED_FROM_INDIVIDUAL_COUNT
2609740553	b941d3d1-964e-47dc-a3e7-f8edb144e051	141801	Animalia	Chordata	Aves	Falconiformes	Falconidae	Falco	Falco cherrug		SPECIES	Falco cherrug J.E.Gray, 1834	Falco cherrug		RU		Respublika Tyva	PRESENT		477dbd45-674f-4389-8952-7c9bbde10f68	51.75	94.75	30000						2018-10-07T00:00:00	7	10	2018	2481034	2481034	HUMAN_OBSERVATION							CC_BY_NC_4_0		Igory Karyakin			2020-12-15T19:34:04.597Z	StillImage
2609740040	b941d3d1-964e-47dc-a3e7-f8edb144e051	152749	Animalia	Chordata	Aves	Falconiformes	Falconidae	Falco	Falco cherrug		SPECIES	Falco cherrug J.E.Gray, 1834	Falco cherrug		UZ		Dghizakskaya oblasty	PRESENT		477dbd45-674f-4389-8952-7c9bbde10f68	40.75	67.25	30000						2019-01-13T00:00:00	13	1	2019	2481034	2481034	HUMAN_OBSERVATION							CC_BY_NC_4_0		Mariya Gritsina			2020-12-15T19:34:08.172Z	StillImage
2609739874	b941d3d1-964e-47dc-a3e7-f8edb144e051	141419	Animalia	Chordata	Aves	Falconiformes	Falconidae	Falco	Falco cherrug		SPECIES	Falco cherrug J.E.Gray, 1834	Falco cherrug		RU		Altayskiy kray	PRESENT		477dbd45-674f-4389-8952-7c9bbde10f68	52.75	82.75	30000						2018-11-02T00:00:00	2	11	2018	2481034	2481034	HUMAN_OBSERVATION							CC_BY_NC_4_0		Aleksey Ebely			2020-12-15T19:34:04.905Z
2609734725	95f572da-a3a9-4706-bccb-03521079a520	140349	Animalia	Chordata	Aves	Falconiformes	Falconidae	Falco	Falco cherrug		SPECIES	Falco cherrug J.E.Gray, 1834	Falco cherrug		RU		Respublika Altay	PRESENT		477dbd45-674f-4389-8952-7c9bbde10f68	49.9367	88.7743	30						2018-09-16T00:00:00	16	9	2018	2481034	2481034	HUMAN_OBSERVATION							CC_BY_NC_4_0		Elena Shnayder			2020-12-15T19:06:26.295Z
2609537075	95f572da-a3a9-4706-bccb-03521079a520	141411	Animalia	Chordata	Aves	Falconiformes	Falconidae	Falco	Falco cherrug		SPECIES	Falco cherrug J.E.Gray, 1834	Falco cherrug		RU		Altayskiy kray	PRESENT		477dbd45-674f-4389-8952-7c9bbde10f68	52.75	82.75	30000						2018-11-02T00:00:00	2	11	2018	2481034	2481034	HUMAN_OBSERVATION							CC_BY_NC_4_0		Aleksey Ebely			2020-12-15T19:06:30.810Z
2603339800	50c9509d-22c7-4a22-a47d-8c48425ef4a7	https://www.inaturalist.org/observations/36218616	Animalia	Chordata	Aves	Falconiformes	Falconidae	Falco	Falco cherrug		SPECIES	Falco cherrug J.E.Gray, 1834	Falco cherrug		CN		Sichuan	PRESENT		28eb1a3f-1c15-4a95-931a-4af90ecb574d	33.4512	102.477	28957						2017-05-27T16:59:35	27	5	2017	2481034	2481034	HUMAN_OBSERVATION	iNaturalist	Observations	36218616		dbeadle	2019-11-30T15:04:11	CC_BY_NC_4_0	dbeadle	dbeadle			2020-12-26T17:50:26.860Z		COORDINATE_ROUNDED;GEODETIC_DATUM_ASSUMED_WGS84;INSTITUTION_MATCH_NONE;COLLECTION_MATCH_NONE
2603318881	50c9509d-22c7-4a22-a47d-8c48425ef4a7	https://www.inaturalist.org/observations/41346817	Animalia	Chordata	Aves	Falconiformes	Falconidae	Falco	Falco cherrug		SPECIES	Falco cherrug J.E.Gray, 1834	Falco cherrug		GE		Kakheti	PRESENT		28eb1a3f-1c15-4a95-931a-4af90ecb574d	41.5348	46.0269	27785						2019-08-25T19:22:00	25	8	2019	2481034	2481034	HUMAN_OBSERVATION	iNaturalist	Observations	41346817		Pavel Shukov	2020-04-04T06:14:01	CC_BY_NC_4_0	Pavel Shukov	Pavel Shukov			2020-12-26T17:50:44.107Z	StillImage	COORDINATE_ROUNDED;GEODETIC_DATUM_ASSUMED_WGS84;INSTITUTION_MATCH_NONE;COLLECTION_MATCH_NONE
2598673022	c6b86c40-ff71-4e5e-902c-111f400d0d56	https://indiabiodiversity.org/observation/show/1829116	Animalia	Chordata	Aves	Falconiformes	Falconidae	Falco	Falco cherrug		SPECIES	Falco cherrug J.E.Gray, 1834	Falco cherrug J.E. Gray, 1834		IN			PRESENT		62431bdf-fa0c-452b-afce-be14884a47ff	22.8209	72.0572							2019-01-25T00:00:00	25	1	2019	2481034	2481034	HUMAN_OBSERVATION			1829116		Anand Amembal		CC_BY_4_0		Anand Amembal			2020-12-24T18:49:47.842Z	StillImage	COORDINATE_ROUNDED;GEODETIC_DATUM_ASSUMED_WGS84;COUNTRY_DERIVED_FROM_COORDINATES
2597889833	50c9509d-22c7-4a22-a47d-8c48425ef4a7	https://www.inaturalist.org/observations/38225564	Animalia	Chordata	Aves	Falconiformes	Falconidae	Falco	Falco cherrug		SPECIES	Falco cherrug J.E.Gray, 1834	Falco cherrug		RU		Novosibirsk	PRESENT		28eb1a3f-1c15-4a95-931a-4af90ecb574d	54.9406	84.9202	25654						2020-02-02T16:50:00	2	2	2020	2481034	2481034	HUMAN_OBSERVATION	iNaturalist	Observations	38225564		Александр Кочетков	2020-02-02T18:33:48	CC_BY_NC_4_0	Александр Кочетков	Александр Кочетков			2020-12-26T17:50:40.039Z	StillImage	COORDINATE_ROUNDED;GEODETIC_DATUM_ASSUMED_WGS84;INSTITUTION_MATCH_NONE;COLLECTION_MATCH_NONE
2597867800	50c9509d-22c7-4a22-a47d-8c48425ef4a7	https://www.inaturalist.org/observations/36249810	Animalia	Chordata	Aves	Falconiformes	Falconidae	Falco	Falco cherrug		SPECIES	Falco cherrug J.E.Gray, 1834	Falco cherrug		RU		Novosibirsk	PRESENT		28eb1a3f-1c15-4a95-931a-4af90ecb574d	54.5794	83.37	25717						2019-03-10T17:43:00	10	3	2019	2481034	2481034	HUMAN_OBSERVATION	iNaturalist	Observations	36249810		Александр Кочетков	2019-12-01T10:49:13	CC_BY_NC_4_0	Александр Кочетков	Александр Кочетков			2020-12-26T18:03:10.983Z	StillImage	COORDINATE_ROUNDED;GEODETIC_DATUM_ASSUMED_WGS84;INSTITUTION_MATCH_NONE;COLLECTION_MATCH_NONE
2597495923	e44ff4bb-9f72-43d6-b66d-66d00c969380	41213276	Animalia	Chordata	Aves	Falconiformes	Falconidae	Falco	Falco cherrug		SPECIES	Falco cherrug J.E.Gray, 1834	Falco cherrug			Europe		PRESENT	1	8f9a6e03-a0ee-4a60-a08f-32463f36adeb													2481034	2481034	PRESERVED_SPECIMEN	Musée des Confluences	MHNL	MHNL.41015124		Bonnetain, Hubert		CC_BY_NC_4_0					2020-12-15T17:25:26.193Z		COLLECTION_MATCH_NONE;INSTITUTION_MATCH_FUZZY
2596452950	50c9509d-22c7-4a22-a47d-8c48425ef4a7	https://www.inaturalist.org/observations/40639228	Animalia	Chordata	Aves	Falconiformes	Falconidae	Falco	Falco cherrug		SPECIES	Falco cherrug J.E.Gray, 1834	Falco cherrug		RU		Gorno-Altay	PRESENT		28eb1a3f-1c15-4a95-931a-4af90ecb574d	50.9967	84.6684	26293						2018-09-10T13:33:00	10	9	2018	2481034	2481034	HUMAN_OBSERVATION	iNaturalist	Observations	40639228		Pavel Shukov	2020-03-24T15:11:23	CC_BY_NC_4_0	Pavel Shukov	Pavel Shukov			2020-12-26T18:03:31.462Z	StillImage	COORDINATE_ROUNDED;GEODETIC_DATUM_ASSUMED_WGS84;INSTITUTION_MATCH_NONE;COLLECTION_MATCH_NONE
2596438741	50c9509d-22c7-4a22-a47d-8c48425ef4a7	https://www.inaturalist.org/observations/40966850	Animalia	Chordata	Aves	Falconiformes	Falconidae	Falco	Falco cherrug		SPECIES	Falco cherrug J.E.Gray, 1834	Falco cherrug		RU		Altay	PRESENT		28eb1a3f-1c15-4a95-931a-4af90ecb574d	53.8303	81.1698	25813						2017-07-25T15:30:00	25	7	2017	2481034	2481034	HUMAN_OBSERVATION	iNaturalist	Observations	40966850		Алина Боксорн	2020-03-29T16:00:40	CC_BY_NC_4_0	Алина Боксорн	Алина Боксорн			2020-12-26T17:50:44.517Z	StillImage	COORDINATE_ROUNDED;GEODETIC_DATUM_ASSUMED_WGS84;INSTITUTION_MATCH_NONE;COLLECTION_MATCH_NONE
2596389725	50c9509d-22c7-4a22-a47d-8c48425ef4a7	https://www.inaturalist.org/observations/40966844	Animalia	Chordata	Aves	Falconiformes	Falconidae	Falco	Falco cherrug		SPECIES	Falco cherrug J.E.Gray, 1834	Falco cherrug		RU		Altay	PRESENT		28eb1a3f-1c15-4a95-931a-4af90ecb574d	53.9197	81.055	25813						2017-07-14T16:05:00	14	7	2017	2481034	2481034	HUMAN_OBSERVATION	iNaturalist	Observations	40966844		Алина Боксорн	2020-03-29T16:00:37	CC_BY_NC_4_0	Алина Боксорн	Алина Боксорн			2020-12-26T17:50:33.234Z	StillImage	COORDINATE_ROUNDED;GEODETIC_DATUM_ASSUMED_WGS84;INSTITUTION_MATCH_NONE;COLLECTION_MATCH_NONE
2596333686	50c9509d-22c7-4a22-a47d-8c48425ef4a7	https://www.inaturalist.org/observations/40966845	Animalia	Chordata	Aves	Falconiformes	Falconidae	Falco	Falco cherrug		SPECIES	Falco cherrug J.E.Gray, 1834	Falco cherrug		RU		Altay	PRESENT		28eb1a3f-1c15-4a95-931a-4af90ecb574d	53.9154	81.1191	25813						2017-07-19T09:48:00	19	7	2017	2481034	2481034	HUMAN_OBSERVATION	iNaturalist	Observations	40966845		Алина Боксорн	2020-03-29T16:00:37	CC_BY_NC_4_0	Алина Боксорн	Алина Боксорн			2020-12-26T17:50:44.072Z	StillImage	COORDINATE_ROUNDED;GEODETIC_DATUM_ASSUMED_WGS84;INSTITUTION_MATCH_NONE;COLLECTION_MATCH_NONE
2596186568	50c9509d-22c7-4a22-a47d-8c48425ef4a7	https://www.inaturalist.org/observations/40953813	Animalia	Chordata	Aves	Falconiformes	Falconidae	Falco	Falco cherrug		SPECIES	Falco cherrug J.E.Gray, 1834	Falco cherrug		RU		Altay	PRESENT		28eb1a3f-1c15-4a95-931a-4af90ecb574d	53.8613	81.1943	25813						2017-07-08T19:42:00	8	7	2017	2481034	2481034	HUMAN_OBSERVATION	iNaturalist	Observations	40953813		Алина Боксорн	2020-03-29T12:03:38	CC_BY_NC_4_0	Алина Боксорн	Алина Боксорн			2020-12-26T17:50:36.315Z	StillImage	COORDINATE_ROUNDED;GEODETIC_DATUM_ASSUMED_WGS84;INSTITUTION_MATCH_NONE;COLLECTION_MATCH_NONE
2596109747	50c9509d-22c7-4a22-a47d-8c48425ef4a7	https://www.inaturalist.org/observations/40639236	Animalia	Chordata	Aves	Falconiformes	Falconidae	Falco	Falco cherrug		SPECIES	Falco cherrug J.E.Gray, 1834	Falco cherrug		RU		Gorno-Altay	PRESENT		28eb1a3f-1c15-4a95-931a-4af90ecb574d	50.9997	84.7112	26293						2018-09-10T14:44:00	10	9	2018	2481034	2481034	HUMAN_OBSERVATION	iNaturalist	Observations	40639236		Pavel Shukov	2020-03-24T15:11:28	CC_BY_NC_4_0	Pavel Shukov	Pavel Shukov			2020-12-26T17:50:49.099Z	StillImage	COORDINATE_ROUNDED;GEODETIC_DATUM_ASSUMED_WGS84;INSTITUTION_MATCH_NONE;COLLECTION_MATCH_NONE
2579336324	50c9509d-22c7-4a22-a47d-8c48425ef4a7	https://www.inaturalist.org/observations/39747424	Animalia	Chordata	Aves	Falconiformes	Falconidae	Falco	Falco cherrug		SPECIES	Falco cherrug J.E.Gray, 1834	Falco cherrug		RU		Krasnoyarsk	PRESENT		28eb1a3f-1c15-4a95-931a-4af90ecb574d	56.1526	92.5924	25465						2020-03-09T22:32:00	9	3	2020	2481034	2481034	HUMAN_OBSERVATION	iNaturalist	Observations	39747424		noyablokov	2020-03-09T10:37:56	CC_BY_NC_4_0	noyablokov	noyablokov			2020-12-26T18:03:22.900Z	StillImage	COORDINATE_ROUNDED;GEODETIC_DATUM_ASSUMED_WGS84;INSTITUTION_MATCH_NONE;COLLECTION_MATCH_NONE
2578945113	ba19fc1d-670c-426b-b99d-49f003792ac4	37488990-6272-11ea-4d91-5254a20238e7#1	Animalia	Chordata	Aves	Falconiformes	Falconidae	Falco	Falco cherrug		SPECIES	Falco cherrug J.E.Gray, 1834	Falco cherrug		RU		Krasnoyarskii krai	PRESENT	1	f5fc4e61-b7a0-414b-ab68-b41cb23e7fdc	56.1414	92.7391							2020-03-09T00:00:00	9	3	2020	2481034	2481034	HUMAN_OBSERVATION					YAblokov Nikita Olegovich;		CC_BY_NC_4_0		YAblokov Nikita Olegovich;			2020-12-24T10:56:22.508Z		OCCURRENCE_STATUS_INFERRED_FROM_INDIVIDUAL_COUNT
2576494044	50c9509d-22c7-4a22-a47d-8c48425ef4a7	https://www.inaturalist.org/observations/39486880	Animalia	Chordata	Aves	Falconiformes	Falconidae	Falco	Falco cherrug		SPECIES	Falco cherrug J.E.Gray, 1834	Falco cherrug		RU		Novosibirsk	PRESENT		28eb1a3f-1c15-4a95-931a-4af90ecb574d	54.8012	84.9866	25654						2020-03-01T14:20:00	1	3	2020	2481034	2481034	HUMAN_OBSERVATION	iNaturalist	Observations	39486880		Илья Сухов	2020-03-03T10:58:18	CC_BY_NC_4_0	Илья Сухов	Илья Сухов			2020-12-26T18:03:18.155Z	StillImage	COORDINATE_ROUNDED;GEODETIC_DATUM_ASSUMED_WGS84;INSTITUTION_MATCH_NONE;COLLECTION_MATCH_NONE
2574095759	50c9509d-22c7-4a22-a47d-8c48425ef4a7	https://www.inaturalist.org/observations/38536669	Animalia	Chordata	Aves	Falconiformes	Falconidae	Falco	Falco cherrug		SPECIES	Falco cherrug J.E.Gray, 1834	Falco cherrug		RU		Kemerovo	PRESENT		28eb1a3f-1c15-4a95-931a-4af90ecb574d	54.9812	85.0601	25654						2020-02-02T13:40:00	2	2	2020	2481034	2481034	HUMAN_OBSERVATION	iNaturalist	Observations	38536669		Konstantin Romanov	2020-02-11T14:03:21	CC_BY_NC_4_0	Konstantin Romanov	Konstantin Romanov			2020-12-26T18:03:00.308Z	StillImage	COORDINATE_ROUNDED;GEODETIC_DATUM_ASSUMED_WGS84;INSTITUTION_MATCH_NONE;COLLECTION_MATCH_NONE
2574081068	50c9509d-22c7-4a22-a47d-8c48425ef4a7	https://www.inaturalist.org/observations/38291188	Animalia	Chordata	Aves	Falconiformes	Falconidae	Falco	Falco cherrug		SPECIES	Falco cherrug J.E.Gray, 1834	Falco cherrug		RU		Kemerovo	PRESENT		28eb1a3f-1c15-4a95-931a-4af90ecb574d	54.9243	85.3691	25654						2020-02-02T13:44:00	2	2	2020	2481034	2481034	HUMAN_OBSERVATION	iNaturalist	Observations	38291188		Илья Сухов	2020-02-04T10:57:50	CC_BY_NC_4_0	Илья Сухов	Илья Сухов			2020-12-26T18:02:52.549Z	StillImage	COORDINATE_ROUNDED;GEODETIC_DATUM_ASSUMED_WGS84;INSTITUTION_MATCH_NONE;COLLECTION_MATCH_NONE
2573914896	50c9509d-22c7-4a22-a47d-8c48425ef4a7	https://www.inaturalist.org/observations/38258881	Animalia	Chordata	Aves	Falconiformes	Falconidae	Falco	Falco cherrug		SPECIES	Falco cherrug J.E.Gray, 1834	Falco cherrug		CN		Qinghai	PRESENT		28eb1a3f-1c15-4a95-931a-4af90ecb574d	32.9735	95.4292	29039						2017-07-24T16:33:00	24	7	2017	2481034	2481034	HUMAN_OBSERVATION	iNaturalist	Observations	38258881		黄秦	2020-02-03T15:14:45	CC_BY_4_0	黄秦	黄秦			2020-12-26T18:03:14.868Z		COORDINATE_ROUNDED;GEODETIC_DATUM_ASSUMED_WGS84;INSTITUTION_MATCH_NONE;COLLECTION_MATCH_NONE
2563544690	50c9509d-22c7-4a22-a47d-8c48425ef4a7	https://www.inaturalist.org/observations/37817363	Animalia	Chordata	Aves	Falconiformes	Falconidae	Falco	Falco cherrug		SPECIES	Falco cherrug J.E.Gray, 1834	Falco cherrug		UA		Crimea	PRESENT		28eb1a3f-1c15-4a95-931a-4af90ecb574d	45.1283	35.8265	27222						2020-01-19T15:49:00	19	1	2020	2481034	2481034	HUMAN_OBSERVATION	iNaturalist	Observations	37817363		Vyacheslav Luzanov	2020-01-21T16:41:03	CC_BY_NC_4_0	Vyacheslav Luzanov	Vyacheslav Luzanov			2020-12-26T17:50:36.719Z	StillImage	COORDINATE_ROUNDED;GEODETIC_DATUM_ASSUMED_WGS84;INSTITUTION_MATCH_NONE;COLLECTION_MATCH_NONE
2563518331	50c9509d-22c7-4a22-a47d-8c48425ef4a7	https://www.inaturalist.org/observations/37747630	Animalia	Chordata	Aves	Falconiformes	Falconidae	Falco	Falco cherrug		SPECIES	Falco cherrug J.E.Gray, 1834	Falco cherrug		RU		Kemerovo	PRESENT		28eb1a3f-1c15-4a95-931a-4af90ecb574d	54.9335	85.0738	25654						2020-01-19T15:05:00	19	1	2020	2481034	2481034	HUMAN_OBSERVATION	iNaturalist	Observations	37747630		Александр Кочетков	2020-01-19T16:18:52	CC_BY_NC_4_0	Александр Кочетков	Александр Кочетков			2020-12-26T18:03:12.194Z	StillImage	COORDINATE_ROUNDED;GEODETIC_DATUM_ASSUMED_WGS84;INSTITUTION_MATCH_NONE;COLLECTION_MATCH_NONE
2563516846	50c9509d-22c7-4a22-a47d-8c48425ef4a7	https://www.inaturalist.org/observations/37747643	Animalia	Chordata	Aves	Falconiformes	Falconidae	Falco	Falco cherrug		SPECIES	Falco cherrug J.E.Gray, 1834	Falco cherrug		RU		Novosibirsk	PRESENT		28eb1a3f-1c15-4a95-931a-4af90ecb574d	54.9611	84.8724	25654						2020-01-19T16:17:00	19	1	2020	2481034	2481034	HUMAN_OBSERVATION	iNaturalist	Observations	37747643		Александр Кочетков	2020-01-19T16:19:01	CC_BY_NC_4_0	Александр Кочетков	Александр Кочетков			2020-12-26T18:02:56.570Z	StillImage	COORDINATE_ROUNDED;GEODETIC_DATUM_ASSUMED_WGS84;INSTITUTION_MATCH_NONE;COLLECTION_MATCH_NONE
2563482534	50c9509d-22c7-4a22-a47d-8c48425ef4a7	https://www.inaturalist.org/observations/37392927	Animalia	Chordata	Aves	Falconiformes	Falconidae	Falco	Falco cherrug		SPECIES	Falco cherrug J.E.Gray, 1834	Falco cherrug		RU		Gorno-Altay	PRESENT		28eb1a3f-1c15-4a95-931a-4af90ecb574d	49.8222	88.7518	26454						2020-01-04T13:54:00	4	1	2020	2481034	2481034	HUMAN_OBSERVATION	iNaturalist	Observations	37392927		Илья Сухов	2020-01-08T07:37:01	CC_BY_NC_4_0	Илья Сухов	Илья Сухов			2020-12-26T18:02:51.500Z	StillImage	COORDINATE_ROUNDED;GEODETIC_DATUM_ASSUMED_WGS84;INSTITUTION_MATCH_NONE;COLLECTION_MATCH_NONE
2563479447	50c9509d-22c7-4a22-a47d-8c48425ef4a7	https://www.inaturalist.org/observations/37095806	Animalia	Chordata	Aves	Falconiformes	Falconidae	Falco	Falco cherrug		SPECIES	Falco cherrug J.E.Gray, 1834	Falco cherrug		RU		Kemerovo	PRESENT		28eb1a3f-1c15-4a95-931a-4af90ecb574d	55.0647	85.0136	25622						2019-12-29T13:27:00	29	12	2019	2481034	2481034	HUMAN_OBSERVATION	iNaturalist	Observations	37095806		Илья Сухов	2019-12-30T12:47:08	CC_BY_NC_4_0	Илья Сухов	Илья Сухов			2020-12-26T17:50:29.235Z	StillImage	COORDINATE_ROUNDED;GEODETIC_DATUM_ASSUMED_WGS84;INSTITUTION_MATCH_NONE;COLLECTION_MATCH_NONE
2563479419	50c9509d-22c7-4a22-a47d-8c48425ef4a7	https://www.inaturalist.org/observations/37095835	Animalia	Chordata	Aves	Falconiformes	Falconidae	Falco	Falco cherrug		SPECIES	Falco cherrug J.E.Gray, 1834	Falco cherrug		RU		Novosibirsk	PRESENT		28eb1a3f-1c15-4a95-931a-4af90ecb574d	54.989	84.8296	25654						2019-12-29T16:24:00	29	12	2019	2481034	2481034	HUMAN_OBSERVATION	iNaturalist	Observations	37095835		Илья Сухов	2019-12-30T12:47:32	CC_BY_NC_4_0	Илья Сухов	Илья Сухов			2020-12-26T18:02:57.291Z	StillImage	COORDINATE_ROUNDED;GEODETIC_DATUM_ASSUMED_WGS84;INSTITUTION_MATCH_NONE;COLLECTION_MATCH_NONE
2563467962	50c9509d-22c7-4a22-a47d-8c48425ef4a7	https://www.inaturalist.org/observations/34583985	Animalia	Chordata	Aves	Falconiformes	Falconidae	Falco	Falco cherrug		SPECIES	Falco cherrug J.E.Gray, 1834	Falco cherrug		RU		Kemerovo	PRESENT		28eb1a3f-1c15-4a95-931a-4af90ecb574d	54.8092	85.0907	25654						2019-10-19T15:29:00	19	10	2019	2481034	2481034	HUMAN_OBSERVATION	iNaturalist	Observations	34583985		Илья Сухов	2019-10-19T15:30:28	CC_BY_NC_4_0	Илья Сухов	Илья Сухов			2020-12-26T18:03:11.359Z	StillImage	COORDINATE_ROUNDED;GEODETIC_DATUM_ASSUMED_WGS84;INSTITUTION_MATCH_NONE;COLLECTION_MATCH_NONE
2563467953	50c9509d-22c7-4a22-a47d-8c48425ef4a7	https://www.inaturalist.org/observations/34583983	Animalia	Chordata	Aves	Falconiformes	Falconidae	Falco	Falco cherrug		SPECIES	Falco cherrug J.E.Gray, 1834	Falco cherrug		RU		Kemerovo	PRESENT		28eb1a3f-1c15-4a95-931a-4af90ecb574d	54.8355	85.0026	25654						2019-10-19T15:26:00	19	10	2019	2481034	2481034	HUMAN_OBSERVATION	iNaturalist	Observations	34583983		Илья Сухов	2019-10-19T15:30:27	CC_BY_NC_4_0	Илья Сухов	Илья Сухов			2020-12-26T18:02:55.998Z	StillImage	COORDINATE_ROUNDED;GEODETIC_DATUM_ASSUMED_WGS84;INSTITUTION_MATCH_NONE;COLLECTION_MATCH_NONE
2563465596	50c9509d-22c7-4a22-a47d-8c48425ef4a7	https://www.inaturalist.org/observations/33834300	Animalia	Chordata	Aves	Falconiformes	Falconidae	Falco	Falco cherrug		SPECIES	Falco cherrug J.E.Gray, 1834	Falco cherrug		RU		Gorno-Altay	PRESENT		28eb1a3f-1c15-4a95-931a-4af90ecb574d	49.6381	88.5867	26486						2019-09-24T08:24:00	24	9	2019	2481034	2481034	HUMAN_OBSERVATION	iNaturalist	Observations	33834300		Илья Сухов	2019-10-04T09:32:27	CC_BY_NC_4_0	Илья Сухов	Илья Сухов			2020-12-26T18:02:30.675Z	StillImage	COORDINATE_ROUNDED;GEODETIC_DATUM_ASSUMED_WGS84;INSTITUTION_MATCH_NONE;COLLECTION_MATCH_NONE
2563465528	50c9509d-22c7-4a22-a47d-8c48425ef4a7	https://www.inaturalist.org/observations/33834423	Animalia	Chordata	Aves	Falconiformes	Falconidae	Falco	Falco cherrug		SPECIES	Falco cherrug J.E.Gray, 1834	Falco cherrug		RU		Gorno-Altay	PRESENT		28eb1a3f-1c15-4a95-931a-4af90ecb574d	50.1983	88.5982	26421						2019-09-25T16:55:00	25	9	2019	2481034	2481034	HUMAN_OBSERVATION	iNaturalist	Observations	33834423		Илья Сухов	2019-10-04T09:39:38	CC_BY_NC_4_0	Илья Сухов	Илья Сухов			2020-12-26T18:03:07.917Z	StillImage	COORDINATE_ROUNDED;GEODETIC_DATUM_ASSUMED_WGS84;INSTITUTION_MATCH_NONE;COLLECTION_MATCH_NONE
2563444526	50c9509d-22c7-4a22-a47d-8c48425ef4a7	https://www.inaturalist.org/observations/24815222	Animalia	Chordata	Aves	Falconiformes	Falconidae	Falco	Falco cherrug		SPECIES	Falco cherrug J.E.Gray, 1834	Falco cherrug		RU		Gorno-Altay	PRESENT		28eb1a3f-1c15-4a95-931a-4af90ecb574d	49.889	89.1162	26454						2019-05-03T12:21:00	3	5	2019	2481034	2481034	HUMAN_OBSERVATION	iNaturalist	Observations	24815222		Илья Сухов	2019-05-09T01:14:22	CC_BY_NC_4_0	Илья Сухов	Илья Сухов			2020-12-26T18:02:04.622Z	StillImage	COORDINATE_ROUNDED;GEODETIC_DATUM_ASSUMED_WGS84;INSTITUTION_MATCH_NONE;COLLECTION_MATCH_NONE
2563439911	50c9509d-22c7-4a22-a47d-8c48425ef4a7	https://www.inaturalist.org/observations/21143293	Animalia	Chordata	Aves	Falconiformes	Falconidae	Falco	Falco cherrug		SPECIES	Falco cherrug J.E.Gray, 1834	Falco cherrug		RU		Novosibirsk	PRESENT		28eb1a3f-1c15-4a95-931a-4af90ecb574d	54.5508	83.4949	25717						2019-03-10T17:44:00	10	3	2019	2481034	2481034	HUMAN_OBSERVATION	iNaturalist	Observations	21143293		Илья Сухов	2019-03-11T12:57:01	CC_BY_NC_4_0	Илья Сухов	Илья Сухов			2020-12-26T17:49:49.888Z	StillImage	COORDINATE_ROUNDED;GEODETIC_DATUM_ASSUMED_WGS84;INSTITUTION_MATCH_NONE;COLLECTION_MATCH_NONE
2563439903	50c9509d-22c7-4a22-a47d-8c48425ef4a7	https://www.inaturalist.org/observations/21143286	Animalia	Chordata	Aves	Falconiformes	Falconidae	Falco	Falco cherrug		SPECIES	Falco cherrug J.E.Gray, 1834	Falco cherrug		RU		Kemerovo	PRESENT		28eb1a3f-1c15-4a95-931a-4af90ecb574d	55.1415	85.0985	25622						2019-03-10T11:25:00	10	3	2019	2481034	2481034	HUMAN_OBSERVATION	iNaturalist	Observations	21143286		Илья Сухов	2019-03-11T12:56:58	CC_BY_NC_4_0	Илья Сухов	Илья Сухов			2020-12-26T17:49:48.470Z	StillImage	COORDINATE_ROUNDED;GEODETIC_DATUM_ASSUMED_WGS84;INSTITUTION_MATCH_NONE;COLLECTION_MATCH_NONE
2563439694	50c9509d-22c7-4a22-a47d-8c48425ef4a7	https://www.inaturalist.org/observations/20969106	Animalia	Chordata	Aves	Falconiformes	Falconidae	Falco	Falco cherrug		SPECIES	Falco cherrug J.E.Gray, 1834	Falco cherrug		RU		Kemerovo	PRESENT		28eb1a3f-1c15-4a95-931a-4af90ecb574d	55.101	84.9145	25622						2019-03-03T16:44:00	3	3	2019	2481034	2481034	HUMAN_OBSERVATION	iNaturalist	Observations	20969106		Илья Сухов	2019-03-05T13:19:43	CC_BY_NC_4_0	Илья Сухов	Илья Сухов			2020-12-26T18:02:21.227Z	StillImage	COORDINATE_ROUNDED;GEODETIC_DATUM_ASSUMED_WGS84;INSTITUTION_MATCH_NONE;COLLECTION_MATCH_NONE
2563436827	50c9509d-22c7-4a22-a47d-8c48425ef4a7	https://www.inaturalist.org/observations/19022955	Animalia	Chordata	Aves	Falconiformes	Falconidae	Falco	Falco cherrug		SPECIES	Falco cherrug J.E.Gray, 1834	Falco cherrug		RU		Gorno-Altay	PRESENT		28eb1a3f-1c15-4a95-931a-4af90ecb574d	49.6142	88.5379	26486						2017-09-11T13:05:00	11	9	2017	2481034	2481034	HUMAN_OBSERVATION	iNaturalist	Observations	19022955		Илья Сухов	2018-12-15T02:59:34	CC_BY_NC_4_0	Илья Сухов	Илья Сухов			2020-12-26T18:01:59.495Z	StillImage	COORDINATE_ROUNDED;GEODETIC_DATUM_ASSUMED_WGS84;INSTITUTION_MATCH_NONE;COLLECTION_MATCH_NONE
2563436584	50c9509d-22c7-4a22-a47d-8c48425ef4a7	https://www.inaturalist.org/observations/18994928	Animalia	Chordata	Aves	Falconiformes	Falconidae	Falco	Falco cherrug		SPECIES	Falco cherrug J.E.Gray, 1834	Falco cherrug		RU		Gorno-Altay	PRESENT		28eb1a3f-1c15-4a95-931a-4af90ecb574d	49.9458	88.7714	26454						2018-09-14T18:45:00	14	9	2018	2481034	2481034	HUMAN_OBSERVATION	iNaturalist	Observations	18994928		Elena	2018-12-13T12:06:00	CC_BY_NC_4_0	Илья Сухов	Илья Сухов			2020-12-26T18:02:33.595Z	StillImage	COORDINATE_ROUNDED;GEODETIC_DATUM_ASSUMED_WGS84;INSTITUTION_MATCH_NONE;COLLECTION_MATCH_NONE
2557753112	50c9509d-22c7-4a22-a47d-8c48425ef4a7	https://www.inaturalist.org/observations/37476772	Animalia	Chordata	Aves	Falconiformes	Falconidae	Falco	Falco cherrug		SPECIES	Falco cherrug J.E.Gray, 1834	Falco cherrug		RU		Gorno-Altay	PRESENT		28eb1a3f-1c15-4a95-931a-4af90ecb574d	50.0847	88.2713	26421						2020-01-11T00:00:00	11	1	2020	2481034	2481034	HUMAN_OBSERVATION	iNaturalist	Observations	37476772		Konstantin Romanov	2020-01-11T05:33:25	CC_BY_NC_4_0	Konstantin Romanov	Konstantin Romanov			2020-12-26T18:02:56.775Z	StillImage	COORDINATE_ROUNDED;GEODETIC_DATUM_ASSUMED_WGS84;INSTITUTION_MATCH_NONE;COLLECTION_MATCH_NONE
2554282572	4852540d-afd1-4678-bd20-4aac28f65e2d	http://arctos.database.museum/guid/UAM:Bird:12216?seid=2070785	Animalia	Chordata	Aves	Falconiformes	Falconidae	Falco	Falco cherrug		SPECIES	Falco cherrug J.E.Gray, 1834	Falco cherrug			unknown		PRESENT	1	d9699a79-4736-45c2-925c-f4033ac67d52									1995-10-16T00:00:00	16	10	1995	2481034	2481034	PRESERVED_SPECIMEN	UAM	Bird specimens	UAM:Bird:12216		unknown	1900-04-01T00:00:00	CC_BY_NC_4_0		Collector(s): Anonymous; Preparator(s): Anonymous			2020-12-15T21:07:48.714Z		CONTINENT_INVALID;OCCURRENCE_STATUS_INFERRED_FROM_INDIVIDUAL_COUNT;AMBIGUOUS_INSTITUTION;COLLECTION_MATCH_FUZZY
2554278216	4852540d-afd1-4678-bd20-4aac28f65e2d	http://arctos.database.museum/guid/UAM:Bird:17652?seid=2070314	Animalia	Chordata	Aves	Falconiformes	Falconidae	Falco	Falco cherrug		SPECIES	Falco cherrug J.E.Gray, 1834	Falco cherrug		MN	Selenge		PRESENT	1	d9699a79-4736-45c2-925c-f4033ac67d52	49.5	105.05	100000						2002-04-25T00:00:00	25	4	2002	2481034	2481034	PRESERVED_SPECIMEN	UAM	Bird specimens	UAM:Bird:17652		unknown	1900-04-01T00:00:00	CC_BY_NC_4_0		Collector(s): Anonymous; Preparator(s): Anonymous			2020-12-15T21:07:47.864Z		OCCURRENCE_STATUS_INFERRED_FROM_INDIVIDUAL_COUNT;AMBIGUOUS_INSTITUTION;COLLECTION_MATCH_FUZZY
2554276512	4852540d-afd1-4678-bd20-4aac28f65e2d	http://arctos.database.museum/guid/UAM:Bird:31532?seid=2065029	Animalia	Chordata	Aves	Falconiformes	Falconidae	Falco	Falco cherrug		SPECIES	Falco cherrug J.E.Gray, 1834	Falco cherrug		RU	unknown		PRESENT	1	d9699a79-4736-45c2-925c-f4033ac67d52									2000-01-01T00:00:00	1	1	2000	2481034	2481034	PRESERVED_SPECIMEN	UAM	Bird specimens	UAM:Bird:31532		unknown	1900-04-01T00:00:00	CC_BY_NC_4_0		Collector(s): Anonymous; Preparator(s): Anonymous			2020-12-15T21:07:47.520Z		OCCURRENCE_STATUS_INFERRED_FROM_INDIVIDUAL_COUNT;AMBIGUOUS_INSTITUTION;COLLECTION_MATCH_FUZZY
2550056227	50c9509d-22c7-4a22-a47d-8c48425ef4a7	https://www.inaturalist.org/observations/37391645	Animalia	Chordata	Aves	Falconiformes	Falconidae	Falco	Falco cherrug		SPECIES	Falco cherrug J.E.Gray, 1834	Falco cherrug		RU		Gorno-Altay	PRESENT		28eb1a3f-1c15-4a95-931a-4af90ecb574d	50.1448	88.26	26421						2020-01-04T13:51:00	4	1	2020	2481034	2481034	HUMAN_OBSERVATION	iNaturalist	Observations	37391645		Dmitry Dubikovskiy	2020-01-08T05:56:38	CC_BY_NC_4_0	Dmitry Dubikovskiy	Dmitry Dubikovskiy			2020-12-26T18:02:55.414Z	StillImage	COORDINATE_ROUNDED;GEODETIC_DATUM_ASSUMED_WGS84;INSTITUTION_MATCH_NONE;COLLECTION_MATCH_NONE
2549949253	ad978cf6-b056-4e1d-a422-d871415dbd8a	NHMC-OB-190201089	Animalia	Chordata	Aves	Falconiformes	Falconidae	Falco	Falco cherrug		SPECIES	Falco cherrug J.E.Gray, 1834	Falco cherrug J.E.Gray, 1834		MG			PRESENT		eb07eeb0-3db9-11d9-8439-b8a03c50a862	48.4935	106.75							2018-07-13T00:00:00	13	7	2018	2481034	2481034	PRESERVED_SPECIMEN	NHMC	AM	NHMC-OB-190201089		Zola		CC_BY_NC_4_0					2020-12-15T17:43:45.794Z		GEODETIC_DATUM_ASSUMED_WGS84;COUNTRY_COORDINATE_MISMATCH;AMBIGUOUS_INSTITUTION;INSTITUTION_COLLECTION_MISMATCH
2549948715	ad978cf6-b056-4e1d-a422-d871415dbd8a	NHMC-OB-190200532	Animalia	Chordata	Aves	Falconiformes	Falconidae	Falco	Falco cherrug		SPECIES	Falco cherrug J.E.Gray, 1834	Falco cherrug J.E.Gray, 1834		MG			PRESENT		eb07eeb0-3db9-11d9-8439-b8a03c50a862	48.1548	99.9965							2019-06-19T00:00:00	19	6	2019	2481034	2481034	PRESERVED_SPECIMEN	NHMC	AM	NHMC-OB-190200532		Zola		CC_BY_NC_4_0					2020-12-15T17:43:45.852Z		GEODETIC_DATUM_ASSUMED_WGS84;COUNTRY_COORDINATE_MISMATCH;AMBIGUOUS_INSTITUTION;INSTITUTION_COLLECTION_MISMATCH
2549948605	ad978cf6-b056-4e1d-a422-d871415dbd8a	NHMC-OB-190200624	Animalia	Chordata	Aves	Falconiformes	Falconidae	Falco	Falco cherrug		SPECIES	Falco cherrug J.E.Gray, 1834	Falco cherrug J.E.Gray, 1834		MG			PRESENT		eb07eeb0-3db9-11d9-8439-b8a03c50a862	50.2021	106.498							2019-09-06T00:00:00	6	9	2019	2481034	2481034	PRESERVED_SPECIMEN	NHMC	AM	NHMC-OB-190200624		Zola		CC_BY_NC_4_0					2020-12-15T17:43:45.785Z		GEODETIC_DATUM_ASSUMED_WGS84;COUNTRY_COORDINATE_MISMATCH;AMBIGUOUS_INSTITUTION;INSTITUTION_COLLECTION_MISMATCH
2549948021	ad978cf6-b056-4e1d-a422-d871415dbd8a	NHMC-OB-190200246	Animalia	Chordata	Aves	Falconiformes	Falconidae	Falco	Falco cherrug		SPECIES	Falco cherrug J.E.Gray, 1834	Falco cherrug J.E.Gray, 1834		MG			PRESENT		eb07eeb0-3db9-11d9-8439-b8a03c50a862	49.5212	97.8749							2019-06-27T00:00:00	27	6	2019	2481034	2481034	PRESERVED_SPECIMEN	NHMC	AM	NHMC-OB-190200246		Zola		CC_BY_NC_4_0					2020-12-15T17:43:45.457Z		GEODETIC_DATUM_ASSUMED_WGS84;COUNTRY_COORDINATE_MISMATCH;AMBIGUOUS_INSTITUTION;INSTITUTION_COLLECTION_MISMATCH
2543075012	50c9509d-22c7-4a22-a47d-8c48425ef4a7	https://www.inaturalist.org/observations/37135297	Animalia	Chordata	Aves	Falconiformes	Falconidae	Falco	Falco cherrug		SPECIES	Falco cherrug J.E.Gray, 1834	Falco cherrug		ET		Amhara	PRESENT		28eb1a3f-1c15-4a95-931a-4af90ecb574d	9.99988	38.9953	31218						2009-02-06T07:43:09	6	2	2009	2481034	2481034	HUMAN_OBSERVATION	iNaturalist	Observations	37135297		dbeadle	2019-12-31T17:52:07	CC_BY_NC_4_0	dbeadle	dbeadle			2020-12-26T17:50:37.483Z		COORDINATE_ROUNDED;GEODETIC_DATUM_ASSUMED_WGS84;INSTITUTION_MATCH_NONE;COLLECTION_MATCH_NONE
2542927719	50c9509d-22c7-4a22-a47d-8c48425ef4a7	https://www.inaturalist.org/observations/37179140	Animalia	Chordata	Aves	Falconiformes	Falconidae	Falco	Falco cherrug		SPECIES	Falco cherrug J.E.Gray, 1834	Falco cherrug		RU		Altay	PRESENT		28eb1a3f-1c15-4a95-931a-4af90ecb574d	52.5449	81.0753	26036						2019-12-13T09:48:47	13	12	2019	2481034	2481034	HUMAN_OBSERVATION	iNaturalist	Observations	37179140		veravolobyeva	2020-01-02T02:02:07	CC_BY_NC_4_0	veravolobyeva	veravolobyeva			2020-12-26T17:50:24.448Z	StillImage	COORDINATE_ROUNDED;GEODETIC_DATUM_ASSUMED_WGS84;INSTITUTION_MATCH_NONE;COLLECTION_MATCH_NONE
2532745414	95db4db8-f762-11e1-a439-00145eb45e9a	23448848	Animalia	Chordata	Aves	Falconiformes	Falconidae	Falco	Falco cherrug		SPECIES	Falco cherrug J.E.Gray, 1834	Falco cherrug		DK	Udkæret		PRESENT	1	8b734449-479a-4924-8f7a-9a2a64112f8f	55.1011	14.8719	50						2019-10-13T00:00:00	13	10	2019	2481034	2481034	HUMAN_OBSERVATION					Hans Fæster		CC_BY_NC_4_0		Hans Fæster			2020-12-27T07:10:42.478Z		OCCURRENCE_STATUS_INFERRED_FROM_INDIVIDUAL_COUNT
2532674550	95db4db8-f762-11e1-a439-00145eb45e9a	23527251	Animalia	Chordata	Aves	Falconiformes	Falconidae	Falco	Falco cherrug		SPECIES	Falco cherrug J.E.Gray, 1834	Falco cherrug		DK	Udkæret		PRESENT	1	8b734449-479a-4924-8f7a-9a2a64112f8f	55.0994	14.8699	5000						2019-10-13T00:00:00	13	10	2019	2481034	2481034	HUMAN_OBSERVATION					Hanne Tøttrup		CC_BY_NC_4_0		Hanne Tøttrup			2020-12-27T07:11:14.047Z		OCCURRENCE_STATUS_INFERRED_FROM_INDIVIDUAL_COUNT
2529302179	50c9509d-22c7-4a22-a47d-8c48425ef4a7	https://www.inaturalist.org/observations/36614032	Animalia	Chordata	Aves	Falconiformes	Falconidae	Falco	Falco cherrug		SPECIES	Falco cherrug J.E.Gray, 1834	Falco cherrug		RU		Altay	PRESENT		28eb1a3f-1c15-4a95-931a-4af90ecb574d	52.6972	81.3721	26004						2019-12-13T09:48:00	13	12	2019	2481034	2481034	HUMAN_OBSERVATION	iNaturalist	Observations	36614032		sofya_priezzhih	2019-12-13T11:40:48	CC_BY_NC_4_0	sofya_priezzhih	sofya_priezzhih			2020-12-26T18:02:40.304Z	StillImage	COORDINATE_ROUNDED;GEODETIC_DATUM_ASSUMED_WGS84;INSTITUTION_MATCH_NONE;COLLECTION_MATCH_NONE
2529285461	50c9509d-22c7-4a22-a47d-8c48425ef4a7	https://www.inaturalist.org/observations/36696921	Animalia	Chordata	Aves	Falconiformes	Falconidae	Falco	Falco cherrug		SPECIES	Falco cherrug J.E.Gray, 1834	Falco cherrug		RU		Kemerovo	PRESENT		28eb1a3f-1c15-4a95-931a-4af90ecb574d	54.8266	85.002	25654						2019-12-15T11:56:00	15	12	2019	2481034	2481034	HUMAN_OBSERVATION	iNaturalist	Observations	36696921		Александр Кочетков	2019-12-16T07:08:44	CC_BY_NC_4_0	Александр Кочетков	Александр Кочетков			2020-12-26T18:02:57.382Z	StillImage	COORDINATE_ROUNDED;GEODETIC_DATUM_ASSUMED_WGS84;INSTITUTION_MATCH_NONE;COLLECTION_MATCH_NONE
2518718553	95db4db8-f762-11e1-a439-00145eb45e9a	23698760	Animalia	Chordata	Aves	Falconiformes	Falconidae	Falco	Falco cherrug		SPECIES	Falco cherrug J.E.Gray, 1834	Falco cherrug		DK	Værnengene		PRESENT	1	8b734449-479a-4924-8f7a-9a2a64112f8f	55.8545	8.23863	5000						2017-08-19T00:00:00	19	8	2017	2481034	2481034	HUMAN_OBSERVATION					Ib Jensen		CC_BY_NC_4_0		Ib Jensen			2020-12-27T07:11:18.623Z		OCCURRENCE_STATUS_INFERRED_FROM_INDIVIDUAL_COUNT
2509939213	29cd9f29-7c76-4e6b-a8b8-78d91eaf49bf	af9a6a9e-e027-4a4d-9755-f3c7008b75d9	Animalia	Chordata	Aves	Falconiformes	Falconidae	Falco	Falco cherrug		SPECIES	Falco cherrug J.E.Gray, 1834	Falco cherrug J.E. Gray, 1834		FR			PRESENT		1928bdf0-f5d2-11dc-8c12-b8a03c50a862	43.5663	4.29935	5000						2016-04-07T00:00:00	7	4	2016	2481034	2481034	HUMAN_OBSERVATION	DREAL Occitanie				Non renseigné (Non renseigné)		CC_BY_NC_4_0		Jean Baptiste James (INCONNU)			2020-12-15T18:01:18.012Z		GEODETIC_DATUM_ASSUMED_WGS84;INSTITUTION_MATCH_NONE;COLLECTION_MATCH_NONE
2509144503	29cd9f29-7c76-4e6b-a8b8-78d91eaf49bf	64a2939d-439a-4072-ac77-93ec9102a33c	Animalia	Chordata	Aves	Falconiformes	Falconidae	Falco	Falco cherrug		SPECIES	Falco cherrug J.E.Gray, 1834	Falco cherrug J.E. Gray, 1834		FR			PRESENT		1928bdf0-f5d2-11dc-8c12-b8a03c50a862	44.011	4.68366	5000						2002-06-30T00:00:00	30	6	2002	2481034	2481034	HUMAN_OBSERVATION	DREAL Occitanie				Non renseigné (Non renseigné)		CC_BY_NC_4_0		Blanc Gilles (Centre Ornithologique du Gard)			2020-12-15T18:01:49.350Z		GEODETIC_DATUM_ASSUMED_WGS84;INSTITUTION_MATCH_NONE;COLLECTION_MATCH_NONE
2508980635	29cd9f29-7c76-4e6b-a8b8-78d91eaf49bf	9efb9259-4619-401e-a41c-4164ccd0ae8a	Animalia	Chordata	Aves	Falconiformes	Falconidae	Falco	Falco cherrug		SPECIES	Falco cherrug J.E.Gray, 1834	Falco cherrug J.E. Gray, 1834		FR			PRESENT		1928bdf0-f5d2-11dc-8c12-b8a03c50a862	44.0226	3.56133	5000						2003-03-19T00:00:00	19	3	2003	2481034	2481034	HUMAN_OBSERVATION	DREAL Occitanie				Non renseigné (Non renseigné)		CC_BY_NC_4_0		Cogard Collectif (Centre Ornithologique du Gard)			2020-12-15T18:02:03.162Z		GEODETIC_DATUM_ASSUMED_WGS84;INSTITUTION_MATCH_NONE;COLLECTION_MATCH_NONE
2501120925	29cd9f29-7c76-4e6b-a8b8-78d91eaf49bf	b2a03ae4-7c32-4db7-ae55-2a38a421129a	Animalia	Chordata	Aves	Falconiformes	Falconidae	Falco	Falco cherrug		SPECIES	Falco cherrug J.E.Gray, 1834	Falco cherrug J.E. Gray, 1834		FR			PRESENT		1928bdf0-f5d2-11dc-8c12-b8a03c50a862	43.1242	3.06144	5000						2015-05-20T00:00:00	20	5	2015	2481034	2481034	HUMAN_OBSERVATION	DREAL Occitanie				Non renseigné (Non renseigné)		CC_BY_NC_4_0		Guillaneuf Marine (Ligue pour la Protection des Oiseaux de l'Aude)			2020-12-15T18:01:39.906Z		GEODETIC_DATUM_ASSUMED_WGS84;INSTITUTION_MATCH_NONE;COLLECTION_MATCH_NONE
2500660255	66551429-5e35-4848-94f5-b13bcad669a5	d33d05f4-68fa-4598-822c-0b7c3127c46d	Animalia	Chordata	Aves	Falconiformes	Falconidae	Falco	Falco cherrug		SPECIES	Falco cherrug J.E.Gray, 1834	Falco cherrug J.E. Gray, 1834		FR			PRESENT		1928bdf0-f5d2-11dc-8c12-b8a03c50a862	43.5455	4.94765	5000		23				1999-02-08T00:00:00	8	2	1999	2481034	2481034	HUMAN_OBSERVATION	CEN PACA - SILENE				Non renseigné (Non renseigné)		CC_BY_NC_4_0		THIBAULT Marc (CEN PACA)			2020-12-15T19:19:03.688Z		GEODETIC_DATUM_ASSUMED_WGS84;INSTITUTION_MATCH_NONE;COLLECTION_MATCH_NONE
2499324378	29cd9f29-7c76-4e6b-a8b8-78d91eaf49bf	a183bcb2-faee-4a0f-bf0e-f553e5393234	Animalia	Chordata	Aves	Falconiformes	Falconidae	Falco	Falco cherrug		SPECIES	Falco cherrug J.E.Gray, 1834	Falco cherrug J.E. Gray, 1834		FR			PRESENT		1928bdf0-f5d2-11dc-8c12-b8a03c50a862	44.0226	3.56133	5000						2003-03-19T00:00:00	19	3	2003	2481034	2481034	HUMAN_OBSERVATION	DREAL Occitanie				Non renseigné (Non renseigné)		CC_BY_NC_4_0		Cogard Collectif (Centre Ornithologique du Gard)			2020-12-15T18:00:48.614Z		GEODETIC_DATUM_ASSUMED_WGS84;INSTITUTION_MATCH_NONE;COLLECTION_MATCH_NONE
2499211247	66551429-5e35-4848-94f5-b13bcad669a5	cb2ff7ca-63d8-4968-985b-81caa12bc4f6	Animalia	Chordata	Aves	Falconiformes	Falconidae	Falco	Falco cherrug		SPECIES	Falco cherrug J.E.Gray, 1834	Falco cherrug J.E. Gray, 1834		FR			PRESENT		1928bdf0-f5d2-11dc-8c12-b8a03c50a862	43.0945	6.30027	5000		51				1990-01-15T00:00:00	15	1	1990	2481034	2481034	HUMAN_OBSERVATION	CEN PACA - SILENE				Non renseigné (Non renseigné)		CC_BY_NC_4_0		ORSINI Philippe (CEN PACA)			2020-12-15T19:18:48.598Z		GEODETIC_DATUM_ASSUMED_WGS84;INSTITUTION_MATCH_NONE;COLLECTION_MATCH_NONE
2498937587	29cd9f29-7c76-4e6b-a8b8-78d91eaf49bf	6ba607e1-8e1c-4f8d-97d5-e389f563bcad	Animalia	Chordata	Aves	Falconiformes	Falconidae	Falco	Falco cherrug		SPECIES	Falco cherrug J.E.Gray, 1834	Falco cherrug J.E. Gray, 1834		FR			PRESENT		1928bdf0-f5d2-11dc-8c12-b8a03c50a862	43.5677	4.17562	5000						1998-08-27T00:00:00	27	8	1998	2481034	2481034	HUMAN_OBSERVATION	DREAL Occitanie				Non renseigné (Non renseigné)		CC_BY_NC_4_0		Guillosson Tristan (INCONNU)			2020-12-15T18:01:53.871Z		GEODETIC_DATUM_ASSUMED_WGS84;INSTITUTION_MATCH_NONE;COLLECTION_MATCH_NONE
2498724255	66551429-5e35-4848-94f5-b13bcad669a5	93f62678-2413-4bba-bd06-b980ce485250	Animalia	Chordata	Aves	Falconiformes	Falconidae	Falco	Falco cherrug		SPECIES	Falco cherrug J.E.Gray, 1834	Falco cherrug J.E. Gray, 1834		FR			PRESENT		1928bdf0-f5d2-11dc-8c12-b8a03c50a862	43.5455	4.94765	5000		18				1996-05-16T00:00:00	16	5	1996	2481034	2481034	HUMAN_OBSERVATION	CEN PACA - SILENE				Non renseigné (Non renseigné)		CC_BY_NC_4_0		BLASCO André (CEN PACA)			2020-12-15T19:18:21.855Z		GEODETIC_DATUM_ASSUMED_WGS84;INSTITUTION_MATCH_NONE;COLLECTION_MATCH_NONE
2498352848	29cd9f29-7c76-4e6b-a8b8-78d91eaf49bf	4ac8d70b-a319-45c0-b172-72fb36f98362	Animalia	Chordata	Aves	Falconiformes	Falconidae	Falco	Falco cherrug		SPECIES	Falco cherrug J.E.Gray, 1834	Falco cherrug J.E. Gray, 1834		FR			PRESENT		1928bdf0-f5d2-11dc-8c12-b8a03c50a862	43.1242	3.06144	5000						2005-05-06T00:00:00	6	5	2005	2481034	2481034	HUMAN_OBSERVATION	DREAL Occitanie				Non renseigné (Non renseigné)		CC_BY_NC_4_0		Morlon Francis (Ligue pour la Protection des Oiseaux de l'Aude)			2020-12-15T18:01:04.766Z		GEODETIC_DATUM_ASSUMED_WGS84;INSTITUTION_MATCH_NONE;COLLECTION_MATCH_NONE
2497314237	66551429-5e35-4848-94f5-b13bcad669a5	2574967e-f64b-46c7-b9f4-bae00b35c54b	Animalia	Chordata	Aves	Falconiformes	Falconidae	Falco	Falco cherrug		SPECIES	Falco cherrug J.E.Gray, 1834	Falco cherrug J.E. Gray, 1834		FR			PRESENT		1928bdf0-f5d2-11dc-8c12-b8a03c50a862	43.5446	4.65127	5000		15				1996-05-16T00:00:00	16	5	1996	2481034	2481034	HUMAN_OBSERVATION	CEN PACA - SILENE				Non renseigné (Non renseigné)		CC_BY_NC_4_0		BLASCO André (CEN PACA)			2020-12-15T19:18:58.782Z		GEODETIC_DATUM_ASSUMED_WGS84;INSTITUTION_MATCH_NONE;COLLECTION_MATCH_NONE
2496098478	66551429-5e35-4848-94f5-b13bcad669a5	e3dd6b5c-4ebb-43ec-929d-2d9eb7c94b53	Animalia	Chordata	Aves	Falconiformes	Falconidae	Falco	Falco cherrug		SPECIES	Falco cherrug J.E.Gray, 1834	Falco cherrug J.E. Gray, 1834		FR			PRESENT		1928bdf0-f5d2-11dc-8c12-b8a03c50a862	43.6074	4.8688	5000		12				1999-02-09T00:00:00	9	2	1999	2481034	2481034	HUMAN_OBSERVATION	CEN PACA - SILENE				Non renseigné (Non renseigné)		CC_BY_NC_4_0		ORSINI Philippe (CEN PACA)			2020-12-15T19:19:00.205Z		GEODETIC_DATUM_ASSUMED_WGS84;INSTITUTION_MATCH_NONE;COLLECTION_MATCH_NONE
2495931831	66551429-5e35-4848-94f5-b13bcad669a5	d6b19a44-7217-4284-b8b3-9634848fc179	Animalia	Chordata	Aves	Falconiformes	Falconidae	Falco	Falco cherrug		SPECIES	Falco cherrug J.E.Gray, 1834	Falco cherrug J.E. Gray, 1834		FR			PRESENT		1928bdf0-f5d2-11dc-8c12-b8a03c50a862	43.5446	4.65127	5000		15				1996-05-15T00:00:00	15	5	1996	2481034	2481034	HUMAN_OBSERVATION	CEN PACA - SILENE				Non renseigné (Non renseigné)		CC_BY_NC_4_0		BLASCO André (CEN PACA)			2020-12-15T19:19:01.112Z		GEODETIC_DATUM_ASSUMED_WGS84;INSTITUTION_MATCH_NONE;COLLECTION_MATCH_NONE
2495908500	66551429-5e35-4848-94f5-b13bcad669a5	d664c85e-5137-4c6b-9069-c39f42b69957	Animalia	Chordata	Aves	Falconiformes	Falconidae	Falco	Falco cherrug		SPECIES	Falco cherrug J.E.Gray, 1834	Falco cherrug J.E. Gray, 1834		FR			PRESENT		1928bdf0-f5d2-11dc-8c12-b8a03c50a862	43.5455	4.94765	5000		18				1996-05-15T00:00:00	15	5	1996	2481034	2481034	HUMAN_OBSERVATION	CEN PACA - SILENE				Non renseigné (Non renseigné)		CC_BY_NC_4_0		BLASCO André (CEN PACA)			2020-12-15T19:18:46.550Z		GEODETIC_DATUM_ASSUMED_WGS84;INSTITUTION_MATCH_NONE;COLLECTION_MATCH_NONE
2495774735	66551429-5e35-4848-94f5-b13bcad669a5	c956e389-fa3f-42d5-a18c-45a49b7daa24	Animalia	Chordata	Aves	Falconiformes	Falconidae	Falco	Falco cherrug		SPECIES	Falco cherrug J.E.Gray, 1834	Falco cherrug J.E. Gray, 1834		FR			PRESENT		1928bdf0-f5d2-11dc-8c12-b8a03c50a862	43.5446	4.65127	5000		15				1991-02-16T00:00:00	16	2	1991	2481034	2481034	HUMAN_OBSERVATION	CEN PACA - SILENE				Non renseigné (Non renseigné)		CC_BY_NC_4_0		DURAND Guy (CEN PACA)			2020-12-15T19:19:15.962Z		GEODETIC_DATUM_ASSUMED_WGS84;INSTITUTION_MATCH_NONE;COLLECTION_MATCH_NONE
2495460425	66551429-5e35-4848-94f5-b13bcad669a5	a4f80f65-cdfc-4a9b-b634-5c503b8d3bff	Animalia	Chordata	Aves	Falconiformes	Falconidae	Falco	Falco cherrug		SPECIES	Falco cherrug J.E.Gray, 1834	Falco cherrug J.E. Gray, 1834		FR			PRESENT		1928bdf0-f5d2-11dc-8c12-b8a03c50a862	43.6074	4.8688	5000		12				1998-12-30T00:00:00	30	12	1998	2481034	2481034	HUMAN_OBSERVATION	CEN PACA - SILENE				Non renseigné (Non renseigné)		CC_BY_NC_4_0		KAYSER Yves (CEN PACA)			2020-12-15T19:18:46.324Z		GEODETIC_DATUM_ASSUMED_WGS84;INSTITUTION_MATCH_NONE;COLLECTION_MATCH_NONE
2494711432	66551429-5e35-4848-94f5-b13bcad669a5	3a0a6552-8b87-4271-82e9-40591a3c2ae3	Animalia	Chordata	Aves	Falconiformes	Falconidae	Falco	Falco cherrug		SPECIES	Falco cherrug J.E.Gray, 1834	Falco cherrug J.E. Gray, 1834		FR			PRESENT		1928bdf0-f5d2-11dc-8c12-b8a03c50a862	43.5455	4.94765	5000		23				1999-02-15T00:00:00	15	2	1999	2481034	2481034	HUMAN_OBSERVATION	CEN PACA - SILENE				Non renseigné (Non renseigné)		CC_BY_NC_4_0		KAYSER Yves (CEN PACA)			2020-12-15T19:19:02.309Z		GEODETIC_DATUM_ASSUMED_WGS84;INSTITUTION_MATCH_NONE;COLLECTION_MATCH_NONE
2494521013	66551429-5e35-4848-94f5-b13bcad669a5	1f6d7159-d64d-4dde-a4d7-af2d3469f7b9	Animalia	Chordata	Aves	Falconiformes	Falconidae	Falco	Falco cherrug		SPECIES	Falco cherrug J.E.Gray, 1834	Falco cherrug J.E. Gray, 1834		FR			PRESENT		1928bdf0-f5d2-11dc-8c12-b8a03c50a862	43.0945	6.30027	5000		1				1990-01-15T00:00:00	15	1	1990	2481034	2481034	HUMAN_OBSERVATION	CEN PACA - SILENE				Non renseigné (Non renseigné)		CC_BY_NC_4_0		DURAND Guy (CEN PACA)			2020-12-15T19:18:30.608Z		GEODETIC_DATUM_ASSUMED_WGS84;INSTITUTION_MATCH_NONE;COLLECTION_MATCH_NONE
2493279321	fe4baa57-8f75-472b-982a-7711e3739873	c30b93ff-3631-4ea7-b5ba-0ba1804cd1f2	Animalia	Chordata	Aves	Falconiformes	Falconidae	Falco	Falco cherrug		SPECIES	Falco cherrug J.E.Gray, 1834	Falco cherrug J.E. Gray, 1834		FR			PRESENT		1928bdf0-f5d2-11dc-8c12-b8a03c50a862	42.4544	2.111	5000										2481034	2481034	HUMAN_OBSERVATION	RNF				Amigo Jean Jacques (????). Références bibliographiques raisonnées concernant la commune d'Eyne, essentiellement le territoire de la réserve naturelle et accessoirement le Cambre (INCONNU)		CC_BY_NC_4_0		Dubois P.J., Le Maréchal P., (1995). En direct de la CAF et du CHN. Justification des nouvelles catégories de la liste des Oiseaux de France (1ère partie : liste officielle). (INCONNU)			2020-12-15T18:03:47.815Z		GEODETIC_DATUM_ASSUMED_WGS84;RECORDED_DATE_INVALID;INSTITUTION_MATCH_NONE;COLLECTION_MATCH_NONE
2492962287	fe4baa57-8f75-472b-982a-7711e3739873	4a8a472f-b9e1-4f2c-bec7-fb8a22029dcb	Animalia	Chordata	Aves	Falconiformes	Falconidae	Falco	Falco cherrug		SPECIES	Falco cherrug J.E.Gray, 1834	Falco cherrug J.E. Gray, 1834		FR			PRESENT		1928bdf0-f5d2-11dc-8c12-b8a03c50a862	42.4544	2.111	5000										2481034	2481034	HUMAN_OBSERVATION	RNF				Amigo Jean Jacques (????). Références bibliographiques raisonnées concernant la commune d'Eyne, essentiellement le territoire de la réserve naturelle et accessoirement le Cambre (INCONNU)		CC_BY_NC_4_0		Dubois P.J., (1995). Les oiseaux rares en France en 1993. Rapport du Comité d'Homologation National. (INCONNU)			2020-12-15T18:03:47.150Z		GEODETIC_DATUM_ASSUMED_WGS84;RECORDED_DATE_INVALID;INSTITUTION_MATCH_NONE;COLLECTION_MATCH_NONE
2492532972	fe4baa57-8f75-472b-982a-7711e3739873	7b6a1a45-88c1-46c0-94b9-87736e2ca072	Animalia	Chordata	Aves	Falconiformes	Falconidae	Falco	Falco cherrug		SPECIES	Falco cherrug J.E.Gray, 1834	Falco cherrug J.E. Gray, 1834		FR			PRESENT		1928bdf0-f5d2-11dc-8c12-b8a03c50a862	42.4544	2.111	5000										2481034	2481034	HUMAN_OBSERVATION	RNF				Amigo Jean Jacques (????). Références bibliographiques raisonnées concernant la commune d'Eyne, essentiellement le territoire de la réserve naturelle et accessoirement le Cambre (INCONNU)		CC_BY_NC_4_0		Berlic F., (2001). Les Oiseaux de Cerdagne-Capcir. (INCONNU)			2020-12-15T18:03:38.012Z		GEODETIC_DATUM_ASSUMED_WGS84;RECORDED_DATE_INVALID;INSTITUTION_MATCH_NONE;COLLECTION_MATCH_NONE
2487077080	ad9a46cf-9da5-4efb-ad53-f6e2ff7e1e7a	b3822c43-ad82-4b78-b8f4-fcbed9196512	Animalia	Chordata	Aves	Falconiformes	Falconidae	Falco	Falco cherrug		SPECIES	Falco cherrug J.E.Gray, 1834	Falco cherrug J.E. Gray, 1834		FR			PRESENT		1928bdf0-f5d2-11dc-8c12-b8a03c50a862	49.7539	0.29519	5000						1995-05-25T00:00:00	25	5	1995	2481034	2481034	HUMAN_OBSERVATION	Centre d'Hébergement et d'Etudes sur la Nature et l'Environnement				Anonyme (Non renseigné)		CC_BY_NC_4_0		Anonyme (Centre d'Hébergement et d'Etudes sur la Nature et l'Environnement)			2020-12-15T18:13:57.241Z		GEODETIC_DATUM_ASSUMED_WGS84;INSTITUTION_MATCH_NONE;COLLECTION_MATCH_NONE
2487032408	ad9a46cf-9da5-4efb-ad53-f6e2ff7e1e7a	71d9e87d-1ed3-40b8-8138-5b4b6c06495b_10kmL93E054N694	Animalia	Chordata	Aves	Falconiformes	Falconidae	Falco	Falco cherrug		SPECIES	Falco cherrug J.E.Gray, 1834	Falco cherrug J.E. Gray, 1834		FR			PRESENT		1928bdf0-f5d2-11dc-8c12-b8a03c50a862	49.5853	0.85723	5000						1999-03-27T00:00:00	27	3	1999	2481034	2481034	HUMAN_OBSERVATION	Centre d'Hébergement et d'Etudes sur la Nature et l'Environnement				Anonyme (Non renseigné)		CC_BY_NC_4_0		Anonyme (Centre d'Hébergement et d'Etudes sur la Nature et l'Environnement)			2020-12-15T18:14:01.565Z		GEODETIC_DATUM_ASSUMED_WGS84;INSTITUTION_MATCH_NONE;COLLECTION_MATCH_NONE
2487031443	ad9a46cf-9da5-4efb-ad53-f6e2ff7e1e7a	71d9e87d-1ed3-40b8-8138-5b4b6c06495b_10kmL93E054N695	Animalia	Chordata	Aves	Falconiformes	Falconidae	Falco	Falco cherrug		SPECIES	Falco cherrug J.E.Gray, 1834	Falco cherrug J.E. Gray, 1834		FR			PRESENT		1928bdf0-f5d2-11dc-8c12-b8a03c50a862	49.6751	0.85347	5000						1999-03-27T00:00:00	27	3	1999	2481034	2481034	HUMAN_OBSERVATION	Centre d'Hébergement et d'Etudes sur la Nature et l'Environnement				Anonyme (Non renseigné)		CC_BY_NC_4_0		Anonyme (Centre d'Hébergement et d'Etudes sur la Nature et l'Environnement)			2020-12-15T18:14:01.564Z		GEODETIC_DATUM_ASSUMED_WGS84;INSTITUTION_MATCH_NONE;COLLECTION_MATCH_NONE
2485267852	ca435754-9190-4a87-9b2c-c21563898294	d306a548-fb2a-11e3-a849-001433c15942	Animalia	Chordata	Aves	Falconiformes	Falconidae	Falco	Falco cherrug		SPECIES	Falco cherrug J.E.Gray, 1834	Falco cherrug J.E. Gray, 1834		FR			PRESENT		1928bdf0-f5d2-11dc-8c12-b8a03c50a862	50.2242	1.53022	5000						1997-05-28T00:00:00	28	5	1997	2481034	2481034	HUMAN_OBSERVATION	Picardie Nature				Non renseigné (Non renseigné)		CC_BY_NC_4_0		Anonyme (NSP)			2020-12-15T19:11:16.874Z		GEODETIC_DATUM_ASSUMED_WGS84;INSTITUTION_MATCH_NONE;COLLECTION_MATCH_NONE
2484431457	1fec2829-4ac0-4329-b448-6f768b8d3427	84e3b324-7555-11e9-90a7-005056010096	Animalia	Chordata	Aves	Falconiformes	Falconidae	Falco	Falco cherrug		SPECIES	Falco cherrug J.E.Gray, 1834	Falco cherrug J.E. Gray, 1834		FR			PRESENT		1928bdf0-f5d2-11dc-8c12-b8a03c50a862	44.2926	3.564	5000						2018-10-09T00:00:00	9	10	2018	2481034	2481034	HUMAN_OBSERVATION	Faune-France				Non renseigné (Non renseigné)		CC_BY_NC_4_0		ANONYME (INCONNU)			2020-12-15T18:52:36.099Z		GEODETIC_DATUM_ASSUMED_WGS84;INSTITUTION_MATCH_NONE;COLLECTION_MATCH_NONE
2478579660	c7521912-d688-4863-857b-6d78fe4f80e1	02c4f5aa-45dd-11e7-a9c3-005056010029	Animalia	Chordata	Aves	Falconiformes	Falconidae	Falco	Falco cherrug		SPECIES	Falco cherrug J.E.Gray, 1834	Falco cherrug J.E. Gray, 1834		FR			PRESENT		1928bdf0-f5d2-11dc-8c12-b8a03c50a862	41.9298	9.41481	5000						2010-04-21T00:00:00	21	4	2010	2481034	2481034	HUMAN_OBSERVATION	DREAL Corse				Non renseigné (Non renseigné)		CC_BY_NC_4_0		FAGGIO Gilles (Non renseigné)			2020-12-15T19:14:52.239Z		GEODETIC_DATUM_ASSUMED_WGS84;INSTITUTION_MATCH_NONE;COLLECTION_MATCH_NONE
2478537068	fefbe340-ee56-44ad-98c5-50549d78a82d	82e3ca4a-c6a9-24f6-e053-2614a8c008ee_	Animalia	Chordata	Aves	Falconiformes	Falconidae	Falco	Falco cherrug		SPECIES	Falco cherrug J.E.Gray, 1834	Falco cherrug J.E. Gray, 1834		FR			PRESENT		1928bdf0-f5d2-11dc-8c12-b8a03c50a862			5000						1976-09-19T00:00:00	19	9	1976	2481034	2481034	HUMAN_OBSERVATION	Ligue pour la Protection des Oiseaux				Non renseigné (Non renseigné)		CC_BY_NC_4_0		DUBOIS J., YESOU P. et coll. (Non renseigné)			2020-12-15T19:15:08.944Z		INSTITUTION_MATCH_NONE;COLLECTION_MATCH_NONE
2478536933	fefbe340-ee56-44ad-98c5-50549d78a82d	82e3ca4a-c6aa-24f6-e053-2614a8c008ee	Animalia	Chordata	Aves	Falconiformes	Falconidae	Falco	Falco cherrug		SPECIES	Falco cherrug J.E.Gray, 1834	Falco cherrug J.E. Gray, 1834		FR			PRESENT		1928bdf0-f5d2-11dc-8c12-b8a03c50a862	43.2654	0.10664	5000						1982-08-16T00:00:00	16	8	1982	2481034	2481034	HUMAN_OBSERVATION	Ligue pour la Protection des Oiseaux				Non renseigné (Non renseigné)		CC_BY_NC_4_0		DUBOIS J., YESOU P. et coll. (Non renseigné)			2020-12-15T19:15:09.648Z		GEODETIC_DATUM_ASSUMED_WGS84;INSTITUTION_MATCH_NONE;COLLECTION_MATCH_NONE
2478515057	fefbe340-ee56-44ad-98c5-50549d78a82d	82e3ca4a-c6a8-24f6-e053-2614a8c008ee_	Animalia	Chordata	Aves	Falconiformes	Falconidae	Falco	Falco cherrug		SPECIES	Falco cherrug J.E.Gray, 1834	Falco cherrug J.E. Gray, 1834		FR			PRESENT		1928bdf0-f5d2-11dc-8c12-b8a03c50a862			5000						1887-12-22T00:00:00	22	12	1887	2481034	2481034	HUMAN_OBSERVATION	Ligue pour la Protection des Oiseaux				Non renseigné (Non renseigné)		CC_BY_NC_4_0		DUBOIS J., YESOU P. et coll. (Non renseigné)			2020-12-15T19:15:09.411Z		INSTITUTION_MATCH_NONE;COLLECTION_MATCH_NONE
2478513825	fefbe340-ee56-44ad-98c5-50549d78a82d	82e3ca4a-ba12-24f6-e053-2614a8c008ee	Animalia	Chordata	Aves	Falconiformes	Falconidae	Falco	Falco cherrug		SPECIES	Falco cherrug J.E.Gray, 1834	Falco cherrug J.E. Gray, 1834		FR			PRESENT		1928bdf0-f5d2-11dc-8c12-b8a03c50a862	49.7715	4.73427	5000						1979-04-28T00:00:00	28	4	1979	2481034	2481034	HUMAN_OBSERVATION	Ligue pour la Protection des Oiseaux				Non renseigné (Non renseigné)		CC_BY_NC_4_0		DUBOIS J., YESOU P. et coll. (Non renseigné)			2020-12-15T19:15:09.440Z		GEODETIC_DATUM_ASSUMED_WGS84;INSTITUTION_MATCH_NONE;COLLECTION_MATCH_NONE
2478513801	fefbe340-ee56-44ad-98c5-50549d78a82d	82e3ca4a-b794-24f6-e053-2614a8c008ee	Animalia	Chordata	Aves	Falconiformes	Falconidae	Falco	Falco cherrug		SPECIES	Falco cherrug J.E.Gray, 1834	Falco cherrug J.E. Gray, 1834		FR			PRESENT		1928bdf0-f5d2-11dc-8c12-b8a03c50a862	44.7346	4.45265	5000						1989-05-01T00:00:00	1	5	1989	2481034	2481034	HUMAN_OBSERVATION	Ligue pour la Protection des Oiseaux				Non renseigné (Non renseigné)		CC_BY_NC_4_0		DUBOIS J., YESOU P. et coll. (Non renseigné)			2020-12-15T19:15:09.162Z		GEODETIC_DATUM_ASSUMED_WGS84;INSTITUTION_MATCH_NONE;COLLECTION_MATCH_NONE
2478513072	fefbe340-ee56-44ad-98c5-50549d78a82d	82e3ca4a-ba11-24f6-e053-2614a8c008ee_	Animalia	Chordata	Aves	Falconiformes	Falconidae	Falco	Falco cherrug		SPECIES	Falco cherrug J.E.Gray, 1834	Falco cherrug J.E. Gray, 1834		FR			PRESENT		1928bdf0-f5d2-11dc-8c12-b8a03c50a862			5000						1840-08-22T00:00:00	22	8	1840	2481034	2481034	HUMAN_OBSERVATION	Ligue pour la Protection des Oiseaux				Non renseigné (Non renseigné)		CC_BY_NC_4_0		DUBOIS J., YESOU P. et coll. (Non renseigné)			2020-12-15T19:15:09.309Z		INSTITUTION_MATCH_NONE;COLLECTION_MATCH_NONE
2472741617	ab47c4a9-4b6a-4d59-b846-899d9420f7d3	82e3c9e8-b8b0-24f6-e053-2614a8c008ee	Animalia	Chordata	Aves	Falconiformes	Falconidae	Falco	Falco cherrug		SPECIES	Falco cherrug J.E.Gray, 1834	Falco cherrug J.E. Gray, 1834		FR			PRESENT		1928bdf0-f5d2-11dc-8c12-b8a03c50a862	43.6649	-1.40255	5000						1971-11-12T00:00:00	12	11	1971	2481034	2481034	HUMAN_OBSERVATION	CRBPO				Non renseigné (Non renseigné)		CC_BY_NC_4_0		Anonyme (Non renseigné)			2020-12-15T19:09:44.502Z		GEODETIC_DATUM_ASSUMED_WGS84;INSTITUTION_MATCH_NONE;COLLECTION_MATCH_NONE
2468717283	6ac3f774-d9fb-4796-b3e9-92bf6c81c084		Animalia	Chordata	Aves	Falconiformes	Falconidae	Falco	Falco cherrug		SPECIES	Falco cherrug J.E.Gray, 1834	Falco cherrug		TR	Tendürek-Pass, 2600m ü.NN		PRESENT		bb646dff-a905-4403-a49b-6d378c2cf0d9	39.3713	43.9992	250						2007-06-01T00:00:00	1	6	2007	2481034	2481034	HUMAN_OBSERVATION	naturgucker	naturgucker	-2058663855				CC_BY_4_0		-905931103			2020-12-15T22:33:51.965Z		COORDINATE_ROUNDED;GEODETIC_DATUM_ASSUMED_WGS84;INSTITUTION_MATCH_NONE;COLLECTION_MATCH_NONE
2465258720	50c9509d-22c7-4a22-a47d-8c48425ef4a7	https://www.inaturalist.org/observations/36163675	Animalia	Chordata	Aves	Falconiformes	Falconidae	Falco	Falco cherrug		SPECIES	Falco cherrug J.E.Gray, 1834	Falco cherrug		RU		Kemerovo	PRESENT		28eb1a3f-1c15-4a95-931a-4af90ecb574d	55.191	85.1576	25622						2019-03-10T11:25:00	10	3	2019	2481034	2481034	HUMAN_OBSERVATION	iNaturalist	Observations	36163675		Александр Кочетков	2019-11-28T17:30:38	CC_BY_NC_4_0	Александр Кочетков	Александр Кочетков			2020-12-26T17:50:30.973Z	StillImage	COORDINATE_ROUNDED;GEODETIC_DATUM_ASSUMED_WGS84;INSTITUTION_MATCH_NONE;COLLECTION_MATCH_NONE
2465166656	50c9509d-22c7-4a22-a47d-8c48425ef4a7	https://www.inaturalist.org/observations/36163847	Animalia	Chordata	Aves	Falconiformes	Falconidae	Falco	Falco cherrug		SPECIES	Falco cherrug J.E.Gray, 1834	Falco cherrug		RU		Kemerovo	PRESENT		28eb1a3f-1c15-4a95-931a-4af90ecb574d	55.1913	84.8342	25622						2019-03-03T16:43:00	3	3	2019	2481034	2481034	HUMAN_OBSERVATION	iNaturalist	Observations	36163847		Александр Кочетков	2019-11-28T17:37:35	CC_BY_NC_4_0	Александр Кочетков	Александр Кочетков			2020-12-26T18:02:24.305Z	StillImage	COORDINATE_ROUNDED;GEODETIC_DATUM_ASSUMED_WGS84;INSTITUTION_MATCH_NONE;COLLECTION_MATCH_NONE
2452369227	6ac3f774-d9fb-4796-b3e9-92bf6c81c084		Animalia	Chordata	Aves	Falconiformes	Falconidae	Falco	Falco cherrug		SPECIES	Falco cherrug J.E.Gray, 1834	Falco cherrug		AT	Deutsch-Wagram - Helmahof		PRESENT		bb646dff-a905-4403-a49b-6d378c2cf0d9	48.4056	16.5201	250						2019-11-08T00:00:00	8	11	2019	2481034	2481034	HUMAN_OBSERVATION	naturgucker	naturgucker	-129885248				CC_BY_4_0		1073668436			2020-12-15T22:34:18.677Z		COORDINATE_ROUNDED;GEODETIC_DATUM_ASSUMED_WGS84;INSTITUTION_MATCH_NONE;COLLECTION_MATCH_NONE
2442743488	6ac3f774-d9fb-4796-b3e9-92bf6c81c084		Animalia	Chordata	Aves	Falconiformes	Falconidae	Falco	Falco cherrug		SPECIES	Falco cherrug J.E.Gray, 1834	Falco cherrug		UZ	UTM50_42S_0300_4350		PRESENT		bb646dff-a905-4403-a49b-6d378c2cf0d9	41.7659	75.3312	25						2019-09-18T00:00:00	18	9	2019	2481034	2481034	HUMAN_OBSERVATION	naturgucker	naturgucker	-1796943839				CC_BY_4_0		1084077363			2020-12-15T22:34:09.213Z		COORDINATE_ROUNDED;GEODETIC_DATUM_ASSUMED_WGS84;COUNTRY_COORDINATE_MISMATCH;INSTITUTION_MATCH_NONE;COLLECTION_MATCH_NONE
2434239100	889c91a3-614f-4355-8df8-b6d0260a118c	https://data.biodiversitydata.nl/naturalis/specimen/ZMA.AVES.52869	Animalia	Chordata	Aves	Falconiformes	Falconidae	Falco	Falco cherrug	milvipes	SUBSPECIES	Falco cherrug milvipes Jerdon, 1871	Falco cherrug milvipes Jerdon, 1871	Jerdon, 1871	MN	Ulaanbaatar<>Kharakoram rd, at Hustai NP fork	Töv	PRESENT		396d5f30-dea9-11db-8ab4-b8a03c50a862	47.52	105.19							2001-09-10T00:00:00	10	9	2001	5844335	2481034	PRESERVED_SPECIMEN		Aves	ZMA.AVES.52869				CC0_1_0	Naturalis Biodiversity Center	Van Bree P.J.H.			2020-12-27T18:26:19.033Z		AMBIGUOUS_COLLECTION;INSTITUTION_MATCH_NONE
2434235359	889c91a3-614f-4355-8df8-b6d0260a118c	https://data.biodiversitydata.nl/naturalis/specimen/ZMA.AVES.45005	Animalia	Chordata	Aves	Falconiformes	Falconidae	Falco	Falco cherrug	cherrug	SUBSPECIES	Falco cherrug cherrug	Falco cherrug cherrug Gray, J.E., 1834	J.E. Gray, 1834	RO	Jurilovca	Tulcea	PRESENT	1	396d5f30-dea9-11db-8ab4-b8a03c50a862	44.775	28.875							1925-05-30T00:00:00	30	5	1925	7191419	2481034	PRESERVED_SPECIMEN		Aves	ZMA.AVES.45005				CC0_1_0	Naturalis Biodiversity Center	Sillem J.G.			2020-12-27T18:26:13.319Z		OCCURRENCE_STATUS_INFERRED_FROM_INDIVIDUAL_COUNT;AMBIGUOUS_COLLECTION;INSTITUTION_MATCH_NONE
2434235074	889c91a3-614f-4355-8df8-b6d0260a118c	https://data.biodiversitydata.nl/naturalis/specimen/ZMA.AVES.43812	Animalia	Chordata	Aves	Falconiformes	Falconidae	Falco	Falco cherrug	cherrug	SUBSPECIES	Falco cherrug cherrug	Falco cherrug cherrug Gray, J.E., 1834	J.E. Gray, 1834	RU	Krasnoarmeysk/Sarepta, on Volga R.	Volgograd	PRESENT	1	396d5f30-dea9-11db-8ab4-b8a03c50a862	48.525	44.575											7191419	2481034	PRESERVED_SPECIMEN		Aves	ZMA.AVES.43812				CC0_1_0	Naturalis Biodiversity Center	Tancré R.			2020-12-27T18:26:18.799Z		OCCURRENCE_STATUS_INFERRED_FROM_INDIVIDUAL_COUNT;AMBIGUOUS_COLLECTION;INSTITUTION_MATCH_NONE
2434234425	889c91a3-614f-4355-8df8-b6d0260a118c	https://data.biodiversitydata.nl/naturalis/specimen/ZMA.AVES.43814	Animalia	Chordata	Aves	Falconiformes	Falconidae	Falco	Falco cherrug	cherrug	SUBSPECIES	Falco cherrug cherrug	Falco cherrug cherrug Gray, J.E., 1834	J.E. Gray, 1834	RO	Çernavoda	Constanţa	PRESENT	1	396d5f30-dea9-11db-8ab4-b8a03c50a862	44.3417	28.0583							1901-05-17T00:00:00	17	5	1901	7191419	2481034	PRESERVED_SPECIMEN		Aves	ZMA.AVES.43814				CC0_1_0	Naturalis Biodiversity Center	Von Dombrowski R.			2020-12-27T18:26:18.744Z		OCCURRENCE_STATUS_INFERRED_FROM_INDIVIDUAL_COUNT;AMBIGUOUS_COLLECTION;INSTITUTION_MATCH_NONE
2434234050	889c91a3-614f-4355-8df8-b6d0260a118c	https://data.biodiversitydata.nl/naturalis/specimen/ZMA.AVES.43813	Animalia	Chordata	Aves	Falconiformes	Falconidae	Falco	Falco cherrug	cherrug	SUBSPECIES	Falco cherrug cherrug	Falco cherrug cherrug Gray, J.E., 1834	J.E. Gray, 1834	RU	Krasnoarmeysk/Sarepta, on Volga R.	Volgograd	PRESENT	1	396d5f30-dea9-11db-8ab4-b8a03c50a862	48.525	44.575							1900-02-26T00:00:00	26	2	1900	7191419	2481034	PRESERVED_SPECIMEN		Aves	ZMA.AVES.43813				CC0_1_0	Naturalis Biodiversity Center	Tancré R.			2020-12-27T18:26:18.768Z		OCCURRENCE_STATUS_INFERRED_FROM_INDIVIDUAL_COUNT;AMBIGUOUS_COLLECTION;INSTITUTION_MATCH_NONE
2434233193	889c91a3-614f-4355-8df8-b6d0260a118c	https://data.biodiversitydata.nl/naturalis/specimen/ZMA.AVES.43811	Animalia	Chordata	Aves	Falconiformes	Falconidae	Falco	Falco cherrug	cherrug	SUBSPECIES	Falco cherrug cherrug	Falco cherrug cherrug Gray, J.E., 1834	J.E. Gray, 1834	RU	Krasnoarmeysk/Sarepta, on Volga R.	Volgograd	PRESENT	1	396d5f30-dea9-11db-8ab4-b8a03c50a862	48.525	44.575											7191419	2481034	PRESERVED_SPECIMEN		Aves	ZMA.AVES.43811				CC0_1_0	Naturalis Biodiversity Center	Tancré R.			2020-12-27T18:26:18.794Z		OCCURRENCE_STATUS_INFERRED_FROM_INDIVIDUAL_COUNT;AMBIGUOUS_COLLECTION;INSTITUTION_MATCH_NONE
2434231575	889c91a3-614f-4355-8df8-b6d0260a118c	https://data.biodiversitydata.nl/naturalis/specimen/ZMA.AVES.43815	Animalia	Chordata	Aves	Falconiformes	Falconidae	Falco	Falco cherrug	cherrug	SUBSPECIES	Falco cherrug cherrug	Falco cherrug cherrug Gray, J.E., 1834	J.E. Gray, 1834	RO	Cabalsu/Labalsu [?]		PRESENT	1	396d5f30-dea9-11db-8ab4-b8a03c50a862									1903-03-10T00:00:00	10	3	1903	7191419	2481034	PRESERVED_SPECIMEN		Aves	ZMA.AVES.43815				CC0_1_0	Naturalis Biodiversity Center	Von Dombrowski R.			2020-12-27T18:26:18.751Z		OCCURRENCE_STATUS_INFERRED_FROM_INDIVIDUAL_COUNT;AMBIGUOUS_COLLECTION;INSTITUTION_MATCH_NONE
2434228041	889c91a3-614f-4355-8df8-b6d0260a118c	https://data.biodiversitydata.nl/naturalis/specimen/ZMA.AVES.34234	Animalia	Chordata	Aves	Falconiformes	Falconidae	Falco	Falco cherrug	milvipes	SUBSPECIES	Falco cherrug milvipes Jerdon, 1871	Falco cherrug milvipes Jerdon, 1871	Jerdon, 1871	CN	Lower Yangtze near Shanghai		PRESENT	1	396d5f30-dea9-11db-8ab4-b8a03c50a862	30.0083	117.008							1982-01-01T00:00:00	1	1	1982	5844335	2481034	PRESERVED_SPECIMEN		Aves	ZMA.AVES.34234				CC0_1_0	Naturalis Biodiversity Center				2020-12-27T18:26:12.462Z		OCCURRENCE_STATUS_INFERRED_FROM_INDIVIDUAL_COUNT;AMBIGUOUS_COLLECTION;INSTITUTION_MATCH_NONE
2434227941	889c91a3-614f-4355-8df8-b6d0260a118c	https://data.biodiversitydata.nl/naturalis/specimen/ZMA.AVES.34233	Animalia	Chordata	Aves	Falconiformes	Falconidae	Falco	Falco cherrug	milvipes	SUBSPECIES	Falco cherrug milvipes Jerdon, 1871	Falco cherrug milvipes Jerdon, 1871	Jerdon, 1871	CN	Lower Yangtze near Shanghai		PRESENT	1	396d5f30-dea9-11db-8ab4-b8a03c50a862	30.0083	117.008							1982-01-01T00:00:00	1	1	1982	5844335	2481034	PRESERVED_SPECIMEN		Aves	ZMA.AVES.34233				CC0_1_0	Naturalis Biodiversity Center				2020-12-27T18:26:12.452Z		OCCURRENCE_STATUS_INFERRED_FROM_INDIVIDUAL_COUNT;AMBIGUOUS_COLLECTION;INSTITUTION_MATCH_NONE
2434214410	889c91a3-614f-4355-8df8-b6d0260a118c	https://data.biodiversitydata.nl/naturalis/specimen/ZMA.AVES.17947	Animalia	Chordata	Aves	Falconiformes	Falconidae	Falco	Falco cherrug	cherrug	SUBSPECIES	Falco cherrug cherrug	Falco cherrug cherrug Gray, J.E., 1834	J.E. Gray, 1834	RU	Vladikavkaz/Ordzhonikidze, Terek valley, Caucasus Mts.	Severnaya Osetiya-Alaniya, Respublika	PRESENT	1	396d5f30-dea9-11db-8ab4-b8a03c50a862	43.0416	44.725							1913-10-18T00:00:00	18	10	1913	7191419	2481034	PRESERVED_SPECIMEN		Aves	ZMA.AVES.17947				CC0_1_0	Naturalis Biodiversity Center	Selegenenko			2020-12-27T18:26:17.943Z		OCCURRENCE_STATUS_INFERRED_FROM_INDIVIDUAL_COUNT;AMBIGUOUS_COLLECTION;INSTITUTION_MATCH_NONE
2434184067	889c91a3-614f-4355-8df8-b6d0260a118c	https://data.biodiversitydata.nl/naturalis/specimen/RMNH.AVES.77439	Animalia	Chordata	Aves	Falconiformes	Falconidae	Falco	Falco cherrug	cherrug	SUBSPECIES	Falco cherrug cherrug	Falco cherrug cherrug Gray, J.E., 1834	J.E. Gray, 1834	RO	Dobrogea, no further locality?	Constanta/Tulcea	PRESENT	4	396d5f30-dea9-11db-8ab4-b8a03c50a862	44.6667	28.4167							1882-04-03T00:00:00	3	4	1882	7191419	2481034	PRESERVED_SPECIMEN		Aves	RMNH.AVES.77439				CC0_1_0	Naturalis Biodiversity Center	Not stated			2020-12-27T18:26:15.236Z		OCCURRENCE_STATUS_INFERRED_FROM_INDIVIDUAL_COUNT;AMBIGUOUS_COLLECTION;INSTITUTION_MATCH_NONE
2434157945	889c91a3-614f-4355-8df8-b6d0260a118c	https://data.biodiversitydata.nl/naturalis/specimen/ZMA.AVES.43810	Animalia	Chordata	Aves	Falconiformes	Falconidae	Falco	Falco cherrug	cherrug	SUBSPECIES	Falco cherrug cherrug	Falco cherrug cherrug Gray, J.E., 1834	J.E. Gray, 1834	RU	Krasnoarmeysk/Sarepta, on Volga R.	Volgograd	PRESENT	1	396d5f30-dea9-11db-8ab4-b8a03c50a862	48.525	44.575											7191419	2481034	PRESERVED_SPECIMEN		Aves	ZMA.AVES.43810				CC0_1_0	Naturalis Biodiversity Center	Tancré R.			2020-12-27T18:26:18.785Z		OCCURRENCE_STATUS_INFERRED_FROM_INDIVIDUAL_COUNT;AMBIGUOUS_COLLECTION;INSTITUTION_MATCH_NONE
2434154608	889c91a3-614f-4355-8df8-b6d0260a118c	https://data.biodiversitydata.nl/naturalis/specimen/RMNH.AVES.5719	Animalia	Chordata	Aves	Falconiformes	Falconidae	Falco	Falco cherrug		SPECIES	Falco cherrug J.E.Gray, 1834	Falco cherrug J.E. Gray	J.E. Gray, 1834	CN			PRESENT	1	396d5f30-dea9-11db-8ab4-b8a03c50a862													2481034	2481034	PRESERVED_SPECIMEN		Aves	RMNH.AVES.5719				CC0_1_0	Naturalis Biodiversity Center	Blazer C.			2020-12-27T18:26:17.627Z		OCCURRENCE_STATUS_INFERRED_FROM_INDIVIDUAL_COUNT;AMBIGUOUS_COLLECTION;INSTITUTION_MATCH_NONE
2434154332	889c91a3-614f-4355-8df8-b6d0260a118c	https://data.biodiversitydata.nl/naturalis/specimen/ZMA.AVES.43809	Animalia	Chordata	Aves	Falconiformes	Falconidae	Falco	Falco cherrug	cherrug	SUBSPECIES	Falco cherrug cherrug	Falco cherrug cherrug Gray, J.E., 1834	J.E. Gray, 1834	RU	Krasnoarmeysk/Sarepta, on Volga R.	Volgograd	PRESENT	1	396d5f30-dea9-11db-8ab4-b8a03c50a862	48.525	44.575											7191419	2481034	PRESERVED_SPECIMEN		Aves	ZMA.AVES.43809				CC0_1_0	Naturalis Biodiversity Center	Tancré R.			2020-12-27T18:26:18.859Z		OCCURRENCE_STATUS_INFERRED_FROM_INDIVIDUAL_COUNT;AMBIGUOUS_COLLECTION;INSTITUTION_MATCH_NONE
2434102994	889c91a3-614f-4355-8df8-b6d0260a118c	https://data.biodiversitydata.nl/naturalis/specimen/ZMA.AVES.22307	Animalia	Chordata	Aves	Falconiformes	Falconidae	Falco	Falco cherrug	cherrug	SUBSPECIES	Falco cherrug cherrug	Falco cherrug cherrug Gray, J.E., 1834	J.E. Gray, 1834	KZ	Semiozernoye, Achan-Karagay forest, Kustanay region	Qostanay	PRESENT	1	396d5f30-dea9-11db-8ab4-b8a03c50a862	52.375	64.1083							1920-09-14T00:00:00	14	9	1920	7191419	2481034	PRESERVED_SPECIMEN		Aves	ZMA.AVES.22307				CC0_1_0	Naturalis Biodiversity Center	Geitner; Geishner V.G.			2020-12-27T18:26:18.382Z		OCCURRENCE_STATUS_INFERRED_FROM_INDIVIDUAL_COUNT;AMBIGUOUS_COLLECTION;INSTITUTION_MATCH_NONE
2434101857	889c91a3-614f-4355-8df8-b6d0260a118c	https://data.biodiversitydata.nl/naturalis/specimen/RMNH.AVES.24908	Animalia	Chordata	Aves	Falconiformes	Falconidae	Falco	Falco cherrug		SPECIES	Falco cherrug J.E.Gray, 1834	Falco cherrug J.E. Gray	J.E. Gray, 1834	KZ		Nagaien Steppe	PRESENT	1	396d5f30-dea9-11db-8ab4-b8a03c50a862	48	49.0083							1907-12-05T00:00:00	5	12	1907	2481034	2481034	PRESERVED_SPECIMEN		Aves	RMNH.AVES.24908				CC0_1_0	Naturalis Biodiversity Center	Bartels M.E.G.			2020-12-27T18:26:19.305Z		COUNTRY_DERIVED_FROM_COORDINATES;OCCURRENCE_STATUS_INFERRED_FROM_INDIVIDUAL_COUNT;AMBIGUOUS_COLLECTION;INSTITUTION_MATCH_NONE
2434101575	889c91a3-614f-4355-8df8-b6d0260a118c	https://data.biodiversitydata.nl/naturalis/specimen/RMNH.AVES.24907	Animalia	Chordata	Aves	Falconiformes	Falconidae	Falco	Falco cherrug		SPECIES	Falco cherrug J.E.Gray, 1834	Falco cherrug J.E. Gray	J.E. Gray, 1834	RU	Sarepta	Volga	PRESENT	1	396d5f30-dea9-11db-8ab4-b8a03c50a862	48.525	44.575							1902-03-27T00:00:00	27	3	1902	2481034	2481034	PRESERVED_SPECIMEN		Aves	RMNH.AVES.24907				CC0_1_0	Naturalis Biodiversity Center	Bartels M.E.G.			2020-12-27T18:26:19.390Z		OCCURRENCE_STATUS_INFERRED_FROM_INDIVIDUAL_COUNT;AMBIGUOUS_COLLECTION;INSTITUTION_MATCH_NONE
2434040359	889c91a3-614f-4355-8df8-b6d0260a118c	https://data.biodiversitydata.nl/naturalis/specimen/RMNH.AVES.191851	Animalia	Chordata	Aves	Falconiformes	Falconidae	Falco	Falco cherrug		SPECIES	Falco cherrug J.E.Gray, 1834	Falco cherrug J.E. Gray	J.E. Gray, 1834	RU	Sarepta		PRESENT	1	396d5f30-dea9-11db-8ab4-b8a03c50a862	48.525	44.575							1858-07-15T00:00:00	15	7	1858	2481034	2481034	PRESERVED_SPECIMEN		Aves	RMNH.AVES.191851				CC0_1_0	Naturalis Biodiversity Center				2020-12-27T18:26:20.581Z		OCCURRENCE_STATUS_INFERRED_FROM_INDIVIDUAL_COUNT;AMBIGUOUS_COLLECTION;INSTITUTION_MATCH_NONE
2434030027	889c91a3-614f-4355-8df8-b6d0260a118c	https://data.biodiversitydata.nl/naturalis/specimen/RMNH.AVES.194291	Animalia	Chordata	Aves	Falconiformes	Falconidae	Falco	Falco cherrug		SPECIES	Falco cherrug J.E.Gray, 1834	Falco cherrug J.E. Gray	J.E. Gray, 1834	RU		Zuid-Rusland	PRESENT	1	396d5f30-dea9-11db-8ab4-b8a03c50a862	47.0083	45.5083											2481034	2481034	PRESERVED_SPECIMEN		Aves	RMNH.AVES.194291				CC0_1_0	Naturalis Biodiversity Center				2020-12-27T18:26:20.605Z		OCCURRENCE_STATUS_INFERRED_FROM_INDIVIDUAL_COUNT;AMBIGUOUS_COLLECTION;INSTITUTION_MATCH_NONE
2434028753	889c91a3-614f-4355-8df8-b6d0260a118c	https://data.biodiversitydata.nl/naturalis/specimen/RMNH.AVES.194292	Animalia	Chordata	Aves	Falconiformes	Falconidae	Falco	Falco cherrug		SPECIES	Falco cherrug J.E.Gray, 1834	Falco cherrug J.E. Gray	J.E. Gray, 1834	RU		Sarpa-steppe	PRESENT	1	396d5f30-dea9-11db-8ab4-b8a03c50a862	48.0083	45.5083											2481034	2481034	PRESERVED_SPECIMEN		Aves	RMNH.AVES.194292				CC0_1_0	Naturalis Biodiversity Center				2020-12-27T18:26:20.583Z		OCCURRENCE_STATUS_INFERRED_FROM_INDIVIDUAL_COUNT;AMBIGUOUS_COLLECTION;INSTITUTION_MATCH_NONE
2434026696	889c91a3-614f-4355-8df8-b6d0260a118c	https://data.biodiversitydata.nl/naturalis/specimen/RMNH.AVES.193625	Animalia	Chordata	Aves	Falconiformes	Falconidae	Falco	Falco cherrug		SPECIES	Falco cherrug J.E.Gray, 1834	Falco cherrug J.E. Gray	J.E. Gray, 1834	RO	Malcoci	Dobroedsja	PRESENT	1	396d5f30-dea9-11db-8ab4-b8a03c50a862	45.1583	28.9583							1907-11-14T00:00:00	14	11	1907	2481034	2481034	PRESERVED_SPECIMEN		Aves	RMNH.AVES.193625				CC0_1_0	Naturalis Biodiversity Center				2020-12-27T18:26:20.595Z		OCCURRENCE_STATUS_INFERRED_FROM_INDIVIDUAL_COUNT;AMBIGUOUS_COLLECTION;INSTITUTION_MATCH_NONE
2434025920	889c91a3-614f-4355-8df8-b6d0260a118c	https://data.biodiversitydata.nl/naturalis/specimen/RMNH.AVES.193624	Animalia	Chordata	Aves	Falconiformes	Falconidae	Falco	Falco cherrug		SPECIES	Falco cherrug J.E.Gray, 1834	Falco cherrug J.E. Gray	J.E. Gray, 1834	RO		Dobruja	PRESENT	1	396d5f30-dea9-11db-8ab4-b8a03c50a862													2481034	2481034	PRESERVED_SPECIMEN		Aves	RMNH.AVES.193624				CC0_1_0	Naturalis Biodiversity Center				2020-12-27T18:26:20.594Z		OCCURRENCE_STATUS_INFERRED_FROM_INDIVIDUAL_COUNT;AMBIGUOUS_COLLECTION;INSTITUTION_MATCH_NONE
2434025198	889c91a3-614f-4355-8df8-b6d0260a118c	https://data.biodiversitydata.nl/naturalis/specimen/RMNH.AVES.191861	Animalia	Chordata	Aves	Falconiformes	Falconidae	Falco	Falco cherrug		SPECIES	Falco cherrug J.E.Gray, 1834	Falco cherrug J.E. Gray	J.E. Gray, 1834	CN	Ak-sü Tarim	Oost-Turkestan	PRESENT	1	396d5f30-dea9-11db-8ab4-b8a03c50a862	41.8083	79.5583							1904-08-23T00:00:00	23	8	1904	2481034	2481034	PRESERVED_SPECIMEN		Aves	RMNH.AVES.191861				CC0_1_0	Naturalis Biodiversity Center	Bamberg O.			2020-12-27T18:26:16.204Z		OCCURRENCE_STATUS_INFERRED_FROM_INDIVIDUAL_COUNT;AMBIGUOUS_COLLECTION;INSTITUTION_MATCH_NONE
2434025132	889c91a3-614f-4355-8df8-b6d0260a118c	https://data.biodiversitydata.nl/naturalis/specimen/RMNH.AVES.191856	Animalia	Chordata	Aves	Falconiformes	Falconidae	Falco	Falco cherrug		SPECIES	Falco cherrug J.E.Gray, 1834	Falco cherrug J.E. Gray	J.E. Gray, 1834	RU		Volga	PRESENT	1	396d5f30-dea9-11db-8ab4-b8a03c50a862	50.0083	45.3417							1882-03-08T00:00:00	8	3	1882	2481034	2481034	PRESERVED_SPECIMEN		Aves	RMNH.AVES.191856				CC0_1_0	Naturalis Biodiversity Center				2020-12-27T18:26:20.516Z		OCCURRENCE_STATUS_INFERRED_FROM_INDIVIDUAL_COUNT;AMBIGUOUS_COLLECTION;INSTITUTION_MATCH_NONE
2434024891	889c91a3-614f-4355-8df8-b6d0260a118c	https://data.biodiversitydata.nl/naturalis/specimen/RMNH.AVES.191859	Animalia	Chordata	Aves	Falconiformes	Falconidae	Falco	Falco cherrug		SPECIES	Falco cherrug J.E.Gray, 1834	Falco cherrug J.E. Gray	J.E. Gray, 1834	RU		Volga	PRESENT	1	396d5f30-dea9-11db-8ab4-b8a03c50a862	50.0083	45.3417											2481034	2481034	PRESERVED_SPECIMEN		Aves	RMNH.AVES.191859				CC0_1_0	Naturalis Biodiversity Center				2020-12-27T18:26:16.180Z		OCCURRENCE_STATUS_INFERRED_FROM_INDIVIDUAL_COUNT;AMBIGUOUS_COLLECTION;INSTITUTION_MATCH_NONE
2434024843	889c91a3-614f-4355-8df8-b6d0260a118c	https://data.biodiversitydata.nl/naturalis/specimen/RMNH.AVES.191848	Animalia	Chordata	Aves	Falconiformes	Falconidae	Falco	Falco cherrug		SPECIES	Falco cherrug J.E.Gray, 1834	Falco cherrug J.E. Gray	J.E. Gray, 1834	RU	Sarepta		PRESENT	1	396d5f30-dea9-11db-8ab4-b8a03c50a862	48.525	44.575											2481034	2481034	PRESERVED_SPECIMEN		Aves	RMNH.AVES.191848				CC0_1_0	Naturalis Biodiversity Center				2020-12-27T18:26:16.240Z		OCCURRENCE_STATUS_INFERRED_FROM_INDIVIDUAL_COUNT;AMBIGUOUS_COLLECTION;INSTITUTION_MATCH_NONE
2434024530	889c91a3-614f-4355-8df8-b6d0260a118c	https://data.biodiversitydata.nl/naturalis/specimen/RMNH.AVES.191850	Animalia	Chordata	Aves	Falconiformes	Falconidae	Falco	Falco cherrug		SPECIES	Falco cherrug J.E.Gray, 1834	Falco cherrug J.E. Gray	J.E. Gray, 1834	HU			PRESENT	1	396d5f30-dea9-11db-8ab4-b8a03c50a862	47	19											2481034	2481034	PRESERVED_SPECIMEN		Aves	RMNH.AVES.191850				CC0_1_0	Naturalis Biodiversity Center	Natterer J.			2020-12-27T18:26:20.555Z		COUNTRY_INVALID;COUNTRY_DERIVED_FROM_COORDINATES;OCCURRENCE_STATUS_INFERRED_FROM_INDIVIDUAL_COUNT;AMBIGUOUS_COLLECTION;INSTITUTION_MATCH_NONE
2434024413	889c91a3-614f-4355-8df8-b6d0260a118c	https://data.biodiversitydata.nl/naturalis/specimen/RMNH.AVES.191852	Animalia	Chordata	Aves	Falconiformes	Falconidae	Falco	Falco cherrug		SPECIES	Falco cherrug J.E.Gray, 1834	Falco cherrug J.E. Gray	J.E. Gray, 1834	RU	Sarepta		PRESENT	1	396d5f30-dea9-11db-8ab4-b8a03c50a862	48.525	44.575							1858-07-15T00:00:00	15	7	1858	2481034	2481034	PRESERVED_SPECIMEN		Aves	RMNH.AVES.191852				CC0_1_0	Naturalis Biodiversity Center				2020-12-27T18:26:20.502Z		OCCURRENCE_STATUS_INFERRED_FROM_INDIVIDUAL_COUNT;AMBIGUOUS_COLLECTION;INSTITUTION_MATCH_NONE
2434024033	889c91a3-614f-4355-8df8-b6d0260a118c	https://data.biodiversitydata.nl/naturalis/specimen/RMNH.AVES.191860	Animalia	Chordata	Aves	Falconiformes	Falconidae	Falco	Falco cherrug		SPECIES	Falco cherrug J.E.Gray, 1834	Falco cherrug J.E. Gray	J.E. Gray, 1834	RU		Volga	PRESENT	1	396d5f30-dea9-11db-8ab4-b8a03c50a862	50.0083	45.3417											2481034	2481034	PRESERVED_SPECIMEN		Aves	RMNH.AVES.191860				CC0_1_0	Naturalis Biodiversity Center				2020-12-27T18:26:16.197Z		OCCURRENCE_STATUS_INFERRED_FROM_INDIVIDUAL_COUNT;AMBIGUOUS_COLLECTION;INSTITUTION_MATCH_NONE
2434023939	889c91a3-614f-4355-8df8-b6d0260a118c	https://data.biodiversitydata.nl/naturalis/specimen/RMNH.AVES.191857	Animalia	Chordata	Aves	Falconiformes	Falconidae	Falco	Falco cherrug		SPECIES	Falco cherrug J.E.Gray, 1834	Falco cherrug J.E. Gray	J.E. Gray, 1834	RU	Sarepta		PRESENT	1	396d5f30-dea9-11db-8ab4-b8a03c50a862	48.525	44.575							1883-04-23T00:00:00	23	4	1883	2481034	2481034	PRESERVED_SPECIMEN		Aves	RMNH.AVES.191857				CC0_1_0	Naturalis Biodiversity Center				2020-12-27T18:26:20.482Z		OCCURRENCE_STATUS_INFERRED_FROM_INDIVIDUAL_COUNT;AMBIGUOUS_COLLECTION;INSTITUTION_MATCH_NONE
2434023937	889c91a3-614f-4355-8df8-b6d0260a118c	https://data.biodiversitydata.nl/naturalis/specimen/RMNH.AVES.191858	Animalia	Chordata	Aves	Falconiformes	Falconidae	Falco	Falco cherrug		SPECIES	Falco cherrug J.E.Gray, 1834	Falco cherrug J.E. Gray	J.E. Gray, 1834	RU			PRESENT	1	396d5f30-dea9-11db-8ab4-b8a03c50a862									1882-01-01T00:00:00	1	1	1882	2481034	2481034	PRESERVED_SPECIMEN		Aves	RMNH.AVES.191858				CC0_1_0	Naturalis Biodiversity Center	Rey			2020-12-27T18:26:20.391Z		OCCURRENCE_STATUS_INFERRED_FROM_INDIVIDUAL_COUNT;AMBIGUOUS_COLLECTION;INSTITUTION_MATCH_NONE
2434023743	889c91a3-614f-4355-8df8-b6d0260a118c	https://data.biodiversitydata.nl/naturalis/specimen/RMNH.AVES.191844	Animalia	Chordata	Aves	Falconiformes	Falconidae	Falco	Falco cherrug		SPECIES	Falco cherrug J.E.Gray, 1834	Falco cherrug J.E. Gray	J.E. Gray, 1834	RU	Sarepta		PRESENT	1	396d5f30-dea9-11db-8ab4-b8a03c50a862	48.525	44.575							1858-04-01T00:00:00	1	4	1858	2481034	2481034	PRESERVED_SPECIMEN		Aves	RMNH.AVES.191844				CC0_1_0	Naturalis Biodiversity Center				2020-12-27T18:26:16.209Z		OCCURRENCE_STATUS_INFERRED_FROM_INDIVIDUAL_COUNT;AMBIGUOUS_COLLECTION;INSTITUTION_MATCH_NONE
2434023729	889c91a3-614f-4355-8df8-b6d0260a118c	https://data.biodiversitydata.nl/naturalis/specimen/RMNH.AVES.191854	Animalia	Chordata	Aves	Falconiformes	Falconidae	Falco	Falco cherrug		SPECIES	Falco cherrug J.E.Gray, 1834	Falco cherrug J.E. Gray	J.E. Gray, 1834	RU			PRESENT	1	396d5f30-dea9-11db-8ab4-b8a03c50a862									1869-03-01T00:00:00	1	3	1869	2481034	2481034	PRESERVED_SPECIMEN		Aves	RMNH.AVES.191854				CC0_1_0	Naturalis Biodiversity Center				2020-12-27T18:26:20.582Z		OCCURRENCE_STATUS_INFERRED_FROM_INDIVIDUAL_COUNT;AMBIGUOUS_COLLECTION;INSTITUTION_MATCH_NONE
2434023650	889c91a3-614f-4355-8df8-b6d0260a118c	https://data.biodiversitydata.nl/naturalis/specimen/RMNH.AVES.191855	Animalia	Chordata	Aves	Falconiformes	Falconidae	Falco	Falco cherrug		SPECIES	Falco cherrug J.E.Gray, 1834	Falco cherrug J.E. Gray	J.E. Gray, 1834	US		Californië	PRESENT	1	396d5f30-dea9-11db-8ab4-b8a03c50a862													2481034	2481034	PRESERVED_SPECIMEN		Aves	RMNH.AVES.191855				CC0_1_0	Naturalis Biodiversity Center	Forrer A.			2020-12-27T18:26:20.547Z		OCCURRENCE_STATUS_INFERRED_FROM_INDIVIDUAL_COUNT;AMBIGUOUS_COLLECTION;INSTITUTION_MATCH_NONE
2434023594	889c91a3-614f-4355-8df8-b6d0260a118c	https://data.biodiversitydata.nl/naturalis/specimen/RMNH.AVES.191853	Animalia	Chordata	Aves	Falconiformes	Falconidae	Falco	Falco cherrug		SPECIES	Falco cherrug J.E.Gray, 1834	Falco cherrug J.E. Gray	J.E. Gray, 1834	RU		Volga	PRESENT	1	396d5f30-dea9-11db-8ab4-b8a03c50a862	50.0083	45.3417							1869-04-01T00:00:00	1	4	1869	2481034	2481034	PRESERVED_SPECIMEN		Aves	RMNH.AVES.191853				CC0_1_0	Naturalis Biodiversity Center				2020-12-27T18:26:20.570Z		OCCURRENCE_STATUS_INFERRED_FROM_INDIVIDUAL_COUNT;AMBIGUOUS_COLLECTION;INSTITUTION_MATCH_NONE
2434023487	889c91a3-614f-4355-8df8-b6d0260a118c	https://data.biodiversitydata.nl/naturalis/specimen/RMNH.AVES.191846	Animalia	Chordata	Aves	Falconiformes	Falconidae	Falco	Falco cherrug		SPECIES	Falco cherrug J.E.Gray, 1834	Falco cherrug J.E. Gray	J.E. Gray, 1834	HU			PRESENT	1	396d5f30-dea9-11db-8ab4-b8a03c50a862	47	19							1859-01-01T00:00:00	1	1	1859	2481034	2481034	PRESERVED_SPECIMEN		Aves	RMNH.AVES.191846				CC0_1_0	Naturalis Biodiversity Center				2020-12-27T18:26:16.199Z		COUNTRY_INVALID;COUNTRY_DERIVED_FROM_COORDINATES;OCCURRENCE_STATUS_INFERRED_FROM_INDIVIDUAL_COUNT;AMBIGUOUS_COLLECTION;INSTITUTION_MATCH_NONE
2434023322	889c91a3-614f-4355-8df8-b6d0260a118c	https://data.biodiversitydata.nl/naturalis/specimen/RMNH.AVES.191849	Animalia	Chordata	Aves	Falconiformes	Falconidae	Falco	Falco cherrug		SPECIES	Falco cherrug J.E.Gray, 1834	Falco cherrug J.E. Gray	J.E. Gray, 1834	RU	Sarepta		PRESENT	1	396d5f30-dea9-11db-8ab4-b8a03c50a862	48.525	44.575											2481034	2481034	PRESERVED_SPECIMEN		Aves	RMNH.AVES.191849				CC0_1_0	Naturalis Biodiversity Center				2020-12-27T18:26:16.235Z		OCCURRENCE_STATUS_INFERRED_FROM_INDIVIDUAL_COUNT;AMBIGUOUS_COLLECTION;INSTITUTION_MATCH_NONE
2434023135	889c91a3-614f-4355-8df8-b6d0260a118c	https://data.biodiversitydata.nl/naturalis/specimen/RMNH.AVES.191847	Animalia	Chordata	Aves	Falconiformes	Falconidae	Falco	Falco cherrug		SPECIES	Falco cherrug J.E.Gray, 1834	Falco cherrug J.E. Gray	J.E. Gray, 1834	RU	Sarepta		PRESENT	1	396d5f30-dea9-11db-8ab4-b8a03c50a862	48.525	44.575							1858-05-01T00:00:00	1	5	1858	2481034	2481034	PRESERVED_SPECIMEN		Aves	RMNH.AVES.191847				CC0_1_0	Naturalis Biodiversity Center				2020-12-27T18:26:16.210Z		OCCURRENCE_STATUS_INFERRED_FROM_INDIVIDUAL_COUNT;AMBIGUOUS_COLLECTION;INSTITUTION_MATCH_NONE
2434022846	889c91a3-614f-4355-8df8-b6d0260a118c	https://data.biodiversitydata.nl/naturalis/specimen/RMNH.AVES.191845	Animalia	Chordata	Aves	Falconiformes	Falconidae	Falco	Falco cherrug		SPECIES	Falco cherrug J.E.Gray, 1834	Falco cherrug J.E. Gray	J.E. Gray, 1834	HU			PRESENT	1	396d5f30-dea9-11db-8ab4-b8a03c50a862	47	19											2481034	2481034	PRESERVED_SPECIMEN		Aves	RMNH.AVES.191845				CC0_1_0	Naturalis Biodiversity Center	Natterer J.			2020-12-27T18:26:16.208Z		COUNTRY_INVALID;COUNTRY_DERIVED_FROM_COORDINATES;OCCURRENCE_STATUS_INFERRED_FROM_INDIVIDUAL_COUNT;AMBIGUOUS_COLLECTION;INSTITUTION_MATCH_NONE
2434006104	889c91a3-614f-4355-8df8-b6d0260a118c	https://data.biodiversitydata.nl/naturalis/specimen/RMNH.AVES.179965	Animalia	Chordata	Aves	Falconiformes	Falconidae	Falco	Falco cherrug	cherrug	SUBSPECIES	Falco cherrug cherrug	Falco cherrug cherrug Gray, J.E., 1834	J.E. Gray, 1834	TR	Turkey, no further locality		PRESENT	1	396d5f30-dea9-11db-8ab4-b8a03c50a862													7191419	2481034	PRESERVED_SPECIMEN		Aves	RMNH.AVES.179965				CC0_1_0	Naturalis Biodiversity Center	Not stated			2020-12-27T18:26:20.474Z		OCCURRENCE_STATUS_INFERRED_FROM_INDIVIDUAL_COUNT;AMBIGUOUS_COLLECTION;INSTITUTION_MATCH_NONE
2434004819	889c91a3-614f-4355-8df8-b6d0260a118c	https://data.biodiversitydata.nl/naturalis/specimen/RMNH.AVES.179967	Animalia	Chordata	Aves	Falconiformes	Falconidae	Falco	Falco cherrug	cherrug	SUBSPECIES	Falco cherrug cherrug	Falco cherrug cherrug Gray, J.E., 1834	J.E. Gray, 1834	RU	Krasnoarmeysk/Sarepta area	Volgograd	PRESENT	1	396d5f30-dea9-11db-8ab4-b8a03c50a862	48.5	44.4167											7191419	2481034	PRESERVED_SPECIMEN		Aves	RMNH.AVES.179967				CC0_1_0	Naturalis Biodiversity Center	Not stated			2020-12-27T18:26:20.446Z		COUNTRY_INVALID;COUNTRY_DERIVED_FROM_COORDINATES;OCCURRENCE_STATUS_INFERRED_FROM_INDIVIDUAL_COUNT;AMBIGUOUS_COLLECTION;INSTITUTION_MATCH_NONE
2434003830	889c91a3-614f-4355-8df8-b6d0260a118c	https://data.biodiversitydata.nl/naturalis/specimen/RMNH.AVES.179966	Animalia	Chordata	Aves	Falconiformes	Falconidae	Falco	Falco cherrug	cherrug	SUBSPECIES	Falco cherrug cherrug	Falco cherrug cherrug Gray, J.E., 1834	J.E. Gray, 1834		Southern Russia, no further locality		PRESENT	1	396d5f30-dea9-11db-8ab4-b8a03c50a862													7191419	2481034	PRESERVED_SPECIMEN		Aves	RMNH.AVES.179966				CC0_1_0	Naturalis Biodiversity Center	Not stated			2020-12-27T18:26:20.491Z		COUNTRY_INVALID;OCCURRENCE_STATUS_INFERRED_FROM_INDIVIDUAL_COUNT;AMBIGUOUS_COLLECTION;INSTITUTION_MATCH_NONE
2433974553	889c91a3-614f-4355-8df8-b6d0260a118c	https://data.biodiversitydata.nl/naturalis/specimen/RMNH.AVES.16848	Animalia	Chordata	Aves	Falconiformes	Falconidae	Falco	Falco cherrug	cherrug	SUBSPECIES	Falco cherrug cherrug	Falco cherrug cherrug Gray, J.E., 1834	J.E. Gray, 1834	RO	Horia ('Ortachioi'), Dobrogea	Tulcea	PRESENT	4	396d5f30-dea9-11db-8ab4-b8a03c50a862	45.0167	28.45							1938-04-28T00:00:00	28	4	1938	7191419	2481034	PRESERVED_SPECIMEN		Aves	RMNH.AVES.16848				CC0_1_0	Naturalis Biodiversity Center	Not stated			2020-12-27T18:26:19.222Z		OCCURRENCE_STATUS_INFERRED_FROM_INDIVIDUAL_COUNT;AMBIGUOUS_COLLECTION;INSTITUTION_MATCH_NONE
2433869234	889c91a3-614f-4355-8df8-b6d0260a118c	https://data.biodiversitydata.nl/naturalis/specimen/RMNH.AVES.107704	Animalia	Chordata	Aves	Falconiformes	Falconidae	Falco	Falco cherrug	cherrug	SUBSPECIES	Falco cherrug cherrug	Falco cherrug cherrug Gray	J.E. Gray, 1834			Nubië	PRESENT	1	396d5f30-dea9-11db-8ab4-b8a03c50a862													7191419	2481034	PRESERVED_SPECIMEN		Aves	RMNH.AVES.107704				CC0_1_0	Naturalis Biodiversity Center				2020-12-27T18:26:15.707Z		OCCURRENCE_STATUS_INFERRED_FROM_INDIVIDUAL_COUNT;AMBIGUOUS_COLLECTION;INSTITUTION_MATCH_NONE
2432443295	b1047888-ae52-4179-9dd5-5448ea342a24	https://data.biodiversitydata.nl/xeno-canto/observation/XC491256	Animalia	Chordata	Aves	Falconiformes	Falconidae	Falco	Falco cherrug		SPECIES	Falco cherrug J.E.Gray, 1834	Falco cherrug		CN	Qumalay area, Qinghai		PRESENT		1f00d75c-f6fc-4224-a595-975e82d7689c	34.1257	95.8073							2019-07-16T00:00:00	16	7	2019	2481034	2481034	HUMAN_OBSERVATION		Bird sounds	XC491256				CC_BY_NC_4_0	Peter Boesman	Peter Boesman			2020-12-25T03:51:06.242Z	StillImage;Sound	INSTITUTION_MATCH_NONE;COLLECTION_MATCH_NONE
2425722265	ba19fc1d-670c-426b-b99d-49f003792ac4	d705a0c6-e942-11e8-7397-5254a20238e7#3	Animalia	Chordata	Aves	Falconiformes	Falconidae	Falco	Falco cherrug		SPECIES	Falco cherrug J.E.Gray, 1834	Falco cherrug		RU		Altaiskii krai	PRESENT	1	f5fc4e61-b7a0-414b-ab68-b41cb23e7fdc	52.5124	82.7014							2018-11-02T00:00:00	2	11	2018	2481034	2481034	HUMAN_OBSERVATION					Ebel Aleksei;		CC_BY_NC_4_0		Ebel Aleksei;			2020-12-24T10:56:55.043Z		OCCURRENCE_STATUS_INFERRED_FROM_INDIVIDUAL_COUNT
2425692033	ba19fc1d-670c-426b-b99d-49f003792ac4	8a8f6152-afb6-11e8-eb92-5254a20238e7#69	Animalia	Chordata	Aves	Falconiformes	Falconidae	Falco	Falco cherrug		SPECIES	Falco cherrug J.E.Gray, 1834	Falco cherrug		KZ			PRESENT	1	f5fc4e61-b7a0-414b-ab68-b41cb23e7fdc	49.954	63.8906							2018-06-04T00:00:00	4	6	2018	2481034	2481034	HUMAN_OBSERVATION					YAkovlev Aleksandr;		CC_BY_NC_4_0		YAkovlev Aleksandr;			2020-12-24T10:56:42.682Z		OCCURRENCE_STATUS_INFERRED_FROM_INDIVIDUAL_COUNT
2425687839	ba19fc1d-670c-426b-b99d-49f003792ac4	9ab4ba28-afb6-11e8-eb92-5254a20238e7#1	Animalia	Chordata	Aves	Falconiformes	Falconidae	Falco	Falco cherrug		SPECIES	Falco cherrug J.E.Gray, 1834	Falco cherrug		KZ			PRESENT	3	f5fc4e61-b7a0-414b-ab68-b41cb23e7fdc	46.4888	56.7833							2018-06-10T00:00:00	10	6	2018	2481034	2481034	HUMAN_OBSERVATION					YAkovlev Aleksandr;		CC_BY_NC_4_0		YAkovlev Aleksandr;			2020-12-24T10:56:53.332Z		OCCURRENCE_STATUS_INFERRED_FROM_INDIVIDUAL_COUNT
2425662701	ba19fc1d-670c-426b-b99d-49f003792ac4	d7f01e3c-80af-11e7-d482-001c140146bc#20	Animalia	Chordata	Aves	Falconiformes	Falconidae	Falco	Falco cherrug		SPECIES	Falco cherrug J.E.Gray, 1834	Falco cherrug		RU		Altai	PRESENT	1	f5fc4e61-b7a0-414b-ab68-b41cb23e7fdc	49.9437	89.0431							2017-08-06T00:00:00	6	8	2017	2481034	2481034	HUMAN_OBSERVATION					Ebel Aleksei; Peregudov Oleg; Maer Vladimir YAkovlevich; Bredihina Nina Vasilevna;		CC_BY_NC_4_0		Ebel Aleksei; Peregudov Oleg; Maer Vladimir YAkovlevich; Bredihina Nina Vasilevna;			2020-12-24T10:56:45.460Z		OCCURRENCE_STATUS_INFERRED_FROM_INDIVIDUAL_COUNT
2425616724	ba19fc1d-670c-426b-b99d-49f003792ac4	5bd2fb96-3bd9-11e7-499c-001c140146bc#29	Animalia	Chordata	Aves	Falconiformes	Falconidae	Falco	Falco cherrug		SPECIES	Falco cherrug J.E.Gray, 1834	Falco cherrug		RU		Altai	PRESENT	1	f5fc4e61-b7a0-414b-ab68-b41cb23e7fdc	50.9167	85.5729							2017-05-04T00:00:00	4	5	2017	2481034	2481034	HUMAN_OBSERVATION					Ebel Aleksei; Kuzina YUliya Vyacheslavovna; Zametnya Vyacheslav Vasilevich;		CC_BY_NC_4_0		Ebel Aleksei; Kuzina YUliya Vyacheslavovna; Zametnya Vyacheslav Vasilevich;			2020-12-24T10:57:00.437Z		OCCURRENCE_STATUS_INFERRED_FROM_INDIVIDUAL_COUNT
2425615716	ba19fc1d-670c-426b-b99d-49f003792ac4	ad589ad8-d770-11e7-e082-5254a20238e7#1	Animalia	Chordata	Aves	Falconiformes	Falconidae	Falco	Falco cherrug		SPECIES	Falco cherrug J.E.Gray, 1834	Falco cherrug		RU		Altaiskii krai	PRESENT	1	f5fc4e61-b7a0-414b-ab68-b41cb23e7fdc	53.3836	83.474							2017-12-02T00:00:00	2	12	2017	2481034	2481034	HUMAN_OBSERVATION					Ebel Aleksei;		CC_BY_NC_4_0		Ebel Aleksei;			2020-12-24T10:56:30.817Z		OCCURRENCE_STATUS_INFERRED_FROM_INDIVIDUAL_COUNT
2425605784	ba19fc1d-670c-426b-b99d-49f003792ac4	e5f9ea58-aae5-11e6-728c-001c140146bc#1	Animalia	Chordata	Aves	Falconiformes	Falconidae	Falco	Falco cherrug		SPECIES	Falco cherrug J.E.Gray, 1834	Falco cherrug		KZ			PRESENT	1	f5fc4e61-b7a0-414b-ab68-b41cb23e7fdc	45.9195	74.8961							2016-10-26T00:00:00	26	10	2016	2481034	2481034	HUMAN_OBSERVATION					Belyaev Aleksandr;		CC_BY_NC_4_0		Belyaev Aleksandr;			2020-12-24T10:56:33.704Z		OCCURRENCE_STATUS_INFERRED_FROM_INDIVIDUAL_COUNT
2425603045	ba19fc1d-670c-426b-b99d-49f003792ac4	17fc9d98-91e1-11e6-6580-001c140146bc#1	Animalia	Chordata	Aves	Falconiformes	Falconidae	Falco	Falco cherrug		SPECIES	Falco cherrug J.E.Gray, 1834	Falco cherrug		RU		Moskovskaya oblast	PRESENT	1	f5fc4e61-b7a0-414b-ab68-b41cb23e7fdc	56.1423	35.8961							2016-10-12T00:00:00	12	10	2016	2481034	2481034	HUMAN_OBSERVATION					Golubeva Anna; Moiseikin Viktor Aleksandrovich;		CC_BY_NC_4_0		Golubeva Anna; Moiseikin Viktor Aleksandrovich;			2020-12-24T10:56:19.360Z		OCCURRENCE_STATUS_INFERRED_FROM_INDIVIDUAL_COUNT
2425602630	ba19fc1d-670c-426b-b99d-49f003792ac4	d535f07c-896b-11e6-ac8a-001c140146bc#30	Animalia	Chordata	Aves	Falconiformes	Falconidae	Falco	Falco cherrug		SPECIES	Falco cherrug J.E.Gray, 1834	Falco cherrug		RU		Buryatiya	PRESENT	1	f5fc4e61-b7a0-414b-ab68-b41cb23e7fdc	51.2139	106.293							2016-07-24T00:00:00	24	7	2016	2481034	2481034	HUMAN_OBSERVATION					Ivushkin Vadim Evgenevich;		CC_BY_NC_4_0		Ivushkin Vadim Evgenevich;			2020-12-24T10:56:45.235Z		OCCURRENCE_STATUS_INFERRED_FROM_INDIVIDUAL_COUNT
2425601135	ba19fc1d-670c-426b-b99d-49f003792ac4	72775970-8967-11e6-ac8a-001c140146bc#7	Animalia	Chordata	Aves	Falconiformes	Falconidae	Falco	Falco cherrug		SPECIES	Falco cherrug J.E.Gray, 1834	Falco cherrug		RU		Buryatiya	PRESENT	1	f5fc4e61-b7a0-414b-ab68-b41cb23e7fdc	50.6045	105.735							2016-07-23T00:00:00	23	7	2016	2481034	2481034	HUMAN_OBSERVATION					Ivushkin Vadim Evgenevich;		CC_BY_NC_4_0		Ivushkin Vadim Evgenevich;			2020-12-24T10:56:51.528Z		OCCURRENCE_STATUS_INFERRED_FROM_INDIVIDUAL_COUNT
2425587297	ba19fc1d-670c-426b-b99d-49f003792ac4	4c7aad3e-24eb-11e6-6d99-001c140146bc#1	Animalia	Chordata	Aves	Falconiformes	Falconidae	Falco	Falco cherrug		SPECIES	Falco cherrug J.E.Gray, 1834	Falco cherrug		RU		Dagestan	PRESENT	2	f5fc4e61-b7a0-414b-ab68-b41cb23e7fdc	43.0488	47.341							2016-05-25T00:00:00	25	5	2016	2481034	2481034	HUMAN_OBSERVATION					Kuzminih Konstantin Mihailovich;		CC_BY_NC_4_0		Kuzminih Konstantin Mihailovich;			2020-12-24T10:56:24.393Z		OCCURRENCE_STATUS_INFERRED_FROM_INDIVIDUAL_COUNT
2425582457	ba19fc1d-670c-426b-b99d-49f003792ac4	346a83da-2d89-11e6-c786-001c140146bc#33	Animalia	Chordata	Aves	Falconiformes	Falconidae	Falco	Falco cherrug		SPECIES	Falco cherrug J.E.Gray, 1834	Falco cherrug		KZ			PRESENT	1	f5fc4e61-b7a0-414b-ab68-b41cb23e7fdc	42.5024	67.7188							2016-05-07T00:00:00	7	5	2016	2481034	2481034	HUMAN_OBSERVATION					Belyaev Aleksandr;		CC_BY_NC_4_0		Belyaev Aleksandr;			2020-12-24T10:56:38.369Z		OCCURRENCE_STATUS_INFERRED_FROM_INDIVIDUAL_COUNT
2425562494	ba19fc1d-670c-426b-b99d-49f003792ac4	5f5b2dda-e205-11e5-b38b-001c140146bc#1	Animalia	Chordata	Aves	Falconiformes	Falconidae	Falco	Falco cherrug		SPECIES	Falco cherrug J.E.Gray, 1834	Falco cherrug		RU		Altaiskii krai	PRESENT	1	f5fc4e61-b7a0-414b-ab68-b41cb23e7fdc	53.3944	83.9329							2016-02-23T00:00:00	23	2	2016	2481034	2481034	HUMAN_OBSERVATION					Ebel Aleksei;		CC_BY_NC_4_0		Ebel Aleksei;			2020-12-24T10:56:25.859Z		OCCURRENCE_STATUS_INFERRED_FROM_INDIVIDUAL_COUNT
2425552331	ba19fc1d-670c-426b-b99d-49f003792ac4	cf6b9384-dec4-11e4-4e90-001c140146bc#1	Animalia	Chordata	Aves	Falconiformes	Falconidae	Falco	Falco cherrug		SPECIES	Falco cherrug J.E.Gray, 1834	Falco cherrug		RU		Altaiskii krai	PRESENT	1	f5fc4e61-b7a0-414b-ab68-b41cb23e7fdc	53.3952	83.9898							2015-04-09T00:00:00	9	4	2015	2481034	2481034	HUMAN_OBSERVATION					Belyaev Ivan; Ebel Aleksei;		CC_BY_NC_4_0		Belyaev Ivan; Ebel Aleksei;			2020-12-24T10:56:54.986Z		OCCURRENCE_STATUS_INFERRED_FROM_INDIVIDUAL_COUNT
2425551923	ba19fc1d-670c-426b-b99d-49f003792ac4	09c3be40-b29b-11e4-8d8f-001c140146bc#1	Animalia	Chordata	Aves	Falconiformes	Falconidae	Falco	Falco cherrug		SPECIES	Falco cherrug J.E.Gray, 1834	Falco cherrug		UA		Kievskaya oblast	PRESENT	1	f5fc4e61-b7a0-414b-ab68-b41cb23e7fdc	50.4249	30.3942							2015-02-12T00:00:00	12	2	2015	2481034	2481034	HUMAN_OBSERVATION					Komarovskii Dmitrii;		CC_BY_NC_4_0		Komarovskii Dmitrii;			2020-12-24T10:56:47.495Z		OCCURRENCE_STATUS_INFERRED_FROM_INDIVIDUAL_COUNT
2425545306	ba19fc1d-670c-426b-b99d-49f003792ac4	f17dc312-a7cc-11e5-5697-001c140146bc#7	Animalia	Chordata	Aves	Falconiformes	Falconidae	Falco	Falco cherrug		SPECIES	Falco cherrug J.E.Gray, 1834	Falco cherrug		RU		Altaiskii krai	PRESENT	1	f5fc4e61-b7a0-414b-ab68-b41cb23e7fdc	52.1842	85.6488							2015-12-14T00:00:00	14	12	2015	2481034	2481034	HUMAN_OBSERVATION					Ebel Aleksei;		CC_BY_NC_4_0		Ebel Aleksei;			2020-12-24T10:56:34.390Z		OCCURRENCE_STATUS_INFERRED_FROM_INDIVIDUAL_COUNT
2425545249	ba19fc1d-670c-426b-b99d-49f003792ac4	652bc2bc-a7ca-11e5-5697-001c140146bc#1	Animalia	Chordata	Aves	Falconiformes	Falconidae	Falco	Falco cherrug		SPECIES	Falco cherrug J.E.Gray, 1834	Falco cherrug		RU		Altaiskii krai	PRESENT	1	f5fc4e61-b7a0-414b-ab68-b41cb23e7fdc	53.3801	83.988							2015-12-13T00:00:00	13	12	2015	2481034	2481034	HUMAN_OBSERVATION					Ebel Aleksei;		CC_BY_NC_4_0		Ebel Aleksei;			2020-12-24T10:56:26.392Z		OCCURRENCE_STATUS_INFERRED_FROM_INDIVIDUAL_COUNT
2425537411	ba19fc1d-670c-426b-b99d-49f003792ac4	bd7d7634-56be-11e5-d191-001c140146bc#28	Animalia	Chordata	Aves	Falconiformes	Falconidae	Falco	Falco cherrug		SPECIES	Falco cherrug J.E.Gray, 1834	Falco cherrug		RU		Zabaikalskii krai	PRESENT	1	f5fc4e61-b7a0-414b-ab68-b41cb23e7fdc	50.2239	115.676							2015-09-04T00:00:00	4	9	2015	2481034	2481034	HUMAN_OBSERVATION					Kochetkov Denis;		CC_BY_NC_4_0		Kochetkov Denis;			2020-12-24T10:56:44.291Z		OCCURRENCE_STATUS_INFERRED_FROM_INDIVIDUAL_COUNT
2425537210	ba19fc1d-670c-426b-b99d-49f003792ac4	4cfb5e7c-56b8-11e5-d191-001c140146bc#18	Animalia	Chordata	Aves	Falconiformes	Falconidae	Falco	Falco cherrug		SPECIES	Falco cherrug J.E.Gray, 1834	Falco cherrug		RU		Zabaikalskii krai	PRESENT	1	f5fc4e61-b7a0-414b-ab68-b41cb23e7fdc	50.0033	115.72							2015-09-01T00:00:00	1	9	2015	2481034	2481034	HUMAN_OBSERVATION					Kochetkov Denis;		CC_BY_NC_4_0		Kochetkov Denis;			2020-12-24T10:56:40.399Z		OCCURRENCE_STATUS_INFERRED_FROM_INDIVIDUAL_COUNT
2425533973	ba19fc1d-670c-426b-b99d-49f003792ac4	3523db88-4d69-11e5-1190-001c140146bc#23	Animalia	Chordata	Aves	Falconiformes	Falconidae	Falco	Falco cherrug		SPECIES	Falco cherrug J.E.Gray, 1834	Falco cherrug		RU		Altai	PRESENT	2	f5fc4e61-b7a0-414b-ab68-b41cb23e7fdc	49.9366	88.7392							2015-08-17T00:00:00	17	8	2015	2481034	2481034	HUMAN_OBSERVATION					Belyaev Ivan; Ebel Aleksei;		CC_BY_NC_4_0		Belyaev Ivan; Ebel Aleksei;			2020-12-24T10:56:58.015Z		OCCURRENCE_STATUS_INFERRED_FROM_INDIVIDUAL_COUNT
2425533553	ba19fc1d-670c-426b-b99d-49f003792ac4	9450420a-4d4a-11e5-1190-001c140146bc#14	Animalia	Chordata	Aves	Falconiformes	Falconidae	Falco	Falco cherrug		SPECIES	Falco cherrug J.E.Gray, 1834	Falco cherrug		RU		Altai	PRESENT	2	f5fc4e61-b7a0-414b-ab68-b41cb23e7fdc	49.8367	89.5043							2015-08-15T00:00:00	15	8	2015	2481034	2481034	HUMAN_OBSERVATION					Belyaev Ivan; Ebel Aleksei;		CC_BY_NC_4_0		Belyaev Ivan; Ebel Aleksei;			2020-12-24T10:56:43.207Z		OCCURRENCE_STATUS_INFERRED_FROM_INDIVIDUAL_COUNT
2425522295	ba19fc1d-670c-426b-b99d-49f003792ac4	b2318c46-4e0f-11e5-e492-001c140146bc#12	Animalia	Chordata	Aves	Falconiformes	Falconidae	Falco	Falco cherrug		SPECIES	Falco cherrug J.E.Gray, 1834	Falco cherrug		UZ			PRESENT	1	f5fc4e61-b7a0-414b-ab68-b41cb23e7fdc	41.5095	69.9792							2015-05-05T00:00:00	5	5	2015	2481034	2481034	HUMAN_OBSERVATION					Borodin Andrei;		CC_BY_NC_4_0		Borodin Andrei;			2020-12-24T10:56:44.061Z		OCCURRENCE_STATUS_INFERRED_FROM_INDIVIDUAL_COUNT
2425515812	ba19fc1d-670c-426b-b99d-49f003792ac4	66581664-8952-11e4-6e9a-001c140146bc#1	Animalia	Chordata	Aves	Falconiformes	Falconidae	Falco	Falco cherrug		SPECIES	Falco cherrug J.E.Gray, 1834	Falco cherrug		UA		Kievskaya oblast	PRESENT	1	f5fc4e61-b7a0-414b-ab68-b41cb23e7fdc	50.4454	30.522							2014-12-21T00:00:00	21	12	2014	2481034	2481034	HUMAN_OBSERVATION					Komarovskii Dmitrii;		CC_BY_NC_4_0		Komarovskii Dmitrii;			2020-12-24T10:56:51.464Z		OCCURRENCE_STATUS_INFERRED_FROM_INDIVIDUAL_COUNT
2425514978	ba19fc1d-670c-426b-b99d-49f003792ac4	e300b3ae-91a1-11e4-118a-001c140146bc#1	Animalia	Chordata	Aves	Falconiformes	Falconidae	Falco	Falco cherrug		SPECIES	Falco cherrug J.E.Gray, 1834	Falco cherrug		RU		Altaiskii krai	PRESENT	1	f5fc4e61-b7a0-414b-ab68-b41cb23e7fdc	53.3731	83.7509							2014-12-31T00:00:00	31	12	2014	2481034	2481034	HUMAN_OBSERVATION					Ebel Aleksei;		CC_BY_NC_4_0		Ebel Aleksei;			2020-12-24T10:56:55.647Z		OCCURRENCE_STATUS_INFERRED_FROM_INDIVIDUAL_COUNT
2425512612	ba19fc1d-670c-426b-b99d-49f003792ac4	45599094-31a7-11e4-1885-001c140146bc#15	Animalia	Chordata	Aves	Falconiformes	Falconidae	Falco	Falco cherrug		SPECIES	Falco cherrug J.E.Gray, 1834	Falco cherrug		RU		Altai	PRESENT	1	f5fc4e61-b7a0-414b-ab68-b41cb23e7fdc	49.7856	89.2879							2014-08-27T00:00:00	27	8	2014	2481034	2481034	HUMAN_OBSERVATION					Ebel Aleksei;		CC_BY_NC_4_0		Ebel Aleksei;			2020-12-24T10:56:58.401Z		OCCURRENCE_STATUS_INFERRED_FROM_INDIVIDUAL_COUNT
2425507373	ba19fc1d-670c-426b-b99d-49f003792ac4	600a856e-6fe7-11e4-cc96-001c140146bc#14	Animalia	Chordata	Aves	Falconiformes	Falconidae	Falco	Falco cherrug		SPECIES	Falco cherrug J.E.Gray, 1834	Falco cherrug		RU		Altai	PRESENT	1	f5fc4e61-b7a0-414b-ab68-b41cb23e7fdc	50.0951	88.4259							2014-05-31T00:00:00	31	5	2014	2481034	2481034	HUMAN_OBSERVATION					Ebel Aleksei; Arhipov Vladimir; Murashev Ilya Arkadevich;		CC_BY_NC_4_0		Ebel Aleksei; Arhipov Vladimir; Murashev Ilya Arkadevich;			2020-12-24T10:56:41.694Z		OCCURRENCE_STATUS_INFERRED_FROM_INDIVIDUAL_COUNT
2425505865	ba19fc1d-670c-426b-b99d-49f003792ac4	76294f3a-6fef-11e4-cc96-001c140146bc#17	Animalia	Chordata	Aves	Falconiformes	Falconidae	Falco	Falco cherrug		SPECIES	Falco cherrug J.E.Gray, 1834	Falco cherrug		RU		Altai	PRESENT	1	f5fc4e61-b7a0-414b-ab68-b41cb23e7fdc	50.9979	84.853							2014-05-21T00:00:00	21	5	2014	2481034	2481034	HUMAN_OBSERVATION					Ebel Aleksei; Arhipov Vladimir; Murashev Ilya Arkadevich;		CC_BY_NC_4_0		Ebel Aleksei; Arhipov Vladimir; Murashev Ilya Arkadevich;			2020-12-24T10:57:01.426Z		OCCURRENCE_STATUS_INFERRED_FROM_INDIVIDUAL_COUNT
2425499738	ba19fc1d-670c-426b-b99d-49f003792ac4	d36b5e8e-b3aa-11e1-b46b-386077e8fe44#3	Animalia	Chordata	Aves	Falconiformes	Falconidae	Falco	Falco cherrug		SPECIES	Falco cherrug J.E.Gray, 1834	Falco cherrug		RU		Altai	PRESENT	1	f5fc4e61-b7a0-414b-ab68-b41cb23e7fdc	50.0724	88.4206							2012-05-29T00:00:00	29	5	2012	2481034	2481034	HUMAN_OBSERVATION					Ukolov Ilya; Vurman Dmitrii; Ebel Aleksei; Eliseev Sergei; CHernishev Oleg;		CC_BY_NC_4_0		Ukolov Ilya; Vurman Dmitrii; Ebel Aleksei; Eliseev Sergei; CHernishev Oleg;			2020-12-24T10:56:32.858Z		OCCURRENCE_STATUS_INFERRED_FROM_INDIVIDUAL_COUNT
2425498406	ba19fc1d-670c-426b-b99d-49f003792ac4	505c4a42-a4ae-11e5-2d93-001c140146bc#23	Animalia	Chordata	Aves	Falconiformes	Falconidae	Falco	Falco cherrug		SPECIES	Falco cherrug J.E.Gray, 1834	Falco cherrug		RU		Tiva	PRESENT	1	f5fc4e61-b7a0-414b-ab68-b41cb23e7fdc	50.229	94.5234							2009-06-05T00:00:00	5	6	2009	2481034	2481034	HUMAN_OBSERVATION					Haidarov David;		CC_BY_NC_4_0		Haidarov David;			2020-12-24T10:57:00.190Z		OCCURRENCE_STATUS_INFERRED_FROM_INDIVIDUAL_COUNT
2423460988	320d73ed-133a-4c9b-8b02-e75d77662804	4c1e233a-072f-45ee-b5b1-8144bcb24b31	Animalia	Chordata	Aves	Falconiformes	Falconidae	Falco	Falco cherrug		SPECIES	Falco cherrug J.E.Gray, 1834	Falco cherrug		RU	Volzhsko-Kamskiy		PRESENT	1	975943d8-fb1b-4c95-b744-1c1b62632e71	55.3028	49.2861	5000						1967-04-05T00:00:00	5	4	1967	2481034	2481034	HUMAN_OBSERVATION			ECNRUVK4498				CC_BY_4_0					2020-12-17T22:42:55.221Z		OCCURRENCE_STATUS_INFERRED_FROM_INDIVIDUAL_COUNT
2423096333	50c9509d-22c7-4a22-a47d-8c48425ef4a7	https://www.inaturalist.org/observations/32820283	Animalia	Chordata	Aves	Falconiformes	Falconidae	Falco	Falco cherrug		SPECIES	Falco cherrug J.E.Gray, 1834	Falco cherrug		RU		Gorno-Altay	PRESENT		28eb1a3f-1c15-4a95-931a-4af90ecb574d	49.9299	88.1882	26454						2019-01-05T12:01:00	5	1	2019	2481034	2481034	HUMAN_OBSERVATION	iNaturalist	Observations	32820283		Konstantin Romanov	2019-09-16T07:57:47	CC_BY_NC_4_0	Konstantin Romanov	Konstantin Romanov			2020-12-26T18:02:41.113Z	StillImage	COORDINATE_ROUNDED;GEODETIC_DATUM_ASSUMED_WGS84;INSTITUTION_MATCH_NONE;COLLECTION_MATCH_NONE
2422785824	379d0b81-c0b0-418c-8c12-ff48618508a2	NSMK-OB-BI-180226050	Animalia	Chordata	Aves	Falconiformes	Falconidae	Falco	Falco cherrug		SPECIES	Falco cherrug J.E.Gray, 1834	Falco cherrug J.E.Gray, 1834		KR			PRESENT		eb07eeb0-3db9-11d9-8439-b8a03c50a862	43.7625	102.913							2017-09-24T00:00:00	24	9	2017	2481034	2481034	PRESERVED_SPECIMEN	NSMK	BI	NSMK-OB-BI-180226050		bing gi chang		CC_BY_NC_4_0					2020-12-15T18:27:50.664Z		COORDINATE_ROUNDED;GEODETIC_DATUM_ASSUMED_WGS84;COUNTRY_COORDINATE_MISMATCH;INSTITUTION_MATCH_FUZZY;INSTITUTION_COLLECTION_MISMATCH
2422785534	379d0b81-c0b0-418c-8c12-ff48618508a2	NSMK-OB-BI-180225852	Animalia	Chordata	Aves	Falconiformes	Falconidae	Falco	Falco cherrug		SPECIES	Falco cherrug J.E.Gray, 1834	Falco cherrug J.E.Gray, 1834		KR			PRESENT		eb07eeb0-3db9-11d9-8439-b8a03c50a862	47.4473	104.96							2017-09-22T00:00:00	22	9	2017	2481034	2481034	PRESERVED_SPECIMEN	NSMK	BI	NSMK-OB-BI-180225852		bing gi chang		CC_BY_NC_4_0					2020-12-15T18:27:48.862Z		COORDINATE_ROUNDED;GEODETIC_DATUM_ASSUMED_WGS84;COUNTRY_COORDINATE_MISMATCH;INSTITUTION_MATCH_FUZZY;INSTITUTION_COLLECTION_MISMATCH
2422785206	379d0b81-c0b0-418c-8c12-ff48618508a2	NSMK-OB-BI-180225968	Animalia	Chordata	Aves	Falconiformes	Falconidae	Falco	Falco cherrug		SPECIES	Falco cherrug J.E.Gray, 1834	Falco cherrug J.E.Gray, 1834		KR			PRESENT		eb07eeb0-3db9-11d9-8439-b8a03c50a862	46.6879	103.297							2017-09-23T00:00:00	23	9	2017	2481034	2481034	PRESERVED_SPECIMEN	NSMK	BI	NSMK-OB-BI-180225968		bing gi chang		CC_BY_NC_4_0					2020-12-15T18:27:48.817Z		COORDINATE_ROUNDED;GEODETIC_DATUM_ASSUMED_WGS84;COUNTRY_COORDINATE_MISMATCH;INSTITUTION_MATCH_FUZZY;INSTITUTION_COLLECTION_MISMATCH
2422785179	379d0b81-c0b0-418c-8c12-ff48618508a2	NSMK-OB-BI-180225332	Animalia	Chordata	Aves	Falconiformes	Falconidae	Falco	Falco cherrug		SPECIES	Falco cherrug J.E.Gray, 1834	Falco cherrug J.E.Gray, 1834		KR			PRESENT		eb07eeb0-3db9-11d9-8439-b8a03c50a862	49.5815	101.965							2017-07-17T00:00:00	17	7	2017	2481034	2481034	PRESERVED_SPECIMEN	NSMK	BI	NSMK-OB-BI-180225332		bing gi chang		CC_BY_NC_4_0					2020-12-15T18:27:48.645Z		GEODETIC_DATUM_ASSUMED_WGS84;COUNTRY_COORDINATE_MISMATCH;INSTITUTION_MATCH_FUZZY;INSTITUTION_COLLECTION_MISMATCH
2422785178	379d0b81-c0b0-418c-8c12-ff48618508a2	NSMK-OB-BI-180226135	Animalia	Chordata	Aves	Falconiformes	Falconidae	Falco	Falco cherrug		SPECIES	Falco cherrug J.E.Gray, 1834	Falco cherrug J.E.Gray, 1834		KR			PRESENT		eb07eeb0-3db9-11d9-8439-b8a03c50a862	42.2891	105.435							2017-09-25T00:00:00	25	9	2017	2481034	2481034	PRESERVED_SPECIMEN	NSMK	BI	NSMK-OB-BI-180226135		bing gi chang		CC_BY_NC_4_0					2020-12-15T18:27:50.569Z		COORDINATE_ROUNDED;GEODETIC_DATUM_ASSUMED_WGS84;COUNTRY_COORDINATE_MISMATCH;INSTITUTION_MATCH_FUZZY;INSTITUTION_COLLECTION_MISMATCH
2422785170	379d0b81-c0b0-418c-8c12-ff48618508a2	NSMK-OB-BI-180224770	Animalia	Chordata	Aves	Falconiformes	Falconidae	Falco	Falco cherrug		SPECIES	Falco cherrug J.E.Gray, 1834	Falco cherrug J.E.Gray, 1834		KR			PRESENT		eb07eeb0-3db9-11d9-8439-b8a03c50a862	51.34	99.4155							2017-07-12T00:00:00	12	7	2017	2481034	2481034	PRESERVED_SPECIMEN	NSMK	BI	NSMK-OB-BI-180224770		bing gi chang		CC_BY_NC_4_0					2020-12-15T18:27:49.097Z		COORDINATE_ROUNDED;GEODETIC_DATUM_ASSUMED_WGS84;COUNTRY_COORDINATE_MISMATCH;INSTITUTION_MATCH_FUZZY;INSTITUTION_COLLECTION_MISMATCH
2422785169	379d0b81-c0b0-418c-8c12-ff48618508a2	NSMK-OB-BI-180226203	Animalia	Chordata	Aves	Falconiformes	Falconidae	Falco	Falco cherrug		SPECIES	Falco cherrug J.E.Gray, 1834	Falco cherrug J.E.Gray, 1834		KR			PRESENT		eb07eeb0-3db9-11d9-8439-b8a03c50a862	42.3147	106.3							2017-09-26T00:00:00	26	9	2017	2481034	2481034	PRESERVED_SPECIMEN	NSMK	BI	NSMK-OB-BI-180226203		bing gi chang		CC_BY_NC_4_0					2020-12-15T18:27:50.460Z		GEODETIC_DATUM_ASSUMED_WGS84;COUNTRY_COORDINATE_MISMATCH;INSTITUTION_MATCH_FUZZY;INSTITUTION_COLLECTION_MISMATCH
2422785093	379d0b81-c0b0-418c-8c12-ff48618508a2	NSMK-OB-BI-180225420	Animalia	Chordata	Aves	Falconiformes	Falconidae	Falco	Falco cherrug		SPECIES	Falco cherrug J.E.Gray, 1834	Falco cherrug J.E.Gray, 1834		KR			PRESENT		eb07eeb0-3db9-11d9-8439-b8a03c50a862	49.3805	102.497							2017-07-18T00:00:00	18	7	2017	2481034	2481034	PRESERVED_SPECIMEN	NSMK	BI	NSMK-OB-BI-180225420		bing gi chang		CC_BY_NC_4_0					2020-12-15T18:27:48.623Z		COORDINATE_ROUNDED;GEODETIC_DATUM_ASSUMED_WGS84;COUNTRY_COORDINATE_MISMATCH;INSTITUTION_MATCH_FUZZY;INSTITUTION_COLLECTION_MISMATCH
2422784754	379d0b81-c0b0-418c-8c12-ff48618508a2	NSMK-OB-BI-180226155	Animalia	Chordata	Aves	Falconiformes	Falconidae	Falco	Falco cherrug		SPECIES	Falco cherrug J.E.Gray, 1834	Falco cherrug J.E.Gray, 1834		KR			PRESENT		eb07eeb0-3db9-11d9-8439-b8a03c50a862	42.3147	106.3							2017-05-26T00:00:00	26	5	2017	2481034	2481034	PRESERVED_SPECIMEN	NSMK	BI	NSMK-OB-BI-180226155		bing gi chang		CC_BY_NC_4_0					2020-12-15T18:27:50.581Z		GEODETIC_DATUM_ASSUMED_WGS84;COUNTRY_COORDINATE_MISMATCH;INSTITUTION_MATCH_FUZZY;INSTITUTION_COLLECTION_MISMATCH
2422784694	379d0b81-c0b0-418c-8c12-ff48618508a2	NSMK-OB-BI-180225674	Animalia	Chordata	Aves	Falconiformes	Falconidae	Falco	Falco cherrug		SPECIES	Falco cherrug J.E.Gray, 1834	Falco cherrug J.E.Gray, 1834		KR			PRESENT		eb07eeb0-3db9-11d9-8439-b8a03c50a862	47.7806	102.722							2017-09-20T00:00:00	20	9	2017	2481034	2481034	PRESERVED_SPECIMEN	NSMK	BI	NSMK-OB-BI-180225674		bing gi chang		CC_BY_NC_4_0					2020-12-15T18:27:48.928Z		COORDINATE_ROUNDED;GEODETIC_DATUM_ASSUMED_WGS84;COUNTRY_COORDINATE_MISMATCH;INSTITUTION_MATCH_FUZZY;INSTITUTION_COLLECTION_MISMATCH
2422784480	379d0b81-c0b0-418c-8c12-ff48618508a2	NSMK-OB-BI-180225378	Animalia	Chordata	Aves	Falconiformes	Falconidae	Falco	Falco cherrug		SPECIES	Falco cherrug J.E.Gray, 1834	Falco cherrug J.E.Gray, 1834		KR			PRESENT		eb07eeb0-3db9-11d9-8439-b8a03c50a862	49.3805	102.497							2017-05-18T00:00:00	18	5	2017	2481034	2481034	PRESERVED_SPECIMEN	NSMK	BI	NSMK-OB-BI-180225378		bing gi chang		CC_BY_NC_4_0					2020-12-15T18:27:48.581Z		COORDINATE_ROUNDED;GEODETIC_DATUM_ASSUMED_WGS84;COUNTRY_COORDINATE_MISMATCH;INSTITUTION_MATCH_FUZZY;INSTITUTION_COLLECTION_MISMATCH
2422784406	379d0b81-c0b0-418c-8c12-ff48618508a2	NSMK-OB-BI-180225990	Animalia	Chordata	Aves	Falconiformes	Falconidae	Falco	Falco cherrug		SPECIES	Falco cherrug J.E.Gray, 1834	Falco cherrug J.E.Gray, 1834		KR			PRESENT		eb07eeb0-3db9-11d9-8439-b8a03c50a862	43.7625	102.913							2017-05-24T00:00:00	24	5	2017	2481034	2481034	PRESERVED_SPECIMEN	NSMK	BI	NSMK-OB-BI-180225990		bing gi chang		CC_BY_NC_4_0					2020-12-15T18:27:48.849Z		COORDINATE_ROUNDED;GEODETIC_DATUM_ASSUMED_WGS84;COUNTRY_COORDINATE_MISMATCH;INSTITUTION_MATCH_FUZZY;INSTITUTION_COLLECTION_MISMATCH
2422784095	379d0b81-c0b0-418c-8c12-ff48618508a2	NSMK-OB-BI-180225778	Animalia	Chordata	Aves	Falconiformes	Falconidae	Falco	Falco cherrug		SPECIES	Falco cherrug J.E.Gray, 1834	Falco cherrug J.E.Gray, 1834		KR			PRESENT		eb07eeb0-3db9-11d9-8439-b8a03c50a862	47.8492	104.326							2017-09-21T00:00:00	21	9	2017	2481034	2481034	PRESERVED_SPECIMEN	NSMK	BI	NSMK-OB-BI-180225778		bing gi chang		CC_BY_NC_4_0					2020-12-15T18:27:48.885Z		COORDINATE_ROUNDED;GEODETIC_DATUM_ASSUMED_WGS84;COUNTRY_COORDINATE_MISMATCH;INSTITUTION_MATCH_FUZZY;INSTITUTION_COLLECTION_MISMATCH
2422783922	379d0b81-c0b0-418c-8c12-ff48618508a2	NSMK-OB-BI-180225300	Animalia	Chordata	Aves	Falconiformes	Falconidae	Falco	Falco cherrug		SPECIES	Falco cherrug J.E.Gray, 1834	Falco cherrug J.E.Gray, 1834		KR			PRESENT		eb07eeb0-3db9-11d9-8439-b8a03c50a862	49.5815	101.965							2017-05-17T00:00:00	17	5	2017	2481034	2481034	PRESERVED_SPECIMEN	NSMK	BI	NSMK-OB-BI-180225300		bing gi chang		CC_BY_NC_4_0					2020-12-15T18:27:48.648Z		GEODETIC_DATUM_ASSUMED_WGS84;COUNTRY_COORDINATE_MISMATCH;INSTITUTION_MATCH_FUZZY;INSTITUTION_COLLECTION_MISMATCH
2422783747	379d0b81-c0b0-418c-8c12-ff48618508a2	NSMK-OB-BI-180224302	Animalia	Chordata	Aves	Falconiformes	Falconidae	Falco	Falco cherrug		SPECIES	Falco cherrug J.E.Gray, 1834	Falco cherrug J.E.Gray, 1834		KR			PRESENT		eb07eeb0-3db9-11d9-8439-b8a03c50a862	45.1521	101.439							2017-09-07T00:00:00	7	9	2017	2481034	2481034	PRESERVED_SPECIMEN	NSMK	BI	NSMK-OB-BI-180224302		bing gi chang		CC_BY_NC_4_0					2020-12-15T18:27:53.922Z		COORDINATE_ROUNDED;GEODETIC_DATUM_ASSUMED_WGS84;COUNTRY_COORDINATE_MISMATCH;INSTITUTION_MATCH_FUZZY;INSTITUTION_COLLECTION_MISMATCH
2422783735	379d0b81-c0b0-418c-8c12-ff48618508a2	NSMK-OB-BI-180226085	Animalia	Chordata	Aves	Falconiformes	Falconidae	Falco	Falco cherrug		SPECIES	Falco cherrug J.E.Gray, 1834	Falco cherrug J.E.Gray, 1834		KR			PRESENT		eb07eeb0-3db9-11d9-8439-b8a03c50a862	42.2891	105.435							2017-05-25T00:00:00	25	5	2017	2481034	2481034	PRESERVED_SPECIMEN	NSMK	BI	NSMK-OB-BI-180226085		bing gi chang		CC_BY_NC_4_0					2020-12-15T18:27:50.681Z		COORDINATE_ROUNDED;GEODETIC_DATUM_ASSUMED_WGS84;COUNTRY_COORDINATE_MISMATCH;INSTITUTION_MATCH_FUZZY;INSTITUTION_COLLECTION_MISMATCH
2422783682	379d0b81-c0b0-418c-8c12-ff48618508a2	NSMK-OB-BI-180224191	Animalia	Chordata	Aves	Falconiformes	Falconidae	Falco	Falco cherrug		SPECIES	Falco cherrug J.E.Gray, 1834	Falco cherrug J.E.Gray, 1834		KR			PRESENT		eb07eeb0-3db9-11d9-8439-b8a03c50a862	45.0506	100.791							2017-09-06T00:00:00	6	9	2017	2481034	2481034	PRESERVED_SPECIMEN	NSMK	BI	NSMK-OB-BI-180224191		bing gi chang		CC_BY_NC_4_0					2020-12-15T18:27:53.599Z		COORDINATE_ROUNDED;GEODETIC_DATUM_ASSUMED_WGS84;COUNTRY_COORDINATE_MISMATCH;INSTITUTION_MATCH_FUZZY;INSTITUTION_COLLECTION_MISMATCH
2422783504	379d0b81-c0b0-418c-8c12-ff48618508a2	NSMK-OB-BI-180223748	Animalia	Chordata	Aves	Falconiformes	Falconidae	Falco	Falco cherrug		SPECIES	Falco cherrug J.E.Gray, 1834	Falco cherrug J.E.Gray, 1834		KR			PRESENT		eb07eeb0-3db9-11d9-8439-b8a03c50a862	46.3722	97.3717							2017-05-03T00:00:00	3	5	2017	2481034	2481034	PRESERVED_SPECIMEN	NSMK	BI	NSMK-OB-BI-180223748		bing gi chang		CC_BY_NC_4_0					2020-12-15T18:27:53.940Z		COORDINATE_ROUNDED;GEODETIC_DATUM_ASSUMED_WGS84;COUNTRY_COORDINATE_MISMATCH;INSTITUTION_MATCH_FUZZY;INSTITUTION_COLLECTION_MISMATCH
2422783120	379d0b81-c0b0-418c-8c12-ff48618508a2	NSMK-OB-BI-180223639	Animalia	Chordata	Aves	Falconiformes	Falconidae	Falco	Falco cherrug		SPECIES	Falco cherrug J.E.Gray, 1834	Falco cherrug J.E.Gray, 1834		KR			PRESENT		eb07eeb0-3db9-11d9-8439-b8a03c50a862	46.7525	95.822							2017-05-02T00:00:00	2	5	2017	2481034	2481034	PRESERVED_SPECIMEN	NSMK	BI	NSMK-OB-BI-180223639		bing gi chang		CC_BY_NC_4_0					2020-12-15T18:27:53.996Z		COORDINATE_ROUNDED;GEODETIC_DATUM_ASSUMED_WGS84;COUNTRY_COORDINATE_MISMATCH;INSTITUTION_MATCH_FUZZY;INSTITUTION_COLLECTION_MISMATCH
2422783054	379d0b81-c0b0-418c-8c12-ff48618508a2	NSMK-OB-BI-180223783	Animalia	Chordata	Aves	Falconiformes	Falconidae	Falco	Falco cherrug		SPECIES	Falco cherrug J.E.Gray, 1834	Falco cherrug J.E.Gray, 1834		KR			PRESENT		eb07eeb0-3db9-11d9-8439-b8a03c50a862	46.3722	97.3717							2017-07-03T00:00:00	3	7	2017	2481034	2481034	PRESERVED_SPECIMEN	NSMK	BI	NSMK-OB-BI-180223783		bing gi chang		CC_BY_NC_4_0					2020-12-15T18:27:53.954Z		COORDINATE_ROUNDED;GEODETIC_DATUM_ASSUMED_WGS84;COUNTRY_COORDINATE_MISMATCH;INSTITUTION_MATCH_FUZZY;INSTITUTION_COLLECTION_MISMATCH
2422783032	379d0b81-c0b0-418c-8c12-ff48618508a2	NSMK-OB-BI-180224236	Animalia	Chordata	Aves	Falconiformes	Falconidae	Falco	Falco cherrug		SPECIES	Falco cherrug J.E.Gray, 1834	Falco cherrug J.E.Gray, 1834		KR			PRESENT		eb07eeb0-3db9-11d9-8439-b8a03c50a862	45.1521	101.439							2017-05-07T00:00:00	7	5	2017	2481034	2481034	PRESERVED_SPECIMEN	NSMK	BI	NSMK-OB-BI-180224236		bing gi chang		CC_BY_NC_4_0					2020-12-15T18:27:53.616Z		COORDINATE_ROUNDED;GEODETIC_DATUM_ASSUMED_WGS84;COUNTRY_COORDINATE_MISMATCH;INSTITUTION_MATCH_FUZZY;INSTITUTION_COLLECTION_MISMATCH
2422783010	379d0b81-c0b0-418c-8c12-ff48618508a2	NSMK-OB-BI-180225822	Animalia	Chordata	Aves	Falconiformes	Falconidae	Falco	Falco cherrug		SPECIES	Falco cherrug J.E.Gray, 1834	Falco cherrug J.E.Gray, 1834		KR			PRESENT		eb07eeb0-3db9-11d9-8439-b8a03c50a862	47.4473	104.96							2017-07-22T00:00:00	22	7	2017	2481034	2481034	PRESERVED_SPECIMEN	NSMK	BI	NSMK-OB-BI-180225822		bing gi chang		CC_BY_NC_4_0					2020-12-15T18:27:48.867Z		COORDINATE_ROUNDED;GEODETIC_DATUM_ASSUMED_WGS84;COUNTRY_COORDINATE_MISMATCH;INSTITUTION_MATCH_FUZZY;INSTITUTION_COLLECTION_MISMATCH
2422782957	379d0b81-c0b0-418c-8c12-ff48618508a2	NSMK-OB-BI-180224002	Animalia	Chordata	Aves	Falconiformes	Falconidae	Falco	Falco cherrug		SPECIES	Falco cherrug J.E.Gray, 1834	Falco cherrug J.E.Gray, 1834		KR			PRESENT		eb07eeb0-3db9-11d9-8439-b8a03c50a862	45.022	100.38							2017-05-05T00:00:00	5	5	2017	2481034	2481034	PRESERVED_SPECIMEN	NSMK	BI	NSMK-OB-BI-180224002		bing gi chang		CC_BY_NC_4_0					2020-12-15T18:27:53.705Z		COORDINATE_ROUNDED;GEODETIC_DATUM_ASSUMED_WGS84;COUNTRY_COORDINATE_MISMATCH;INSTITUTION_MATCH_FUZZY;INSTITUTION_COLLECTION_MISMATCH
2422782740	379d0b81-c0b0-418c-8c12-ff48618508a2	NSMK-OB-BI-180226025	Animalia	Chordata	Aves	Falconiformes	Falconidae	Falco	Falco cherrug		SPECIES	Falco cherrug J.E.Gray, 1834	Falco cherrug J.E.Gray, 1834		KR			PRESENT		eb07eeb0-3db9-11d9-8439-b8a03c50a862	43.7625	102.913							2017-07-24T00:00:00	24	7	2017	2481034	2481034	PRESERVED_SPECIMEN	NSMK	BI	NSMK-OB-BI-180226025		bing gi chang		CC_BY_NC_4_0					2020-12-15T18:27:50.630Z		COORDINATE_ROUNDED;GEODETIC_DATUM_ASSUMED_WGS84;COUNTRY_COORDINATE_MISMATCH;INSTITUTION_MATCH_FUZZY;INSTITUTION_COLLECTION_MISMATCH
2422782602	379d0b81-c0b0-418c-8c12-ff48618508a2	NSMK-OB-BI-180222150	Animalia	Chordata	Aves	Falconiformes	Falconidae	Falco	Falco cherrug		SPECIES	Falco cherrug J.E.Gray, 1834	Falco cherrug J.E.Gray, 1834		KR			PRESENT		eb07eeb0-3db9-11d9-8439-b8a03c50a862	48.8067	108.198							2016-07-06T00:00:00	6	7	2016	2481034	2481034	PRESERVED_SPECIMEN	NSMK	BI	NSMK-OB-BI-180222150		bing gi chang		CC_BY_NC_4_0					2020-12-15T18:27:52.792Z		COORDINATE_ROUNDED;GEODETIC_DATUM_ASSUMED_WGS84;COUNTRY_COORDINATE_MISMATCH;INSTITUTION_MATCH_FUZZY;INSTITUTION_COLLECTION_MISMATCH
2422782563	379d0b81-c0b0-418c-8c12-ff48618508a2	NSMK-OB-BI-180223874	Animalia	Chordata	Aves	Falconiformes	Falconidae	Falco	Falco cherrug		SPECIES	Falco cherrug J.E.Gray, 1834	Falco cherrug J.E.Gray, 1834		KR			PRESENT		eb07eeb0-3db9-11d9-8439-b8a03c50a862	45.5429	99.2447							2017-05-04T00:00:00	4	5	2017	2481034	2481034	PRESERVED_SPECIMEN	NSMK	BI	NSMK-OB-BI-180223874		bing gi chang		CC_BY_NC_4_0					2020-12-15T18:27:54.256Z		COORDINATE_ROUNDED;GEODETIC_DATUM_ASSUMED_WGS84;COUNTRY_COORDINATE_MISMATCH;INSTITUTION_MATCH_FUZZY;INSTITUTION_COLLECTION_MISMATCH
2422782398	379d0b81-c0b0-418c-8c12-ff48618508a2	NSMK-OB-BI-180222977	Animalia	Chordata	Aves	Falconiformes	Falconidae	Falco	Falco cherrug		SPECIES	Falco cherrug J.E.Gray, 1834	Falco cherrug J.E.Gray, 1834		KR			PRESENT		eb07eeb0-3db9-11d9-8439-b8a03c50a862	49.3329	113.71							2016-05-16T00:00:00	16	5	2016	2481034	2481034	PRESERVED_SPECIMEN	NSMK	BI	NSMK-OB-BI-180222977		bing gi chang		CC_BY_NC_4_0					2020-12-15T18:27:52.975Z		COORDINATE_ROUNDED;GEODETIC_DATUM_ASSUMED_WGS84;COUNTRY_COORDINATE_MISMATCH;INSTITUTION_MATCH_FUZZY;INSTITUTION_COLLECTION_MISMATCH
2422782307	379d0b81-c0b0-418c-8c12-ff48618508a2	NSMK-OB-BI-180224276	Animalia	Chordata	Aves	Falconiformes	Falconidae	Falco	Falco cherrug		SPECIES	Falco cherrug J.E.Gray, 1834	Falco cherrug J.E.Gray, 1834		KR			PRESENT		eb07eeb0-3db9-11d9-8439-b8a03c50a862	45.1521	101.439							2017-07-07T00:00:00	7	7	2017	2481034	2481034	PRESERVED_SPECIMEN	NSMK	BI	NSMK-OB-BI-180224276		bing gi chang		CC_BY_NC_4_0					2020-12-15T18:27:53.871Z		COORDINATE_ROUNDED;GEODETIC_DATUM_ASSUMED_WGS84;COUNTRY_COORDINATE_MISMATCH;INSTITUTION_MATCH_FUZZY;INSTITUTION_COLLECTION_MISMATCH
2422782271	379d0b81-c0b0-418c-8c12-ff48618508a2	NSMK-OB-BI-180224529	Animalia	Chordata	Aves	Falconiformes	Falconidae	Falco	Falco cherrug		SPECIES	Falco cherrug J.E.Gray, 1834	Falco cherrug J.E.Gray, 1834		KR			PRESENT		eb07eeb0-3db9-11d9-8439-b8a03c50a862	48.1157	99.6272							2017-09-09T00:00:00	9	9	2017	2481034	2481034	PRESERVED_SPECIMEN	NSMK	BI	NSMK-OB-BI-180224529		bing gi chang		CC_BY_NC_4_0					2020-12-15T18:27:53.801Z		COORDINATE_ROUNDED;GEODETIC_DATUM_ASSUMED_WGS84;COUNTRY_COORDINATE_MISMATCH;INSTITUTION_MATCH_FUZZY;INSTITUTION_COLLECTION_MISMATCH
2422782156	379d0b81-c0b0-418c-8c12-ff48618508a2	NSMK-OB-BI-180224102	Animalia	Chordata	Aves	Falconiformes	Falconidae	Falco	Falco cherrug		SPECIES	Falco cherrug J.E.Gray, 1834	Falco cherrug J.E.Gray, 1834		KR			PRESENT		eb07eeb0-3db9-11d9-8439-b8a03c50a862	45.0506	100.791							2017-05-06T00:00:00	6	5	2017	2481034	2481034	PRESERVED_SPECIMEN	NSMK	BI	NSMK-OB-BI-180224102		bing gi chang		CC_BY_NC_4_0					2020-12-15T18:27:53.686Z		COORDINATE_ROUNDED;GEODETIC_DATUM_ASSUMED_WGS84;COUNTRY_COORDINATE_MISMATCH;INSTITUTION_MATCH_FUZZY;INSTITUTION_COLLECTION_MISMATCH
2422782050	379d0b81-c0b0-418c-8c12-ff48618508a2	NSMK-OB-BI-180223512	Animalia	Chordata	Aves	Falconiformes	Falconidae	Falco	Falco cherrug		SPECIES	Falco cherrug J.E.Gray, 1834	Falco cherrug J.E.Gray, 1834		KR			PRESENT		eb07eeb0-3db9-11d9-8439-b8a03c50a862	47.0217	96.0981							2017-05-01T00:00:00	1	5	2017	2481034	2481034	PRESERVED_SPECIMEN	NSMK	BI	NSMK-OB-BI-180223512		bing gi chang		CC_BY_NC_4_0					2020-12-15T18:27:54.029Z		COORDINATE_ROUNDED;GEODETIC_DATUM_ASSUMED_WGS84;COUNTRY_COORDINATE_MISMATCH;INSTITUTION_MATCH_FUZZY;INSTITUTION_COLLECTION_MISMATCH
2422781630	379d0b81-c0b0-418c-8c12-ff48618508a2	NSMK-OB-BI-180223693	Animalia	Chordata	Aves	Falconiformes	Falconidae	Falco	Falco cherrug		SPECIES	Falco cherrug J.E.Gray, 1834	Falco cherrug J.E.Gray, 1834		KR			PRESENT		eb07eeb0-3db9-11d9-8439-b8a03c50a862	46.7525	95.822							2017-09-02T00:00:00	2	9	2017	2481034	2481034	PRESERVED_SPECIMEN	NSMK	BI	NSMK-OB-BI-180223693		bing gi chang		CC_BY_NC_4_0					2020-12-15T18:27:54.015Z		COORDINATE_ROUNDED;GEODETIC_DATUM_ASSUMED_WGS84;COUNTRY_COORDINATE_MISMATCH;INSTITUTION_MATCH_FUZZY;INSTITUTION_COLLECTION_MISMATCH
2422781574	379d0b81-c0b0-418c-8c12-ff48618508a2	NSMK-OB-BI-180221865	Animalia	Chordata	Aves	Falconiformes	Falconidae	Falco	Falco cherrug		SPECIES	Falco cherrug J.E.Gray, 1834	Falco cherrug J.E.Gray, 1834		KR			PRESENT		eb07eeb0-3db9-11d9-8439-b8a03c50a862	47.6545	105.955							2016-05-03T00:00:00	3	5	2016	2481034	2481034	PRESERVED_SPECIMEN	NSMK	BI	NSMK-OB-BI-180221865		bing gi chang		CC_BY_NC_4_0					2020-12-15T18:27:51.571Z		COORDINATE_ROUNDED;GEODETIC_DATUM_ASSUMED_WGS84;COUNTRY_COORDINATE_MISMATCH;INSTITUTION_MATCH_FUZZY;INSTITUTION_COLLECTION_MISMATCH
2422780960	379d0b81-c0b0-418c-8c12-ff48618508a2	NSMK-OB-BI-180222339	Animalia	Chordata	Aves	Falconiformes	Falconidae	Falco	Falco cherrug		SPECIES	Falco cherrug J.E.Gray, 1834	Falco cherrug J.E.Gray, 1834		KR			PRESENT		eb07eeb0-3db9-11d9-8439-b8a03c50a862	48.352	110.362							2016-05-09T00:00:00	9	5	2016	2481034	2481034	PRESERVED_SPECIMEN	NSMK	BI	NSMK-OB-BI-180222339		bing gi chang		CC_BY_NC_4_0					2020-12-15T18:27:52.668Z		COORDINATE_ROUNDED;GEODETIC_DATUM_ASSUMED_WGS84;COUNTRY_COORDINATE_MISMATCH;INSTITUTION_MATCH_FUZZY;INSTITUTION_COLLECTION_MISMATCH
2422780956	379d0b81-c0b0-418c-8c12-ff48618508a2	NSMK-OB-BI-180221918	Animalia	Chordata	Aves	Falconiformes	Falconidae	Falco	Falco cherrug		SPECIES	Falco cherrug J.E.Gray, 1834	Falco cherrug J.E.Gray, 1834		KR			PRESENT		eb07eeb0-3db9-11d9-8439-b8a03c50a862	47.6545	105.955							2016-09-03T00:00:00	3	9	2016	2481034	2481034	PRESERVED_SPECIMEN	NSMK	BI	NSMK-OB-BI-180221918		bing gi chang		CC_BY_NC_4_0					2020-12-15T18:27:51.487Z		COORDINATE_ROUNDED;GEODETIC_DATUM_ASSUMED_WGS84;COUNTRY_COORDINATE_MISMATCH;INSTITUTION_MATCH_FUZZY;INSTITUTION_COLLECTION_MISMATCH
2422780592	379d0b81-c0b0-418c-8c12-ff48618508a2	NSMK-OB-BI-180224051	Animalia	Chordata	Aves	Falconiformes	Falconidae	Falco	Falco cherrug		SPECIES	Falco cherrug J.E.Gray, 1834	Falco cherrug J.E.Gray, 1834		KR			PRESENT		eb07eeb0-3db9-11d9-8439-b8a03c50a862	45.022	100.38							2017-09-05T00:00:00	5	9	2017	2481034	2481034	PRESERVED_SPECIMEN	NSMK	BI	NSMK-OB-BI-180224051		bing gi chang		CC_BY_NC_4_0					2020-12-15T18:27:53.663Z		COORDINATE_ROUNDED;GEODETIC_DATUM_ASSUMED_WGS84;COUNTRY_COORDINATE_MISMATCH;INSTITUTION_MATCH_FUZZY;INSTITUTION_COLLECTION_MISMATCH
2422780020	379d0b81-c0b0-418c-8c12-ff48618508a2	NSMK-OB-BI-180222218	Animalia	Chordata	Aves	Falconiformes	Falconidae	Falco	Falco cherrug		SPECIES	Falco cherrug J.E.Gray, 1834	Falco cherrug J.E.Gray, 1834		KR			PRESENT		eb07eeb0-3db9-11d9-8439-b8a03c50a862	47.9692	107.515							2016-05-07T00:00:00	7	5	2016	2481034	2481034	PRESERVED_SPECIMEN	NSMK	BI	NSMK-OB-BI-180222218		bing gi chang		CC_BY_NC_4_0					2020-12-15T18:27:52.721Z		COORDINATE_ROUNDED;GEODETIC_DATUM_ASSUMED_WGS84;COUNTRY_COORDINATE_MISMATCH;INSTITUTION_MATCH_FUZZY;INSTITUTION_COLLECTION_MISMATCH
2422779695	379d0b81-c0b0-418c-8c12-ff48618508a2	NSMK-OB-BI-180222263	Animalia	Chordata	Aves	Falconiformes	Falconidae	Falco	Falco cherrug		SPECIES	Falco cherrug J.E.Gray, 1834	Falco cherrug J.E.Gray, 1834		KR			PRESENT		eb07eeb0-3db9-11d9-8439-b8a03c50a862	47.9692	107.515							2016-07-07T00:00:00	7	7	2016	2481034	2481034	PRESERVED_SPECIMEN	NSMK	BI	NSMK-OB-BI-180222263		bing gi chang		CC_BY_NC_4_0					2020-12-15T18:27:52.729Z		COORDINATE_ROUNDED;GEODETIC_DATUM_ASSUMED_WGS84;COUNTRY_COORDINATE_MISMATCH;INSTITUTION_MATCH_FUZZY;INSTITUTION_COLLECTION_MISMATCH
2422779559	379d0b81-c0b0-418c-8c12-ff48618508a2	NSMK-OB-BI-180223066	Animalia	Chordata	Aves	Falconiformes	Falconidae	Falco	Falco cherrug		SPECIES	Falco cherrug J.E.Gray, 1834	Falco cherrug J.E.Gray, 1834		KR			PRESENT		eb07eeb0-3db9-11d9-8439-b8a03c50a862	49.7256	115.251							2016-05-17T00:00:00	17	5	2016	2481034	2481034	PRESERVED_SPECIMEN	NSMK	BI	NSMK-OB-BI-180223066		bing gi chang		CC_BY_NC_4_0					2020-12-15T18:27:52.522Z		COORDINATE_ROUNDED;GEODETIC_DATUM_ASSUMED_WGS84;COUNTRY_COORDINATE_MISMATCH;INSTITUTION_MATCH_FUZZY;INSTITUTION_COLLECTION_MISMATCH
2422779446	379d0b81-c0b0-418c-8c12-ff48618508a2	NSMK-OB-BI-180221885	Animalia	Chordata	Aves	Falconiformes	Falconidae	Falco	Falco cherrug		SPECIES	Falco cherrug J.E.Gray, 1834	Falco cherrug J.E.Gray, 1834		KR			PRESENT		eb07eeb0-3db9-11d9-8439-b8a03c50a862	47.6545	105.955							2016-07-03T00:00:00	3	7	2016	2481034	2481034	PRESERVED_SPECIMEN	NSMK	BI	NSMK-OB-BI-180221885		bing gi chang		CC_BY_NC_4_0					2020-12-15T18:27:51.567Z		COORDINATE_ROUNDED;GEODETIC_DATUM_ASSUMED_WGS84;COUNTRY_COORDINATE_MISMATCH;INSTITUTION_MATCH_FUZZY;INSTITUTION_COLLECTION_MISMATCH
2422778670	379d0b81-c0b0-418c-8c12-ff48618508a2	NSMK-OB-BI-180221854	Animalia	Chordata	Aves	Falconiformes	Falconidae	Falco	Falco cherrug		SPECIES	Falco cherrug J.E.Gray, 1834	Falco cherrug J.E.Gray, 1834		KR			PRESENT		eb07eeb0-3db9-11d9-8439-b8a03c50a862	47.3131	106.978							2016-09-02T00:00:00	2	9	2016	2481034	2481034	PRESERVED_SPECIMEN	NSMK	BI	NSMK-OB-BI-180221854		bing gi chang		CC_BY_NC_4_0					2020-12-15T18:27:51.565Z		COORDINATE_ROUNDED;GEODETIC_DATUM_ASSUMED_WGS84;COUNTRY_COORDINATE_MISMATCH;INSTITUTION_MATCH_FUZZY;INSTITUTION_COLLECTION_MISMATCH
2417945262	962f59bc-f762-11e1-a439-00145eb45e9a	DSS0043900001V16	Animalia	Chordata	Aves	Falconiformes	Falconidae	Falco	Falco cherrug		SPECIES	Falco cherrug J.E.Gray, 1834	Falco cherrug	J.E. Gray, 1834		Unknown		PRESENT		75642970-f855-11dd-8235-b8a03c50a862	0	0		0.01					1899-12-30T00:00:00	30	12	1899	2481034	2481034	PRESERVED_SPECIMEN	MNHNL	Collection Frenzel	["MNHNL42439"]		Claude Heidt		CC0_1_0		?			2020-12-16T02:56:57.553Z	StillImage	ZERO_COORDINATE;INSTITUTION_MATCH_NONE;COLLECTION_MATCH_NONE
2417944984	962f59bc-f762-11e1-a439-00145eb45e9a	DSS0043900001URN	Animalia	Chordata	Aves	Falconiformes	Falconidae	Falco	Falco cherrug		SPECIES	Falco cherrug J.E.Gray, 1834	Falco cherrug	J.E. Gray, 1834		Unknown		PRESENT		75642970-f855-11dd-8235-b8a03c50a862	0	0		0.01					1899-12-30T00:00:00	30	12	1899	2481034	2481034	PRESERVED_SPECIMEN	MNHNL	Collection Frenzel	["MNHNL41794"]		Claude Heidt		CC0_1_0		?			2020-12-16T02:56:57.597Z	StillImage	ZERO_COORDINATE;INSTITUTION_MATCH_NONE;COLLECTION_MATCH_NONE
2417905164	962f59bc-f762-11e1-a439-00145eb45e9a	DSS00439000001QS	Animalia	Chordata	Aves	Falconiformes	Falconidae	Falco	Falco cherrug		SPECIES	Falco cherrug J.E.Gray, 1834	Falco cherrug	J.E. Gray, 1834		Africa		PRESENT		75642970-f855-11dd-8235-b8a03c50a862	0	0		0.01					1899-12-30T00:00:00	30	12	1899	2481034	2481034	PRESERVED_SPECIMEN	MNHNL	Bird collections	["MNHNL514"]		Jean-Michel Guinet		CC0_1_0		unknown			2020-12-16T02:56:57.590Z	StillImage	ZERO_COORDINATE;INSTITUTION_MATCH_NONE;COLLECTION_MATCH_NONE
2408314838	b124e1e0-4755-430f-9eab-894f25a9b59c	urn:uuid:69f054b6-0904-4559-93a4-3d1720e58499	Animalia	Chordata	Aves	Falconiformes	Falconidae	Falco	Falco cherrug		SPECIES	Falco cherrug J.E.Gray, 1834	Falco cherrug	J. E. Gray, 1834	NO	Fagerheim, Steinkjer, Steinkjer, Tø	Trøndelag	PRESENT	1	d3978a37-635a-4ae3-bb85-7b4d41bc0b88	64.0193	11.5481	300						2007-07-05T00:00:00	5	7	2007	2481034	2481034	HUMAN_OBSERVATION	nof	so2-birds	2268132				CC_BY_4_0		Per Ivar Nicolaisen			2020-12-25T00:04:39.013Z	StillImage	COORDINATE_ROUNDED;GEODETIC_DATUM_ASSUMED_WGS84;INSTITUTION_MATCH_NONE;COLLECTION_MATCH_NONE
2274767890	717b3b87-0ebd-46b4-812b-4a29786798d9	urn:catalog:UMZC:Vertebrates:13/Fal/2/i/1	Animalia	Chordata	Aves	Falconiformes	Falconidae	Falco	Falco cherrug		SPECIES	Falco cherrug J.E.Gray, 1834	Falco cherrug		BG			PRESENT	1	d9ccac00-9bc7-11de-a329-b8a03c50a862									1869-04-10T00:00:00	10	4	1869	2481034	2481034	PRESERVED_SPECIMEN	UMZC	Vertebrates	13/Fal/2/i/1				CC_BY_4_0		Buckley, T.E.		NATIVE	2020-12-15T21:18:14.105Z		INSTITUTION_MATCH_FUZZY;INSTITUTION_COLLECTION_MISMATCH
2274763930	717b3b87-0ebd-46b4-812b-4a29786798d9	urn:catalog:UMZC:Vertebrates:13/Fal/2/i/2	Animalia	Chordata	Aves	Falconiformes	Falconidae	Falco	Falco cherrug		SPECIES	Falco cherrug J.E.Gray, 1834	Falco cherrug					PRESENT	1	d9ccac00-9bc7-11de-a329-b8a03c50a862													2481034	2481034	PRESERVED_SPECIMEN	UMZC	Vertebrates	13/Fal/2/i/2				CC_BY_4_0				NATIVE	2020-12-15T21:18:14.278Z		INSTITUTION_MATCH_FUZZY;INSTITUTION_COLLECTION_MISMATCH
2274754466	717b3b87-0ebd-46b4-812b-4a29786798d9	urn:catalog:UMZC:Vertebrates:13/Fal/2/i/3	Animalia	Chordata	Aves	Falconiformes	Falconidae	Falco	Falco cherrug		SPECIES	Falco cherrug J.E.Gray, 1834	Falco cherrug		SD	Kordofan		PRESENT	1	d9ccac00-9bc7-11de-a329-b8a03c50a862									1848-03-16T00:00:00	16	3	1848	2481034	2481034	PRESERVED_SPECIMEN	UMZC	Vertebrates	13/Fal/2/i/3				CC_BY_4_0		Petherick, J.		NATIVE	2020-12-15T21:18:07.707Z		INSTITUTION_MATCH_FUZZY;INSTITUTION_COLLECTION_MISMATCH
2274724620	717b3b87-0ebd-46b4-812b-4a29786798d9	urn:catalog:UMZC:Vertebrates:[932.a]	Animalia	Chordata	Aves	Falconiformes	Falconidae	Falco	Falco cherrug		SPECIES	Falco cherrug J.E.Gray, 1834	Falco cherrug					PRESENT	1	d9ccac00-9bc7-11de-a329-b8a03c50a862													2481034	2481034	PRESERVED_SPECIMEN	UMZC	Vertebrates	[932.a]				CC_BY_4_0				NATIVE	2020-12-15T21:18:06.466Z		INSTITUTION_MATCH_FUZZY;INSTITUTION_COLLECTION_MISMATCH
2273289307	50c9509d-22c7-4a22-a47d-8c48425ef4a7	https://www.inaturalist.org/observations/27625829	Animalia	Chordata	Aves	Falconiformes	Falconidae	Falco	Falco cherrug		SPECIES	Falco cherrug J.E.Gray, 1834	Falco cherrug		MN		Töv	PRESENT		28eb1a3f-1c15-4a95-931a-4af90ecb574d	47.702	105.995	26807						2019-05-31T19:06:00	31	5	2019	2481034	2481034	HUMAN_OBSERVATION	iNaturalist	Observations	27625829		Yu Ching Tam	2019-06-25T13:04:21	CC_BY_NC_4_0	Yu Ching Tam	Yu Ching Tam			2020-12-26T17:50:17.481Z	StillImage	COORDINATE_ROUNDED;GEODETIC_DATUM_ASSUMED_WGS84;INSTITUTION_MATCH_NONE;COLLECTION_MATCH_NONE
2273185893	95db4db8-f762-11e1-a439-00145eb45e9a	22911506	Animalia	Chordata	Aves	Falconiformes	Falconidae	Falco	Falco cherrug		SPECIES	Falco cherrug J.E.Gray, 1834	Falco cherrug		DK	Værnengene		PRESENT	1	8b734449-479a-4924-8f7a-9a2a64112f8f	55.8545	8.23863	5000						2017-08-19T00:00:00	19	8	2017	2481034	2481034	HUMAN_OBSERVATION					Kim Mogensen		CC_BY_NC_4_0		Kim Mogensen			2020-12-27T07:11:23.106Z		OCCURRENCE_STATUS_INFERRED_FROM_INDIVIDUAL_COUNT
2270855027	38b4c89f-584c-41bb-bd8f-cd1def33e92f	urn:lsid:artportalen.se:Sighting:43860265	Animalia	Chordata	Aves	Falconiformes	Falconidae	Falco	Falco cherrug		SPECIES	Falco cherrug J.E.Gray, 1834	Falco cherrug	J.E. Gray, 1834	SE	Olofsbo, Stafsinge		PRESENT	1	b8323864-602a-4a7d-9127-bb903054e97d	56.9193	12.3923	1527						2012-09-28T08:54:00	28	9	2012	2481034	2481034	HUMAN_OBSERVATION	ArtDatabanken	Artportalen	119608452				CC0_1_0	Data saknas	Ulf Löfås			2020-12-28T16:01:51.396Z		GEODETIC_DATUM_ASSUMED_WGS84;INSTITUTION_MATCH_NONE;COLLECTION_MATCH_NONE
2264282882	e7cbb0ed-04c6-44ce-ac86-ebe49f4efb28	Natuurpunt:Waarnemingen:63215522	Animalia	Chordata	Aves	Falconiformes	Falconidae	Falco	Falco cherrug		SPECIES	Falco cherrug J.E.Gray, 1834	Falco cherrug	J.E. Gray, 1834	BE		West Flanders	PRESENT	1	4d3ceea8-5699-439d-a899-decac9cbbdac	50.8438	3.31958	3536						2007-01-06T00:00:00	6	1	2007	2481034	2481034	HUMAN_OBSERVATION	Natuurpunt						CC0_1_0	Natuurpunt Studie				2020-12-15T18:20:36.016Z		OCCURRENCE_STATUS_INFERRED_FROM_INDIVIDUAL_COUNT;INSTITUTION_MATCH_NONE;COLLECTION_MATCH_NONE
2264281772	e7cbb0ed-04c6-44ce-ac86-ebe49f4efb28	Natuurpunt:Waarnemingen:89065247	Animalia	Chordata	Aves	Falconiformes	Falconidae	Falco	Falco cherrug		SPECIES	Falco cherrug J.E.Gray, 1834	Falco cherrug	J.E. Gray, 1834	BE		Flemish Brabant	PRESENT	1	4d3ceea8-5699-439d-a899-decac9cbbdac	50.8279	4.9524	3536						1999-10-03T00:00:00	3	10	1999	2481034	2481034	HUMAN_OBSERVATION	Natuurpunt						CC0_1_0	Natuurpunt Studie				2020-12-15T18:20:22.257Z		OCCURRENCE_STATUS_INFERRED_FROM_INDIVIDUAL_COUNT;INSTITUTION_MATCH_NONE;COLLECTION_MATCH_NONE
2264281722	e7cbb0ed-04c6-44ce-ac86-ebe49f4efb28	Natuurpunt:Waarnemingen:113016958	Animalia	Chordata	Aves	Falconiformes	Falconidae	Falco	Falco cherrug		SPECIES	Falco cherrug J.E.Gray, 1834	Falco cherrug	J.E. Gray, 1834	BE		West Flanders	PRESENT	1	4d3ceea8-5699-439d-a899-decac9cbbdac	51.2937	3.17927	3536						1997-08-11T00:00:00	11	8	1997	2481034	2481034	HUMAN_OBSERVATION	Natuurpunt						CC0_1_0	Natuurpunt Studie				2020-12-15T18:20:35.907Z		OCCURRENCE_STATUS_INFERRED_FROM_INDIVIDUAL_COUNT;INSTITUTION_MATCH_NONE;COLLECTION_MATCH_NONE
2264281669	e7cbb0ed-04c6-44ce-ac86-ebe49f4efb28	Natuurpunt:Waarnemingen:64471731	Animalia	Chordata	Aves	Falconiformes	Falconidae	Falco	Falco cherrug		SPECIES	Falco cherrug J.E.Gray, 1834	Falco cherrug	J.E. Gray, 1834	BE		Limburg	PRESENT	1	4d3ceea8-5699-439d-a899-decac9cbbdac	50.7287	5.44425	3536						2012-04-16T00:00:00	16	4	2012	2481034	2481034	HUMAN_OBSERVATION	Natuurpunt						CC0_1_0	Natuurpunt Studie				2020-12-15T18:20:34.914Z		OCCURRENCE_STATUS_INFERRED_FROM_INDIVIDUAL_COUNT;INSTITUTION_MATCH_NONE;COLLECTION_MATCH_NONE
2264281664	e7cbb0ed-04c6-44ce-ac86-ebe49f4efb28	Natuurpunt:Waarnemingen:156528848	Animalia	Chordata	Aves	Falconiformes	Falconidae	Falco	Falco cherrug		SPECIES	Falco cherrug J.E.Gray, 1834	Falco cherrug	J.E. Gray, 1834	BE		Antwerp	PRESENT	1	4d3ceea8-5699-439d-a899-decac9cbbdac	51.2396	4.46836	3536						2018-05-13T00:00:00	13	5	2018	2481034	2481034	HUMAN_OBSERVATION	Natuurpunt						CC0_1_0	Natuurpunt Studie				2020-12-15T18:20:34.713Z		OCCURRENCE_STATUS_INFERRED_FROM_INDIVIDUAL_COUNT;INSTITUTION_MATCH_NONE;COLLECTION_MATCH_NONE
2264281649	e7cbb0ed-04c6-44ce-ac86-ebe49f4efb28	Natuurpunt:Waarnemingen:66928046	Animalia	Chordata	Aves	Falconiformes	Falconidae	Falco	Falco cherrug		SPECIES	Falco cherrug J.E.Gray, 1834	Falco cherrug	J.E. Gray, 1834	BE		Limburg	PRESENT	1	4d3ceea8-5699-439d-a899-decac9cbbdac	50.7287	5.44425	3536						2012-04-29T00:00:00	29	4	2012	2481034	2481034	HUMAN_OBSERVATION	Natuurpunt						CC0_1_0	Natuurpunt Studie				2020-12-15T18:20:31.026Z		OCCURRENCE_STATUS_INFERRED_FROM_INDIVIDUAL_COUNT;INSTITUTION_MATCH_NONE;COLLECTION_MATCH_NONE
2264281164	e7cbb0ed-04c6-44ce-ac86-ebe49f4efb28	Natuurpunt:Waarnemingen:122122149	Animalia	Chordata	Aves	Falconiformes	Falconidae	Falco	Falco cherrug		SPECIES	Falco cherrug J.E.Gray, 1834	Falco cherrug	J.E. Gray, 1834	BE		Antwerp	PRESENT	1	4d3ceea8-5699-439d-a899-decac9cbbdac	51.2414	4.32515	3536						2003-04-21T00:00:00	21	4	2003	2481034	2481034	HUMAN_OBSERVATION	Natuurpunt						CC0_1_0	Natuurpunt Studie				2020-12-15T18:20:34.914Z		OCCURRENCE_STATUS_INFERRED_FROM_INDIVIDUAL_COUNT;INSTITUTION_MATCH_NONE;COLLECTION_MATCH_NONE
2264281070	e7cbb0ed-04c6-44ce-ac86-ebe49f4efb28	Natuurpunt:Waarnemingen:105495446	Animalia	Chordata	Aves	Falconiformes	Falconidae	Falco	Falco cherrug		SPECIES	Falco cherrug J.E.Gray, 1834	Falco cherrug	J.E. Gray, 1834	BE		East Flanders	PRESENT	1	4d3ceea8-5699-439d-a899-decac9cbbdac	51.2414	4.32515	3536						2007-08-23T00:00:00	23	8	2007	2481034	2481034	HUMAN_OBSERVATION	Natuurpunt						CC0_1_0	Natuurpunt Studie				2020-12-15T18:20:18.214Z		OCCURRENCE_STATUS_INFERRED_FROM_INDIVIDUAL_COUNT;INSTITUTION_MATCH_NONE;COLLECTION_MATCH_NONE
2264280730	e7cbb0ed-04c6-44ce-ac86-ebe49f4efb28	Natuurpunt:Waarnemingen:64480065	Animalia	Chordata	Aves	Falconiformes	Falconidae	Falco	Falco cherrug		SPECIES	Falco cherrug J.E.Gray, 1834	Falco cherrug	J.E. Gray, 1834	BE		Limburg	PRESENT	1	4d3ceea8-5699-439d-a899-decac9cbbdac	50.7287	5.44425	3536						2012-04-17T00:00:00	17	4	2012	2481034	2481034	HUMAN_OBSERVATION	Natuurpunt						CC0_1_0	Natuurpunt Studie				2020-12-15T18:20:36.086Z		OCCURRENCE_STATUS_INFERRED_FROM_INDIVIDUAL_COUNT;INSTITUTION_MATCH_NONE;COLLECTION_MATCH_NONE
2264280332	e7cbb0ed-04c6-44ce-ac86-ebe49f4efb28	Natuurpunt:Waarnemingen:132940533	Animalia	Chordata	Aves	Falconiformes	Falconidae	Falco	Falco cherrug		SPECIES	Falco cherrug J.E.Gray, 1834	Falco cherrug	J.E. Gray, 1834	BE		West Flanders	PRESENT	1	4d3ceea8-5699-439d-a899-decac9cbbdac	51.2936	3.25098	3536						1996-09-07T00:00:00	7	9	1996	2481034	2481034	HUMAN_OBSERVATION	Natuurpunt						CC0_1_0	Natuurpunt Studie				2020-12-15T18:20:25.801Z		OCCURRENCE_STATUS_INFERRED_FROM_INDIVIDUAL_COUNT;INSTITUTION_MATCH_NONE;COLLECTION_MATCH_NONE
2264280263	e7cbb0ed-04c6-44ce-ac86-ebe49f4efb28	Natuurpunt:Waarnemingen:65864525	Animalia	Chordata	Aves	Falconiformes	Falconidae	Falco	Falco cherrug		SPECIES	Falco cherrug J.E.Gray, 1834	Falco cherrug	J.E. Gray, 1834	BE		Limburg	PRESENT	1	4d3ceea8-5699-439d-a899-decac9cbbdac	50.7287	5.44425	3536						2012-04-25T00:00:00	25	4	2012	2481034	2481034	HUMAN_OBSERVATION	Natuurpunt						CC0_1_0	Natuurpunt Studie				2020-12-15T18:20:22.150Z		OCCURRENCE_STATUS_INFERRED_FROM_INDIVIDUAL_COUNT;INSTITUTION_MATCH_NONE;COLLECTION_MATCH_NONE
2243839172	b1047888-ae52-4179-9dd5-5448ea342a24	https://data.biodiversitydata.nl/xeno-canto/observation/XC452291	Animalia	Chordata	Aves	Falconiformes	Falconidae	Falco	Falco cherrug	coatsi	SUBSPECIES	Falco cherrug coatsi Dementiev, 1945	Falco cherrug coatsi		MN	Baga Bogt, Baruunbayan-Ulaan, Övörkhangai		PRESENT		1f00d75c-f6fc-4224-a595-975e82d7689c	44.9459	101.511							2018-06-13T00:00:00	13	6	2018	6065675	2481034	HUMAN_OBSERVATION		Bird sounds	XC452291				CC_BY_NC_4_0	Frank Lambert	Frank Lambert			2020-12-25T03:51:04.657Z	Sound;StillImage	INSTITUTION_MATCH_NONE;COLLECTION_MATCH_NONE
2243805229	b1047888-ae52-4179-9dd5-5448ea342a24	https://data.biodiversitydata.nl/xeno-canto/observation/XC414434	Animalia	Chordata	Aves	Falconiformes	Falconidae	Falco	Falco cherrug		SPECIES	Falco cherrug J.E.Gray, 1834	Falco cherrug		MN	Baga Bogt, Baruunbayan-Ulaan, Övörkhangai		PRESENT		1f00d75c-f6fc-4224-a595-975e82d7689c	44.9459	101.511							2017-05-26T00:00:00	26	5	2017	2481034	2481034	HUMAN_OBSERVATION		Bird sounds	XC414434				CC_BY_NC_4_0	Frank Lambert	Frank Lambert			2020-12-25T03:51:17.165Z	Sound;StillImage	INSTITUTION_MATCH_NONE;COLLECTION_MATCH_NONE
2243804541	b1047888-ae52-4179-9dd5-5448ea342a24	https://data.biodiversitydata.nl/xeno-canto/observation/XC414435	Animalia	Chordata	Aves	Falconiformes	Falconidae	Falco	Falco cherrug		SPECIES	Falco cherrug J.E.Gray, 1834	Falco cherrug		MN	Gobi Gurvansaikhan National Park, Khankhongor, Umnugovi		PRESENT		1f00d75c-f6fc-4224-a595-975e82d7689c	43.4796	104.182							2017-05-26T00:00:00	26	5	2017	2481034	2481034	HUMAN_OBSERVATION		Bird sounds	XC414435				CC_BY_NC_4_0	Frank Lambert	Frank Lambert			2020-12-25T03:51:03.206Z	Sound;StillImage	INSTITUTION_MATCH_NONE;COLLECTION_MATCH_NONE
2243802853	b1047888-ae52-4179-9dd5-5448ea342a24	https://data.biodiversitydata.nl/xeno-canto/observation/XC412093	Animalia	Chordata	Aves	Falconiformes	Falconidae	Falco	Falco cherrug		SPECIES	Falco cherrug J.E.Gray, 1834	Falco cherrug		MN	Baga Bogt, Baruunbayan-Ulaan, Övörkhangai		PRESENT		1f00d75c-f6fc-4224-a595-975e82d7689c	44.9459	101.511							2017-05-27T00:00:00	27	5	2017	2481034	2481034	HUMAN_OBSERVATION		Bird sounds	XC412093				CC_BY_NC_4_0	Frank Lambert	Frank Lambert			2020-12-25T03:51:03.162Z	Sound;StillImage	INSTITUTION_MATCH_NONE;COLLECTION_MATCH_NONE
2243802664	b1047888-ae52-4179-9dd5-5448ea342a24	https://data.biodiversitydata.nl/xeno-canto/observation/XC412092	Animalia	Chordata	Aves	Falconiformes	Falconidae	Falco	Falco cherrug		SPECIES	Falco cherrug J.E.Gray, 1834	Falco cherrug		MN	Baga Bogt, Baruunbayan-Ulaan, Övörkhangai		PRESENT		1f00d75c-f6fc-4224-a595-975e82d7689c	44.9459	101.511							2017-05-27T00:00:00	27	5	2017	2481034	2481034	HUMAN_OBSERVATION		Bird sounds	XC412092				CC_BY_NC_4_0	Frank Lambert	Frank Lambert			2020-12-25T03:51:17.162Z	Sound;StillImage	INSTITUTION_MATCH_NONE;COLLECTION_MATCH_NONE
2243802614	b1047888-ae52-4179-9dd5-5448ea342a24	https://data.biodiversitydata.nl/xeno-canto/observation/XC412091	Animalia	Chordata	Aves	Falconiformes	Falconidae	Falco	Falco cherrug		SPECIES	Falco cherrug J.E.Gray, 1834	Falco cherrug		MN	Baga Bogt, Baruunbayan-Ulaan, Övörkhangai		PRESENT		1f00d75c-f6fc-4224-a595-975e82d7689c	44.9459	101.511							2017-05-26T00:00:00	26	5	2017	2481034	2481034	HUMAN_OBSERVATION		Bird sounds	XC412091				CC_BY_NC_4_0	Frank Lambert	Frank Lambert			2020-12-25T03:51:03.138Z	StillImage;Sound	INSTITUTION_MATCH_NONE;COLLECTION_MATCH_NONE
2243802344	b1047888-ae52-4179-9dd5-5448ea342a24	https://data.biodiversitydata.nl/xeno-canto/observation/XC412094	Animalia	Chordata	Aves	Falconiformes	Falconidae	Falco	Falco cherrug		SPECIES	Falco cherrug J.E.Gray, 1834	Falco cherrug		MN	Baga Bogt, Baruunbayan-Ulaan, Övörkhangai		PRESENT		1f00d75c-f6fc-4224-a595-975e82d7689c	44.9459	101.511							2017-05-26T00:00:00	26	5	2017	2481034	2481034	HUMAN_OBSERVATION		Bird sounds	XC412094				CC_BY_NC_4_0	Frank Lambert	Frank Lambert			2020-12-25T03:51:17.129Z	StillImage;Sound	INSTITUTION_MATCH_NONE;COLLECTION_MATCH_NONE
2237327044	b124e1e0-4755-430f-9eab-894f25a9b59c	urn:uuid:aa99c8fd-24fc-4f2f-9e49-7ab60708e794	Animalia	Chordata	Aves	Falconiformes	Falconidae	Falco	Falco cherrug		SPECIES	Falco cherrug J.E.Gray, 1834	Falco cherrug	J. E. Gray, 1834	NO	Valøya, Leksdalsvatnet, Verdal kommune, Verdal, Tø	Trøndelag	PRESENT	1	d3978a37-635a-4ae3-bb85-7b4d41bc0b88	63.8222	11.6284	340						2010-08-27T00:00:00	27	8	2010	2481034	2481034	HUMAN_OBSERVATION	nof	so2-birds	2927048				CC_BY_4_0		Erik Bangjord|Trond Sørhuus|Eirik Spets			2020-12-25T00:05:19.531Z	StillImage	COORDINATE_ROUNDED;GEODETIC_DATUM_ASSUMED_WGS84;INSTITUTION_MATCH_NONE;COLLECTION_MATCH_NONE
2237309419	b124e1e0-4755-430f-9eab-894f25a9b59c	urn:uuid:90b00766-ba03-409c-8272-af24d4caf145	Animalia	Chordata	Aves	Falconiformes	Falconidae	Falco	Falco cherrug		SPECIES	Falco cherrug J.E.Gray, 1834	Falco cherrug	J. E. Gray, 1834	NO	Tjeldvika, Nærøysund, Tø	Trøndelag	PRESENT	1	d3978a37-635a-4ae3-bb85-7b4d41bc0b88	65.036	11.8705	300						2010-08-24T00:00:00	24	8	2010	2481034	2481034	HUMAN_OBSERVATION	nof	so2-birds	3954468				CC_BY_4_0		Henry Skevik			2020-12-25T00:05:05.446Z	StillImage	COORDINATE_ROUNDED;GEODETIC_DATUM_ASSUMED_WGS84;INSTITUTION_MATCH_NONE;COLLECTION_MATCH_NONE
2237278607	b124e1e0-4755-430f-9eab-894f25a9b59c	urn:uuid:62b0bd75-5278-4b55-b908-6a25603a266c	Animalia	Chordata	Aves	Falconiformes	Falconidae	Falco	Falco cherrug		SPECIES	Falco cherrug J.E.Gray, 1834	Falco cherrug	J. E. Gray, 1834	NO	Valøya, Leksdalsvatnet, Verdal kommune, Verdal, Tø	Trøndelag	PRESENT	1	d3978a37-635a-4ae3-bb85-7b4d41bc0b88	63.8222	11.6284	340						2010-08-27T00:00:00	27	8	2010	2481034	2481034	HUMAN_OBSERVATION	nof	so2-birds	3494637				CC_BY_4_0		Eirik Spets|Trond Sørhuus|Erik Bangjord			2020-12-25T00:05:07.867Z	StillImage	COORDINATE_ROUNDED;GEODETIC_DATUM_ASSUMED_WGS84;INSTITUTION_MATCH_NONE;COLLECTION_MATCH_NONE
2237181145	6ac3f774-d9fb-4796-b3e9-92bf6c81c084		Animalia	Chordata	Aves	Falconiformes	Falconidae	Falco	Falco cherrug		SPECIES	Falco cherrug J.E.Gray, 1834	Falco cherrug		CZ	UTM25_33U_0475_5575		PRESENT		bb646dff-a905-4403-a49b-6d378c2cf0d9	50.3533	14.9734	25						2019-04-02T00:00:00	2	4	2019	2481034	2481034	HUMAN_OBSERVATION	naturgucker	naturgucker	584596651				CC_BY_4_0		282112647			2020-12-15T22:33:57.158Z		COORDINATE_ROUNDED;GEODETIC_DATUM_ASSUMED_WGS84;INSTITUTION_MATCH_NONE;COLLECTION_MATCH_NONE
2236307449	7bb56d54-b042-46b3-b66d-b7eaaff9c6c4	IMEDEA:IMEDEA-VERT:94489	Animalia	Chordata	Aves	Falconiformes	Falconidae	Falco	Falco cherrug		SPECIES	Falco cherrug J.E.Gray, 1834	Falco cherrug J.E.Gray, 1834	J.E.Gray, 1834		Sense localitat		PRESENT		64d0ae66-2e97-4682-aedd-67a45017e0be													2481034	2481034	PRESERVED_SPECIMEN	IMEDEA	IMEDEA-VERT	IMEDEA 94489				CC_BY_NC_4_0					2020-12-15T18:43:50.487Z		INSTITUTION_MATCH_NONE;COLLECTION_MATCH_NONE
2236307298	7bb56d54-b042-46b3-b66d-b7eaaff9c6c4	IMEDEA:IMEDEA-VERT:94059	Animalia	Chordata	Aves	Falconiformes	Falconidae	Falco	Falco cherrug		SPECIES	Falco cherrug J.E.Gray, 1834	Falco cherrug J.E.Gray, 1834	J.E.Gray, 1834	ES		Mallorca	PRESENT		64d0ae66-2e97-4682-aedd-67a45017e0be	39.61	2.87	52392.8										2481034	2481034	PRESERVED_SPECIMEN	IMEDEA	IMEDEA-VERT	IMEDEA 94059				CC_BY_NC_4_0					2020-12-15T18:43:50.270Z		INSTITUTION_MATCH_NONE;COLLECTION_MATCH_NONE
2235005932	95db4db8-f762-11e1-a439-00145eb45e9a	22343477	Animalia	Chordata	Aves	Falconiformes	Falconidae	Falco	Falco cherrug		SPECIES	Falco cherrug J.E.Gray, 1834	Falco cherrug		DK	Grenen, Skagen		PRESENT	1	8b734449-479a-4924-8f7a-9a2a64112f8f	57.7446	10.6451	5000						2006-05-06T00:00:00	6	5	2006	2481034	2481034	HUMAN_OBSERVATION					Jørgen Hulbæk Christiansen		CC_BY_NC_4_0		Jørgen Hulbæk Christiansen			2020-12-27T07:11:16.683Z		OCCURRENCE_STATUS_INFERRED_FROM_INDIVIDUAL_COUNT
2028468844	50c9509d-22c7-4a22-a47d-8c48425ef4a7	https://www.inaturalist.org/observations/21311545	Animalia	Chordata	Aves	Falconiformes	Falconidae	Falco	Falco cherrug		SPECIES	Falco cherrug J.E.Gray, 1834	Falco cherrug		RU		Kemerovo	PRESENT		28eb1a3f-1c15-4a95-931a-4af90ecb574d	55.1566	85.1407	25622						2019-03-10T11:26:00	10	3	2019	2481034	2481034	HUMAN_OBSERVATION	iNaturalist	Observations	21311545		Konstantin Romanov	2019-03-17T06:00:51	CC_BY_NC_4_0	Konstantin Romanov	Konstantin Romanov			2020-12-26T18:02:19.715Z	StillImage	COORDINATE_ROUNDED;GEODETIC_DATUM_ASSUMED_WGS84;INSTITUTION_MATCH_NONE;COLLECTION_MATCH_NONE
2028459737	50c9509d-22c7-4a22-a47d-8c48425ef4a7	https://www.inaturalist.org/observations/21282817	Animalia	Chordata	Aves	Falconiformes	Falconidae	Falco	Falco cherrug		SPECIES	Falco cherrug J.E.Gray, 1834	Falco cherrug		RU		Altay	PRESENT		28eb1a3f-1c15-4a95-931a-4af90ecb574d	53.3758	83.4642	25908						2019-03-16T14:35:00	16	3	2019	2481034	2481034	HUMAN_OBSERVATION	iNaturalist	Observations	21282817		Alexei Ebel	2019-03-18T04:43:42	CC_BY_NC_4_0	Alexei Ebel	Alexei Ebel			2020-12-26T17:49:51.596Z	StillImage	COORDINATE_ROUNDED;GEODETIC_DATUM_ASSUMED_WGS84;INSTITUTION_MATCH_NONE;COLLECTION_MATCH_NONE
1993497413	95db4db8-f762-11e1-a439-00145eb45e9a	4561948	Animalia	Chordata	Aves	Falconiformes	Falconidae	Falco	Falco cherrug		SPECIES	Falco cherrug J.E.Gray, 1834	Falco cherrug		DK	Grenen, Skagen		PRESENT	1	8b734449-479a-4924-8f7a-9a2a64112f8f	57.7446	10.6451	5000						2006-05-06T00:00:00	6	5	2006	2481034	2481034	HUMAN_OBSERVATION					Rolf Christensen		CC_BY_NC_4_0		Rolf Christensen			2020-12-27T07:10:29.130Z		OCCURRENCE_STATUS_INFERRED_FROM_INDIVIDUAL_COUNT
1993494151	95db4db8-f762-11e1-a439-00145eb45e9a	4346370	Animalia	Chordata	Aves	Falconiformes	Falconidae	Falco	Falco cherrug		SPECIES	Falco cherrug J.E.Gray, 1834	Falco cherrug		DK	Grenen, Skagen		PRESENT	1	8b734449-479a-4924-8f7a-9a2a64112f8f	57.7446	10.6451	5000						2006-05-06T00:00:00	6	5	2006	2481034	2481034	HUMAN_OBSERVATION					Freddy Hansen		CC_BY_NC_4_0		Freddy Hansen			2020-12-27T07:10:28.744Z		OCCURRENCE_STATUS_INFERRED_FROM_INDIVIDUAL_COUNT
1993459696	95db4db8-f762-11e1-a439-00145eb45e9a	22020328	Animalia	Chordata	Aves	Falconiformes	Falconidae	Falco	Falco cherrug		SPECIES	Falco cherrug J.E.Gray, 1834	Falco cherrug		DK	Ballum Sluse		PRESENT	1	8b734449-479a-4924-8f7a-9a2a64112f8f	55.1308	8.68573	5000						2018-10-16T00:00:00	16	10	2018	2481034	2481034	HUMAN_OBSERVATION					Thomas Bundgaard Rasmussen		CC_BY_NC_4_0		Thomas Bundgaard Rasmussen			2020-12-27T07:10:40.227Z		OCCURRENCE_STATUS_INFERRED_FROM_INDIVIDUAL_COUNT
1993459215	95db4db8-f762-11e1-a439-00145eb45e9a	22013880	Animalia	Chordata	Aves	Falconiformes	Falconidae	Falco	Falco cherrug		SPECIES	Falco cherrug J.E.Gray, 1834	Falco cherrug		DK	Ballum Sluse		PRESENT	1	8b734449-479a-4924-8f7a-9a2a64112f8f	55.1308	8.68573	5000						2018-08-11T00:00:00	11	8	2018	2481034	2481034	HUMAN_OBSERVATION					Andreas Winding Mønsted		CC_BY_NC_4_0		Andreas Winding Mønsted			2020-12-27T07:11:14.126Z		OCCURRENCE_STATUS_INFERRED_FROM_INDIVIDUAL_COUNT
1993380462	95db4db8-f762-11e1-a439-00145eb45e9a	21797692	Animalia	Chordata	Aves	Falconiformes	Falconidae	Falco	Falco cherrug		SPECIES	Falco cherrug J.E.Gray, 1834	Falco cherrug		DK	Ballum Forland		PRESENT	1	8b734449-479a-4924-8f7a-9a2a64112f8f	55.1234	8.66833	5000						2018-10-18T00:00:00	18	10	2018	2481034	2481034	HUMAN_OBSERVATION					Ursula Burmann		CC_BY_NC_4_0		Ursula Burmann			2020-12-27T07:10:37.256Z		OCCURRENCE_STATUS_INFERRED_FROM_INDIVIDUAL_COUNT
1993360859	95db4db8-f762-11e1-a439-00145eb45e9a	21777690	Animalia	Chordata	Aves	Falconiformes	Falconidae	Falco	Falco cherrug		SPECIES	Falco cherrug J.E.Gray, 1834	Falco cherrug		DK	Ballum Sluse		PRESENT	1	8b734449-479a-4924-8f7a-9a2a64112f8f	55.1308	8.68573	5000						2018-09-29T00:00:00	29	9	2018	2481034	2481034	HUMAN_OBSERVATION					Lars Grøn		CC_BY_NC_4_0		Lars Grøn			2020-12-27T07:11:18.279Z		OCCURRENCE_STATUS_INFERRED_FROM_INDIVIDUAL_COUNT
1993266615	95db4db8-f762-11e1-a439-00145eb45e9a	21681188	Animalia	Chordata	Aves	Falconiformes	Falconidae	Falco	Falco cherrug		SPECIES	Falco cherrug J.E.Gray, 1834	Falco cherrug		DK	Ballum Forland		PRESENT	1	8b734449-479a-4924-8f7a-9a2a64112f8f	55.1234	8.66833	5000						2018-10-26T00:00:00	26	10	2018	2481034	2481034	HUMAN_OBSERVATION					Jan Bolding Kristensen		CC_BY_NC_4_0		Jan Bolding Kristensen			2020-12-27T07:10:40.832Z		OCCURRENCE_STATUS_INFERRED_FROM_INDIVIDUAL_COUNT
1993260234	95db4db8-f762-11e1-a439-00145eb45e9a	21674641	Animalia	Chordata	Aves	Falconiformes	Falconidae	Falco	Falco cherrug		SPECIES	Falco cherrug J.E.Gray, 1834	Falco cherrug		DK	Ballum Forland		PRESENT	1	8b734449-479a-4924-8f7a-9a2a64112f8f	55.1234	8.66833	5000						2018-10-18T00:00:00	18	10	2018	2481034	2481034	HUMAN_OBSERVATION					Arne Bo Larsen		CC_BY_NC_4_0		Arne Bo Larsen			2020-12-27T07:10:42.956Z		OCCURRENCE_STATUS_INFERRED_FROM_INDIVIDUAL_COUNT
1993255760	95db4db8-f762-11e1-a439-00145eb45e9a	21670077	Animalia	Chordata	Aves	Falconiformes	Falconidae	Falco	Falco cherrug		SPECIES	Falco cherrug J.E.Gray, 1834	Falco cherrug		DK	Ballum Forland		PRESENT	1	8b734449-479a-4924-8f7a-9a2a64112f8f	55.1325	8.68417	25						2018-09-28T00:00:00	28	9	2018	2481034	2481034	HUMAN_OBSERVATION					Orla Jessen		CC_BY_NC_4_0		Orla Jessen			2020-12-27T07:11:22.002Z		OCCURRENCE_STATUS_INFERRED_FROM_INDIVIDUAL_COUNT
1993244460	95db4db8-f762-11e1-a439-00145eb45e9a	21658501	Animalia	Chordata	Aves	Falconiformes	Falconidae	Falco	Falco cherrug		SPECIES	Falco cherrug J.E.Gray, 1834	Falco cherrug		DK	Ballum Forland		PRESENT	1	8b734449-479a-4924-8f7a-9a2a64112f8f	55.129	8.69019	2561						2018-10-16T00:00:00	16	10	2018	2481034	2481034	HUMAN_OBSERVATION					Anders Høgsholm		CC_BY_NC_4_0		Anders Høgsholm			2020-12-27T07:10:42.685Z		OCCURRENCE_STATUS_INFERRED_FROM_INDIVIDUAL_COUNT
1993241448	95db4db8-f762-11e1-a439-00145eb45e9a	21655278	Animalia	Chordata	Aves	Falconiformes	Falconidae	Falco	Falco cherrug		SPECIES	Falco cherrug J.E.Gray, 1834	Falco cherrug		DK	Ballum Forland		PRESENT	1	8b734449-479a-4924-8f7a-9a2a64112f8f	55.1234	8.66833	5000						2018-10-16T00:00:00	16	10	2018	2481034	2481034	HUMAN_OBSERVATION					Leif Frederiksen		CC_BY_NC_4_0		Leif Frederiksen			2020-12-27T07:11:10.816Z		OCCURRENCE_STATUS_INFERRED_FROM_INDIVIDUAL_COUNT
[truncated: 6,211 more rows]

## Sheet: Biometirc data
Source data for Figs. 2a,3a and Supplementary Figs. 9,17 Biometrics of QTP sakers in this study
Wing length data						Body mass data
[truncated: 24 more rows]

## Sheet: Luciferase assay for SCMH1
Source data for Fig. 2f and Supplementary Fig. 14 Results of luciferase report assay for the domiant WT- and IT- of the focal cis-regulatory element in SCMH1 gene
[truncated: 21 more rows]

[truncated: 5 more sheets: TG,TC,HDLC and LDLC measurement, HPLC measurement, Hemoglobin measurement, Plumage colour measurement, Luciferase assay for ASIP]
